# Supplementary material for: miRNA Long-Term Response to Early Metabolic Environmental Challenge in Hypothalamic Arcuate Nucleus
Source: Front Mol Neurosci. 2018 Mar 28;11:90. doi: 10.3389/fnmol.2018.00090 (PMC5882837; doi:10.3389/fnmol.2018.00090)
Supplement: Supplementary file 1 [file Table1.XLS]

## Sheet: LEGEND
				SUPPLEMENTAL TABLE S1.
				TOTAL READ COUNT, ADAPTOR DIMERS, USEFUL READS OF MORE THAN15 NUCLEOTIDES AND miRNA-MAPPPING READS ARE INDICATED FOR EACH cDNA LIBRARY.

## Sheet: STATISTICS
PROFILE	TOTAL READ COUNT	ADAPTOR DIMERS	USEFUL READS	READS >15 NUCLEOTIDES	miRNA-MAPPING READS
CC1	1371482	64498	1295033	1244672	856126
CC2	3136750	226900	2885977	2724170	1664431
CC3	2948972	130519	2798205	2667153	1843851
CC4	6134512	118815	5975914	5886658	4524501
CC5	2096921	168002	1912393	1775129	1145607
CC6	2125041	155785	1954316	1852708	1173998
CHF1	1272849	125356	1135840	999946	659821
CHF2	2046167	163682	1867154	1722688	1148567
CHF3	1755625	71719	1671920	1579308	1096596
CHF4	1095024	38821	1054227	1016126	759473
CHF5	1895003	48734	1833678	1791532	1370163
CHF6	1704230	63607	1629849	1584544	1037317
HFC1	4483796	81061	4367636	4293909	3100690
HFC2	4073428	69889	3977313	3927609	3170123
HFC3	7171959	226598	6897440	6706208	5300238
HFC4	3767600	50305	3692786	3639049	2983055
HFC5	3091835	84672	2987907	2907673	2226508
HFC6	3812952	286645	3525645	3521513	2847538
HFHF1	2924384	80699	2821215	2764577	2027651
HFHF2	1298816	36551	1252632	1232663	926296
HFHF3	4161015	76546	4058367	4005179	2969556
HFHF4	3737593	103966	3606954	3519113	2586687
HFHF5	5020693	126098	4864201	4791224	3668651
HFHF6	3954858	2212	3664054	3651237	2777119
