# Supplementary material for: miRNA Long-Term Response to Early Metabolic Environmental Challenge in Hypothalamic Arcuate Nucleus
Source: Front Mol Neurosci. 2018 Mar 28;11:90. doi: 10.3389/fnmol.2018.00090 (PMC5882837; doi:10.3389/fnmol.2018.00090)
Supplement: Supplementary file 2 [file Table2.xls]

## Sheet: LEGEND
				SUPPLEMENTAL TABLE S2.
				RAW READ COUNTS ARE INDICATED FOR EACH miRNA, IN EACH PROFILE.
				DATA ARE LISTED BY miRNA NAME.

## Sheet: GROUP C-C
miRNA	C-C1	C-C2	C-C3	C-C4	C-C5	C-C6
let-7a-1-3p	7	42	15	6	22	16
let-7a-5p	67274	114933	125184	79247	149688	89915
let-7b-3p	21	85	33	39	162	80
let-7b-5p	45344	98277	97338	79252	132601	86230
let-7c-1-3p	6	9	7	6	9	2
let-7c-5p	138977	261905	263956	195045	334656	212181
let-7d-3p	664	945	797	593	1302	891
let-7d-5p	29796	55161	46896	34197	66792	44901
let-7e-3p	9	7	2	6	8	6
let-7e-5p	25877	44294	61521	40951	82767	56996
let-7f-1-3p	0	2	0	0	5	8
let-7f-2-3p	5	5	3	0	0	0
let-7f-5p	36932	60797	52698	31470	59877	41469
let-7g-3p	5	2	0	0	0	0
let-7g-5p	15091	23525	18920	11296	18715	15393
let-7i-3p	7	11	9	3	23	7
let-7i-5p	11509	22066	17226	11664	23032	16633
miR-1-3p	5	30	11	9	6	4
miR-100-3p	3	0	0	0	0	0
miR-100-5p	1267	1674	1262	815	1402	1359
miR-101a-3p	371	442	276	143	173	252
miR-101a-5p	0	4	0	0	0	0
miR-101b-3p	411	445	335	156	178	302
miR-103-1-5p	0	0	0	0	0	0
miR-103-2-5p	0	0	0	0	0	0
miR-103-3p	5231	9010	7390	4655	7306	7613
miR-105	0	2	0	0	0	0
miR-106b-3p	56	52	36	28	51	45
miR-106b-5p	226	274	228	111	193	205
miR-107-3p	499	795	534	306	456	560
miR-107-5p	0	0	2	0	0	0
miR-10a-3p	0	0	0	0	0	0
miR-10a-5p	3	18	10	3	6	6
miR-10b-5p	6	16	11	3	2	8
miR-1188-3p	2	7	0	0	0	3
miR-1188-5p	245	295	289	116	165	277
miR-1193-3p	32	38	18	3	8	15
miR-1193-5p	0	0	0	0	0	2
miR-122-3p	0	0	0	0	0	0
miR-122-5p	30	35	27	27	46	25
miR-1224	3696	4963	8318	4144	6198	11126
miR-124-3p	4444	5582	4278	2225	3697	4371
miR-124-5p	8	0	7	0	5	10
miR-1247-3p	0	5	0	0	7	4
miR-1247-5p	70	86	225	100	258	301
miR-1249	139	194	122	80	170	160
miR-125a-3p	160	303	373	227	447	430
miR-125a-5p	10855	19854	23893	15920	30124	28447
miR-125b-1-3p	1025	1645	2051	1411	2959	2198
miR-125b-2-3p	217	419	396	267	387	372
miR-125b-5p	15921	20317	16182	9813	18221	18765
miR-126a-3p	654	846	560	325	521	513
miR-126a-5p	40	74	50	27	52	45
miR-127-3p	7945	9525	7867	4615	7673	9264
miR-127-5p	623	855	641	284	490	655
miR-128-1-5p	0	8	2	2	4	2
miR-128-2-5p	32	76	74	38	47	115
miR-128-3p	1855	2039	1532	638	1100	1522
miR-129-1-3p	48	55	32	25	43	28
miR-129-2-3p	442	577	459	235	433	436
miR-129-5p	786	941	698	417	1007	905
miR-1298	36	33	15	7	36	35
miR-1306-3p	15	17	2	4	9	10
miR-1306-5p	24	22	9	6	17	24
miR-130a-3p	176	352	204	117	222	229
miR-130a-5p	0	0	0	2	0	0
miR-130b-3p	3	8	4	6	6	7
miR-130b-5p	21	13	35	10	17	16
miR-132-3p	920	1206	1027	661	1052	1076
miR-132-5p	129	157	103	74	85	130
miR-133a-3p	2	2	3	0	7	7
miR-133a-5p	0	0	2	0	0	0
miR-134-3p	7	11	9	2	7	4
miR-134-5p	1389	2044	1846	1241	1942	2607
miR-135a-3p	136	280	303	200	322	276
miR-135a-5p	279	515	308	189	340	375
miR-135b-3p	3	3	0	0	0	4
miR-135b-5p	98	139	81	69	72	87
miR-136-3p	169	119	136	45	70	100
miR-136-5p	238	343	247	128	226	250
miR-137-3p	347	486	307	165	201	345
miR-137-5p	164	202	227	171	314	276
miR-138-1-3p	18	33	18	6	13	20
miR-138-2-3p	32	46	12	13	31	22
miR-138-5p	366	468	270	159	189	342
miR-139-3p	225	321	451	216	270	515
miR-139-5p	368	503	416	220	253	464
miR-140-3p	1301	2075	1915	1099	2082	2343
miR-140-5p	276	600	505	365	778	527
miR-141-3p	27	65	34	28	62	37
miR-141-5p	0	0	0	0	0	0
miR-142-3p	19	38	22	20	6	14
miR-142-5p	22	22	28	12	8	13
miR-143-3p	6142	13175	10719	5852	10642	8059
miR-143-5p	8	8	0	0	0	7
miR-144-3p	0	7	0	3	0	2
miR-144-5p	5	12	0	4	8	14
miR-145-3p	9	37	16	12	26	14
miR-145-5p	19	69	44	53	122	78
miR-146a-3p	0	0	0	0	0	0
miR-146a-5p	310	1156	765	650	1374	707
miR-146b-3p	0	0	0	0	2	0
miR-146b-5p	166	383	274	178	231	288
miR-147	0	0	0	0	0	0
miR-148a-3p	435	554	355	182	208	318
miR-148a-5p	6	0	5	0	5	4
miR-148b-3p	365	522	340	259	421	419
miR-148b-5p	0	14	12	2	4	16
miR-149-5p	812	918	640	399	550	886
miR-150-3p	21	5	17	5	10	15
miR-150-5p	365	565	404	271	614	515
miR-151-3p	1967	3862	4954	2963	5990	5538
miR-151-5p	1251	2071	1521	945	1944	1505
miR-152-3p	98	207	122	93	139	117
miR-152-5p	0	0	0	0	0	0
miR-153-3p	288	328	217	91	146	254
miR-153-5p	0	6	2	4	0	11
miR-154-3p	73	86	63	42	42	49
miR-154-5p	33	44	12	14	23	19
miR-155-3p	0	0	0	0	0	0
miR-155-5p	2	20	6	11	18	9
miR-15a-3p	0	0	0	0	0	0
miR-15a-5p	78	48	53	28	53	67
miR-15b-3p	0	3	0	0	2	3
miR-15b-5p	48	148	51	28	97	84
miR-16-3p	4	0	0	0	2	0
miR-16-5p	305	628	274	200	241	338
miR-17-1-3p	9	19	12	6	7	39
miR-17-2-3p	0	0	2	0	0	0
miR-17-5p	45	78	63	29	42	50
miR-181a-1-3p	22	20	4	12	30	11
miR-181a-2-3p	4	29	12	4	18	18
miR-181a-5p	1113	2010	1233	797	1560	1535
miR-181b-1-3p	0	0	0	0	0	0
miR-181b-2-3p	0	0	0	0	0	2
miR-181b-5p	340	721	387	295	608	550
miR-181c-3p	20	26	19	2	9	11
miR-181c-5p	156	157	137	68	91	107
miR-181d-3p	0	3	5	2	2	2
miR-181d-5p	297	504	317	168	286	403
miR-182	104	1953	1361	1639	3462	1649
miR-183-3p	0	45	35	48	84	33
miR-183-5p	245	4152	3817	3918	9444	3711
miR-1839-3p	9	13	19	0	14	12
miR-1839-5p	808	1245	1097	572	822	957
miR-1843a-3p	84	142	121	84	140	121
miR-1843a-5p	679	1037	1513	728	1314	1287
miR-1843b-3p	11	13	17	7	16	25
miR-1844	8	50	90	58	85	76
miR-185-5p	3414	5935	7393	4059	6751	7376
miR-186-3p	0	0	0	0	0	0
miR-186-5p	231	452	276	190	348	410
miR-187-3p	133	197	122	73	119	140
miR-187-5p	6	30	23	29	26	52
miR-188-3p	0	0	0	0	0	0
miR-188-5p	0	4	3	4	0	0
miR-18a-3p	0	6	4	0	0	2
miR-18a-5p	10	43	14	8	27	17
miR-190a-3p	3	0	0	0	0	0
miR-190a-3p	0	0	0	0	0	0
miR-190a-5p	4	17	8	4	5	7
miR-190b-3p	0	0	0	0	0	0
miR-1912-3p	0	0	0	0	2	0
miR-191a-3p	3	7	9	5	11	8
miR-191a-5p	3063	6235	6311	4108	6741	7251
miR-192-3p	0	0	0	0	0	0
miR-192-5p	24	30	33	5	23	33
miR-193a-3p	0	8	0	0	0	3
miR-193a-5p	15	10	14	12	29	14
miR-193b-3p	17	32	17	5	6	22
miR-193b-5p	29	25	103	57	115	130
miR-194-3p	0	0	0	0	3	2
miR-194-5p	57	60	48	29	63	88
miR-1949	0	0	0	0	0	0
miR-195-3p	0	4	3	0	0	0
miR-195-5p	116	191	86	72	111	87
miR-1956-3p	2	0	0	0	0	0
miR-1956-5p	0	0	0	0	0	0
miR-196a-5p	0	8	10	2	2	6
miR-196b-5p	5	2	2	0	0	2
miR-196c-5p	0	0	0	3	0	0
miR-199a-3p	79	114	95	46	106	77
miR-199a-5p	16	13	12	5	13	7
miR-19a-3p	2	0	0	2	2	11
miR-19b-1-5p	0	0	0	0	0	0
miR-19b-3p	17	31	15	24	19	37
miR-1b	54	109	51	44	41	56
miR-200a-3p	17	24	25	23	51	19
miR-200a-5p	0	0	0	0	2	0
miR-200b-3p	22	149	170	148	336	136
miR-200b-5p	5	44	66	50	126	56
miR-200c-3p	196	1799	3125	2477	5834	2202
miR-200c-5p	0	0	0	0	0	0
miR-201-3p	0	0	0	0	0	0
miR-201-5p	6	2	0	0	0	0
miR-202-3p	0	0	0	0	0	0
miR-202-5p	0	0	0	0	0	0
miR-203a-3p	86	150	132	96	159	133
miR-203a-5p	0	0	0	0	2	0
miR-203b-3p	0	0	0	0	0	0
miR-204-3p	22	88	81	115	303	165
miR-204-5p	1931	3632	2535	3551	10063	3892
miR-205	5	25	8	6	31	12
miR-206-3p	31	141	30	23	90	33
miR-207	0	0	0	0	0	0
miR-208a-3p	0	0	0	0	0	0
miR-208b-3p	2	4	0	0	0	0
miR-20a-3p	6	0	0	0	0	0
miR-20a-5p	15	33	29	9	8	20
miR-20b-5p	0	0	0	0	0	0
miR-21-3p	0	0	0	0	0	0
miR-21-5p	316	386	322	135	143	256
miR-210-3p	52	48	35	19	43	40
miR-210-5p	0	0	0	0	3	0
miR-211-3p	0	0	0	0	0	0
miR-211-5p	6	12	0	4	8	4
miR-212-3p	241	401	368	227	410	428
miR-212-5p	125	252	158	130	215	193
miR-214-3p	0	43	34	41	64	33
miR-215	0	0	0	0	0	0
miR-216a-3p	5	7	2	0	2	0
miR-216a-5p	2	2	2	0	0	0
miR-216b-3p	0	0	0	0	0	0
miR-216b-5p	43	34	25	9	20	31
miR-217-3p	0	3	0	0	0	0
miR-217-5p	2	15	4	0	7	8
miR-218a-1-3p	4	6	2	0	0	0
miR-218a-2-3p	6	0	0	0	0	2
miR-218a-5p	351	446	289	157	197	306
miR-219a-1-3p	7	12	7	5	5	18
miR-219a-2-3p	881	4334	1110	827	2736	1228
miR-219a-5p	13	0	6	0	6	8
miR-219b	0	0	0	2	0	0
miR-22-3p	1681	2585	1837	939	1912	1596
miR-22-5p	17	20	23	7	10	23
miR-221-3p	649	942	732	439	695	771
miR-221-5p	18	50	65	115	109	175
miR-222-3p	609	874	687	481	917	943
miR-222-5p	2	0	0	0	0	0
miR-223-3p	7	14	11	4	14	15
miR-223-5p	0	0	0	0	0	0
miR-224-3p	4	2	0	0	0	0
miR-224-5p	32	10	26	16	45	26
miR-23a-3p	1445	3955	2951	3075	7084	3754
miR-23a-5p	0	16	13	11	28	12
miR-23b-3p	3364	9557	8001	7452	16049	10551
miR-23b-5p	0	0	9	5	7	2
miR-24-1-5p	5	0	0	0	2	2
miR-24-2-5p	7	22	17	9	20	7
miR-24-3p	4837	11738	9270	6876	12884	9541
miR-25-3p	194	212	157	103	185	144
miR-25-5p	25	36	43	24	49	47
miR-26a-3p	0	0	0	0	0	0
miR-26a-5p	7728	13297	9996	6751	13313	10577
miR-26b-3p	0	2	0	0	2	0
miR-26b-5p	1058	2328	1246	986	1915	1336
miR-27a-3p	63	113	58	47	63	75
miR-27a-5p	0	11	3	5	25	12
miR-27b-3p	475	806	584	320	705	554
miR-27b-5p	10	59	6	7	16	17
miR-28-3p	190	272	217	151	297	231
miR-28-5p	417	779	788	461	931	760
miR-291a-5p	2	0	0	0	0	0
miR-292-5p	2	0	0	0	0	0
miR-296-3p	40	77	57	30	75	82
miR-296-5p	148	106	106	53	96	132
miR-298-3p	13	50	35	23	42	47
miR-298-5p	459	670	900	450	874	1026
miR-2985	0	0	0	0	0	0
miR-299a-3p	7	13	24	16	39	24
miR-299a-5p	25	46	36	21	34	40
miR-29a-3p	4466	6829	6439	3590	7384	5986
miR-29a-5p	12	12	18	9	18	15
miR-29b-1-5p	11	18	41	6	63	41
miR-29b-3p	411	633	430	231	347	475
miR-29c-3p	527	577	425	209	374	383
miR-29c-5p	25	17	16	11	17	19
miR-300-3p	984	1361	1232	585	1030	1313
miR-300-5p	20	27	46	27	21	27
miR-301a-3p	13	33	18	10	21	16
miR-301a-5p	0	4	0	0	0	2
miR-301b-3p	9	0	0	0	0	0
miR-3064-3p	0	2	0	2	0	2
miR-3064-5p	16	6	8	8	10	23
miR-3065-3p	0	0	0	0	0	0
miR-3065-5p	0	0	0	0	0	0
miR-3068-3p	77	127	78	50	70	84
miR-3068-5p	169	237	202	124	197	190
miR-3072	10	10	0	3	0	5
miR-3074	0	0	0	0	0	0
miR-3075	0	0	0	0	0	0
miR-3084a-3p	0	0	0	2	2	0
miR-3084a-3p	0	0	2	0	0	0
miR-3084a-3p	0	0	0	0	0	4
miR-3084a-3p	0	0	0	0	0	0
miR-3084a-5p	2	2	0	2	0	0
miR-3084b-3p	0	0	0	0	0	0
miR-3084b-3p	0	0	0	0	0	0
miR-3084b-3p	0	5	0	0	0	0
miR-3084b-5p	0	0	0	0	0	0
miR-3084b-5p	0	0	0	0	0	0
miR-3084b-5p	0	0	0	0	0	0
miR-3084c-5p	0	0	0	0	0	0
miR-3084c-5p	0	0	0	0	0	6
miR-3084c-5p	0	0	4	0	0	0
miR-3085	18	18	17	5	7	18
miR-3099	1745	2499	3695	2131	4696	4369
miR-30a-3p	323	643	402	335	858	523
miR-30a-5p	417	709	635	395	634	669
miR-30b-3p	7	44	31	20	56	35
miR-30b-5p	592	931	585	417	799	726
miR-30c-1-3p	39	108	154	95	164	240
miR-30c-2-3p	141	386	484	418	814	640
miR-30c-5p	2968	6858	5479	4431	8457	7779
miR-30d-3p	3	0	0	0	0	2
miR-30d-5p	1593	2764	2770	1873	3289	3372
miR-30e-3p	844	1581	1126	915	2168	1308
miR-30e-5p	215	341	316	231	303	420
miR-3102	44	31	34	18	40	60
miR-3120	0	0	0	0	3	0
miR-31a-3p	0	0	0	0	0	0
miR-31a-5p	94	135	181	97	239	131
miR-32-3p	0	0	0	0	0	0
miR-32-5p	2	3	0	0	0	5
miR-320-3p	2038	4695	5753	4945	8886	9081
miR-322-3p	70	158	91	55	66	82
miR-322-5p	85	116	115	38	38	53
miR-323-3p	2581	2956	2168	1054	1434	1878
miR-323-5p	967	1037	930	503	837	1117
miR-324-3p	79	76	52	28	79	82
miR-324-5p	183	193	167	102	114	179
miR-325-3p	477	517	414	210	482	410
miR-325-5p	50	57	45	19	55	54
miR-326-3p	121	109	76	42	66	117
miR-326-5p	0	0	2	2	10	2
miR-328a-3p	1154	1134	883	438	476	926
miR-328a-5p	5	5	2	2	3	2
miR-328b-3p	0	0	0	0	0	0
miR-329-3p	437	613	460	221	311	371
miR-329-5p	102	178	123	96	113	215
miR-33-3p	0	3	0	0	0	0
miR-33-5p	14	12	18	9	13	8
miR-330-3p	1434	2686	3376	1731	3262	3857
miR-330-5p	488	702	580	280	575	607
miR-331-3p	65	93	69	26	60	73
miR-331-5p	0	2	0	0	0	0
miR-335	713	1490	984	653	993	1224
miR-336-3p	0	0	0	0	0	0
miR-336-5p	0	0	0	0	2	0
miR-337-3p	14	6	13	11	16	12
miR-337-5p	248	327	296	174	326	282
miR-338-3p	67	126	50	26	48	60
miR-338-5p	216	425	197	144	323	197
miR-339-3p	2	14	13	11	14	22
miR-339-5p	191	406	284	212	525	352
miR-340-3p	13	15	18	6	20	21
miR-340-5p	119	143	92	55	94	105
miR-341	428	481	354	156	233	293
miR-342-3p	428	732	571	429	707	859
miR-342-5p	287	488	683	406	724	815
miR-344a-3p	110	186	109	48	62	128
miR-344a-5p	0	0	0	0	0	0
miR-344b-1-3p	211	300	188	93	147	217
miR-344b-3p	154	266	224	84	107	161
miR-344b-5p	216	272	190	149	159	245
miR-344g	27	52	25	18	20	33
miR-344i	8	0	4	0	0	2
miR-345-3p	33	32	40	33	37	52
miR-345-5p	9	15	6	0	12	22
miR-346	21	30	26	13	13	27
miR-3473	10	11	14	5	18	5
miR-34a-3p	0	0	3	0	0	0
miR-34a-5p	26	29	16	16	14	23
miR-34b-3p	505	732	614	474	650	681
miR-34b-5p	15	19	21	13	21	13
miR-34c-3p	149	165	143	79	95	113
miR-34c-5p	446	599	561	243	356	477
miR-350	16	19	2	2	8	6
miR-351-3p	7	6	3	4	12	3
miR-351-5p	109	235	241	162	175	194
miR-352	3	22	5	7	22	7
miR-3541	0	5	4	0	0	5
miR-3542	0	6	0	0	2	0
miR-3544	11	20	11	8	11	11
miR-3546	0	0	0	0	0	0
miR-3547	528	707	437	258	354	521
miR-3548	0	0	0	0	0	0
miR-3550	0	0	0	5	0	0
miR-3552	15	15	4	0	5	9
miR-3558-3p	0	0	0	0	4	0
miR-3559-3p	4	7	2	0	5	2
miR-3559-5p	6	18	5	9	12	15
miR-3562	0	3	2	0	2	2
miR-3569	0	0	0	0	0	0
miR-3572	0	0	0	0	0	0
miR-3573-3p	0	0	0	0	0	0
miR-3573-5p	0	0	0	0	0	0
miR-3577	0	5	13	0	0	8
miR-3580-3p	0	0	0	0	0	0
miR-3583-3p	0	0	0	0	0	2
miR-3583-5p	0	0	0	0	0	0
miR-3585-3p	0	4	8	4	11	9
miR-3585-5p	4	0	3	2	0	5
miR-3593-3p	0	3	0	0	0	3
miR-3594-3p	2	10	9	2	10	0
miR-3594-5p	5	8	14	2	2	4
miR-361-3p	20	25	32	20	41	26
miR-361-5p	655	993	807	501	833	886
miR-362-3p	0	6	4	4	0	0
miR-362-5p	2	12	2	0	0	2
miR-363-3p	0	0	0	0	2	3
miR-365-3p	18	38	25	17	41	44
miR-365-5p	0	0	2	0	0	0
miR-369-3p	425	482	362	144	278	321
miR-369-5p	230	387	211	151	231	250
miR-370-3p	131	122	89	54	135	93
miR-370-5p	10	31	8	7	19	22
miR-374-3p	0	0	0	5	0	2
miR-374-5p	214	404	253	166	351	239
miR-375-3p	1785	2220	2514	1571	3226	2462
miR-376a-3p	376	444	319	159	243	325
miR-376a-5p	60	76	74	35	43	66
miR-376b-3p	2069	2447	2002	1078	1758	2011
miR-376b-5p	536	754	553	318	541	516
miR-376c-3p	123	219	169	53	125	169
miR-376c-5p	0	0	0	0	0	0
miR-377-3p	16	27	3	10	5	7
miR-377-5p	0	2	3	0	2	3
miR-378a-3p	1659	2947	3190	1889	2600	2812
miR-378a-5p	4	3	8	9	8	4
miR-378b	0	4	2	2	0	0
miR-379-3p	113	212	114	76	118	146
miR-379-5p	3553	4331	3612	1684	2664	3634
miR-380-3p	422	526	305	147	207	401
miR-380-5p	234	385	281	116	145	244
miR-381-3p	24	13	19	7	13	8
miR-381-5p	0	2	2	0	0	2
miR-382-3p	1245	1517	1102	567	1142	1026
miR-382-5p	3726	4670	3411	1756	2630	3162
miR-383-3p	0	7	0	0	4	0
miR-383-5p	5677	8734	9719	5714	9279	10238
miR-384-3p	274	295	236	110	165	220
miR-384-5p	202	370	233	157	207	333
miR-409a-3p	993	1382	1123	600	867	1291
miR-409a-5p	191	248	184	98	98	201
miR-410-3p	394	521	343	152	177	304
miR-410-5p	2	3	2	2	0	4
miR-411-3p	231	368	238	137	283	305
miR-411-5p	926	1050	905	437	582	868
miR-412-3p	22	13	18	6	27	24
miR-412-5p	142	110	99	26	61	114
miR-421-3p	57	86	81	41	90	79
miR-421-5p	2	13	0	0	0	0
miR-423-3p	1170	2049	1775	1109	2455	2157
miR-423-5p	230	521	721	493	892	831
miR-425-3p	10	0	4	2	0	4
miR-425-5p	113	281	211	142	270	232
miR-429	0	11	12	18	24	15
miR-4311	188	205	140	76	98	193
miR-433-3p	8897	10787	8693	5424	7968	10623
miR-433-5p	95	81	90	32	57	63
miR-434-3p	10764	14328	11117	7089	13198	13403
miR-434-5p	278	472	297	122	297	300
miR-448-3p	74	106	100	50	83	76
miR-448-5p	6	15	11	0	8	14
miR-449a-5p	22	25	10	6	0	9
miR-449c-5p	0	0	0	0	0	0
miR-450a-3p	3	15	6	4	8	6
miR-450a-5p	7	0	6	9	3	3
miR-450b-3p	17	48	40	27	40	41
miR-450b-5p	2	28	19	6	10	11
miR-451-5p	80	127	56	50	84	97
miR-452-3p	0	11	0	3	2	0
miR-452-5p	7	19	6	2	17	8
miR-455-3p	41	114	83	77	176	115
miR-455-5p	5	2	0	0	4	7
miR-463-3p	0	0	0	0	0	0
miR-466b-2-3p	4	20	16	5	5	6
miR-466b-3p	6	0	0	2	2	0
miR-466b-5p	0	4	0	0	0	4
miR-466c-3p	0	0	0	0	0	0
miR-466c-5p	4	21	6	3	9	7
miR-471-3p	0	0	0	0	0	0
miR-483-3p	13	15	22	10	3	23
miR-483-5p	0	0	0	0	0	0
miR-484	22	12	9	3	17	11
miR-485-3p	1294	1764	1410	799	1417	1443
miR-485-5p	1070	1500	1662	1019	1582	2099
miR-486	504	945	772	526	720	1136
miR-487b-3p	7076	9605	6903	3854	7274	6718
miR-487b-5p	10	0	5	2	2	2
miR-488-3p	54	95	72	27	61	88
miR-488-5p	0	2	0	0	4	7
miR-489-3p	28	30	18	14	15	28
miR-489-5p	3	5	0	0	0	3
miR-490-3p	12	13	0	2	3	10
miR-490-5p	2	7	2	2	4	9
miR-493-3p	16	14	27	5	17	31
miR-493-5p	40	31	28	18	16	23
miR-494-3p	173	473	477	306	599	507
miR-494-5p	3	2	2	0	4	4
miR-495	595	948	626	298	443	576
miR-496-3p	85	91	85	28	55	93
miR-496-5p	10	5	3	6	3	3
miR-497-3p	0	0	0	0	0	0
miR-497-5p	45	78	38	17	58	43
miR-499-3p	0	0	0	0	0	0
miR-499-5p	27	51	36	16	39	36
miR-500-3p	21	87	30	23	34	55
miR-500-5p	0	0	0	0	0	6
miR-501-3p	39	72	60	33	68	57
miR-501-5p	0	7	0	2	0	0
miR-503-3p	20	47	21	16	12	25
miR-503-5p	10	23	12	7	8	5
miR-504	150	241	114	72	101	121
miR-505-3p	86	94	50	35	58	86
miR-505-5p	20	102	64	67	128	112
miR-509-3p	0	0	0	0	0	0
miR-509-5p	0	0	0	0	0	0
miR-511-3p	9	0	2	2	7	2
miR-511-5p	0	0	0	0	0	0
miR-5132-3p	0	0	0	0	0	0
miR-5132-5p	0	0	0	0	0	0
miR-532-3p	30	31	40	9	29	37
miR-532-5p	23	26	18	10	11	20
miR-539-3p	521	812	590	275	695	522
miR-539-5p	293	548	344	212	336	404
miR-540-3p	105	129	127	59	129	148
miR-540-5p	4	9	3	0	0	2
miR-541-3p	7	17	4	0	6	3
miR-541-5p	3107	5186	5165	4523	7527	6471
miR-542-3p	11	12	6	4	0	16
miR-542-5p	2	6	10	0	4	10
miR-543-3p	847	1218	861	452	735	781
miR-543-5p	29	20	36	2	14	11
miR-544-3p	0	2	0	2	0	0
miR-544-5p	0	0	0	0	0	0
miR-547-3p	2	2	0	3	5	3
miR-547-5p	0	0	2	0	0	0
miR-551b-3p	14	9	0	7	6	24
miR-551b-5p	0	0	4	0	0	0
miR-582-3p	32	27	30	15	21	19
miR-582-5p	11	22	4	10	15	23
miR-592-592	0	0	5	4	2	5
miR-598-3p	166	277	196	106	139	250
miR-598-5p	0	4	4	0	3	0
miR-6215	4	4	5	0	2	0
miR-6216	0	0	0	0	0	0
miR-6314	0	0	8	3	3	0
miR-6315	0	0	0	0	3	0
miR-6318	0	6	7	0	2	4
miR-6319-2	4	0	0	0	0	0
miR-6321	0	0	2	0	2	0
miR-6324	9	18	0	0	2	5
miR-6325	0	6	0	0	0	5
miR-6328	0	0	0	0	0	0
miR-6329	6	3	6	0	4	0
miR-6331	145	251	179	100	156	171
miR-652-3p	789	1128	960	559	1172	1023
miR-652-5p	13	5	9	9	12	13
miR-653-3p	589	724	566	401	1017	681
miR-653-5p	131	211	190	66	132	146
miR-664-2-5p	195	269	430	264	493	513
miR-664-3p	76	159	127	103	392	149
miR-665	54	33	22	11	18	29
miR-666-3p	42	38	18	2	9	16
miR-666-5p	104	107	63	45	52	108
miR-667-3p	370	565	391	209	301	519
miR-667-5p	20	44	28	15	6	50
miR-668	187	238	192	89	132	235
miR-671	35	54	53	31	87	94
miR-672-3p	44	76	56	40	79	64
miR-672-5p	2958	5106	5133	4574	7473	5157
miR-673-3p	4	2	2	2	6	0
miR-673-5p	19	27	11	3	17	33
miR-674-3p	57	55	50	21	49	64
miR-674-5p	169	292	228	132	276	213
miR-675-5p	0	0	0	0	0	0
miR-676	122	194	142	65	158	119
miR-679	0	0	0	0	0	0
miR-702-3p	157	293	195	174	231	407
miR-702-5p	22	25	30	8	16	28
miR-708-3p	33	39	22	0	12	10
miR-708-5p	367	605	481	270	445	451
miR-741-3p	0	0	0	0	0	0
miR-743a-3p	0	0	0	0	0	0
miR-743a-5p	0	0	0	0	0	0
miR-743b-3p	0	0	0	0	0	0
miR-758-3p	57	50	49	24	24	57
miR-758-5p	5	0	2	0	0	7
miR-760-3p	5134	6101	7235	3968	5791	9076
miR-760-5p	0	0	0	0	0	0
miR-764-3p	39	64	47	29	31	36
miR-764-5p	22	26	15	5	16	14
miR-770-3p	2887	3375	3155	1765	2526	4090
miR-770-5p	439	590	376	211	259	487
miR-7a-1-3p	66	46	81	25	75	64
miR-7a-2-3p	234	372	272	231	565	371
miR-7a-5p	22280	44522	43688	36801	62111	58216
miR-7b	5228	9384	9504	7313	12104	11684
miR-802-3p	0	0	0	0	0	0
miR-802-5p	0	0	0	0	0	0
miR-871-3p	0	0	0	0	0	0
miR-871-5p	0	0	0	0	0	0
miR-872-3p	24	60	33	15	42	12
miR-872-5p	698	921	700	313	669	709
miR-873-3p	111	91	94	65	110	140
miR-873-5p	120	96	93	45	62	58
miR-874-3p	15	18	16	6	11	22
miR-874-5p	0	0	0	0	0	0
miR-876	0	3	0	0	2	0
miR-877	59	46	49	32	19	67
miR-878	0	0	0	0	0	0
miR-879-3p	2	5	0	4	0	2
miR-879-5p	33	46	33	7	28	27
miR-881-3p	0	0	0	0	0	0
miR-92a-1-5p	0	0	3	0	0	0
miR-92a-3p	387	505	353	272	466	462
miR-92b-3p	2708	4220	3365	2951	5325	5939
miR-92b-5p	126	267	336	181	412	547
miR-93-3p	6	8	3	3	12	11
miR-93-5p	166	244	222	120	161	196
miR-935	31	19	26	8	18	37
miR-96-5p	0	17	3	7	30	9
miR-98-3p	0	10	13	6	15	13
miR-98-5p	4273	6247	5309	3138	5663	4578
miR-99a-3p	8	2	0	4	0	2
miR-99a-5p	2084	2615	2235	1315	2339	2260
miR-99b-3p	33	32	34	19	18	22
miR-99b-5p	1756	2206	2107	1175	1953	2456
miR-9a-3p	1160	2035	1429	754	1216	1376
miR-9a-5p	18279	27395	19764	13098	25676	22765
miR-9b-3p	0	0	0	0	0	0
miR-9b-5p	0	0	0	0	0	0

## Sheet: GROUP C-HF
miRNA	C-HF1	C-HF2	C-HF3	C-HF4	C-HF5	C-HF6
let-7a-1-3p	7	42	15	6	22	16
let-7a-5p	67274	114933	125184	79247	149688	89915
let-7b-3p	21	85	33	39	162	80
let-7b-5p	45344	98277	97338	79252	132601	86230
let-7c-1-3p	6	9	7	6	9	2
let-7c-5p	138977	261905	263956	195045	334656	212181
let-7d-3p	664	945	797	593	1302	891
let-7d-5p	29796	55161	46896	34197	66792	44901
let-7e-3p	9	7	2	6	8	6
let-7e-5p	25877	44294	61521	40951	82767	56996
let-7f-1-3p	0	2	0	0	5	8
let-7f-2-3p	5	5	3	0	0	0
let-7f-5p	36932	60797	52698	31470	59877	41469
let-7g-3p	5	2	0	0	0	0
let-7g-5p	15091	23525	18920	11296	18715	15393
let-7i-3p	7	11	9	3	23	7
let-7i-5p	11509	22066	17226	11664	23032	16633
miR-1-3p	5	30	11	9	6	4
miR-100-3p	3	0	0	0	0	0
miR-100-5p	1267	1674	1262	815	1402	1359
miR-101a-3p	371	442	276	143	173	252
miR-101a-5p	0	4	0	0	0	0
miR-101b-3p	411	445	335	156	178	302
miR-103-1-5p	0	0	0	0	0	0
miR-103-2-5p	0	0	0	0	0	0
miR-103-3p	5231	9010	7390	4655	7306	7613
miR-105	0	2	0	0	0	0
miR-106b-3p	56	52	36	28	51	45
miR-106b-5p	226	274	228	111	193	205
miR-107-3p	499	795	534	306	456	560
miR-107-5p	0	0	2	0	0	0
miR-10a-3p	0	0	0	0	0	0
miR-10a-5p	3	18	10	3	6	6
miR-10b-5p	6	16	11	3	2	8
miR-1188-3p	2	7	0	0	0	3
miR-1188-5p	245	295	289	116	165	277
miR-1193-3p	32	38	18	3	8	15
miR-1193-5p	0	0	0	0	0	2
miR-122-3p	0	0	0	0	0	0
miR-122-5p	30	35	27	27	46	25
miR-1224	3696	4963	8318	4144	6198	11126
miR-124-3p	4444	5582	4278	2225	3697	4371
miR-124-5p	8	0	7	0	5	10
miR-1247-3p	0	5	0	0	7	4
miR-1247-5p	70	86	225	100	258	301
miR-1249	139	194	122	80	170	160
miR-125a-3p	160	303	373	227	447	430
miR-125a-5p	10855	19854	23893	15920	30124	28447
miR-125b-1-3p	1025	1645	2051	1411	2959	2198
miR-125b-2-3p	217	419	396	267	387	372
miR-125b-5p	15921	20317	16182	9813	18221	18765
miR-126a-3p	654	846	560	325	521	513
miR-126a-5p	40	74	50	27	52	45
miR-127-3p	7945	9525	7867	4615	7673	9264
miR-127-5p	623	855	641	284	490	655
miR-128-1-5p	0	8	2	2	4	2
miR-128-2-5p	32	76	74	38	47	115
miR-128-3p	1855	2039	1532	638	1100	1522
miR-129-1-3p	48	55	32	25	43	28
miR-129-2-3p	442	577	459	235	433	436
miR-129-5p	786	941	698	417	1007	905
miR-1298	36	33	15	7	36	35
miR-1306-3p	15	17	2	4	9	10
miR-1306-5p	24	22	9	6	17	24
miR-130a-3p	176	352	204	117	222	229
miR-130a-5p	0	0	0	2	0	0
miR-130b-3p	3	8	4	6	6	7
miR-130b-5p	21	13	35	10	17	16
miR-132-3p	920	1206	1027	661	1052	1076
miR-132-5p	129	157	103	74	85	130
miR-133a-3p	2	2	3	0	7	7
miR-133a-5p	0	0	2	0	0	0
miR-134-3p	7	11	9	2	7	4
miR-134-5p	1389	2044	1846	1241	1942	2607
miR-135a-3p	136	280	303	200	322	276
miR-135a-5p	279	515	308	189	340	375
miR-135b-3p	3	3	0	0	0	4
miR-135b-5p	98	139	81	69	72	87
miR-136-3p	169	119	136	45	70	100
miR-136-5p	238	343	247	128	226	250
miR-137-3p	347	486	307	165	201	345
miR-137-5p	164	202	227	171	314	276
miR-138-1-3p	18	33	18	6	13	20
miR-138-2-3p	32	46	12	13	31	22
miR-138-5p	366	468	270	159	189	342
miR-139-3p	225	321	451	216	270	515
miR-139-5p	368	503	416	220	253	464
miR-140-3p	1301	2075	1915	1099	2082	2343
miR-140-5p	276	600	505	365	778	527
miR-141-3p	27	65	34	28	62	37
miR-141-5p	0	0	0	0	0	0
miR-142-3p	19	38	22	20	6	14
miR-142-5p	22	22	28	12	8	13
miR-143-3p	6142	13175	10719	5852	10642	8059
miR-143-5p	8	8	0	0	0	7
miR-144-3p	0	7	0	3	0	2
miR-144-5p	5	12	0	4	8	14
miR-145-3p	9	37	16	12	26	14
miR-145-5p	19	69	44	53	122	78
miR-146a-3p	0	0	0	0	0	0
miR-146a-5p	310	1156	765	650	1374	707
miR-146b-3p	0	0	0	0	2	0
miR-146b-5p	166	383	274	178	231	288
miR-147	0	0	0	0	0	0
miR-148a-3p	435	554	355	182	208	318
miR-148a-5p	6	0	5	0	5	4
miR-148b-3p	365	522	340	259	421	419
miR-148b-5p	0	14	12	2	4	16
miR-149-5p	812	918	640	399	550	886
miR-150-3p	21	5	17	5	10	15
miR-150-5p	365	565	404	271	614	515
miR-151-3p	1967	3862	4954	2963	5990	5538
miR-151-5p	1251	2071	1521	945	1944	1505
miR-152-3p	98	207	122	93	139	117
miR-152-5p	0	0	0	0	0	0
miR-153-3p	288	328	217	91	146	254
miR-153-5p	0	6	2	4	0	11
miR-154-3p	73	86	63	42	42	49
miR-154-5p	33	44	12	14	23	19
miR-155-3p	0	0	0	0	0	0
miR-155-5p	2	20	6	11	18	9
miR-15a-3p	0	0	0	0	0	0
miR-15a-5p	78	48	53	28	53	67
miR-15b-3p	0	3	0	0	2	3
miR-15b-5p	48	148	51	28	97	84
miR-16-3p	4	0	0	0	2	0
miR-16-5p	305	628	274	200	241	338
miR-17-1-3p	9	19	12	6	7	39
miR-17-2-3p	0	0	2	0	0	0
miR-17-5p	45	78	63	29	42	50
miR-181a-1-3p	22	20	4	12	30	11
miR-181a-2-3p	4	29	12	4	18	18
miR-181a-5p	1113	2010	1233	797	1560	1535
miR-181b-1-3p	0	0	0	0	0	0
miR-181b-2-3p	0	0	0	0	0	2
miR-181b-5p	340	721	387	295	608	550
miR-181c-3p	20	26	19	2	9	11
miR-181c-5p	156	157	137	68	91	107
miR-181d-3p	0	3	5	2	2	2
miR-181d-5p	297	504	317	168	286	403
miR-182	104	1953	1361	1639	3462	1649
miR-183-3p	0	45	35	48	84	33
miR-183-5p	245	4152	3817	3918	9444	3711
miR-1839-3p	9	13	19	0	14	12
miR-1839-5p	808	1245	1097	572	822	957
miR-1843a-3p	84	142	121	84	140	121
miR-1843a-5p	679	1037	1513	728	1314	1287
miR-1843b-3p	11	13	17	7	16	25
miR-1844	8	50	90	58	85	76
miR-185-5p	3414	5935	7393	4059	6751	7376
miR-186-3p	0	0	0	0	0	0
miR-186-5p	231	452	276	190	348	410
miR-187-3p	133	197	122	73	119	140
miR-187-5p	6	30	23	29	26	52
miR-188-3p	0	0	0	0	0	0
miR-188-5p	0	4	3	4	0	0
miR-18a-3p	0	6	4	0	0	2
miR-18a-5p	10	43	14	8	27	17
miR-190a-3p	3	0	0	0	0	0
miR-190a-3p	0	0	0	0	0	0
miR-190a-5p	4	17	8	4	5	7
miR-190b-3p	0	0	0	0	0	0
miR-1912-3p	0	0	0	0	2	0
miR-191a-3p	3	7	9	5	11	8
miR-191a-5p	3063	6235	6311	4108	6741	7251
miR-192-3p	0	0	0	0	0	0
miR-192-5p	24	30	33	5	23	33
miR-193a-3p	0	8	0	0	0	3
miR-193a-5p	15	10	14	12	29	14
miR-193b-3p	17	32	17	5	6	22
miR-193b-5p	29	25	103	57	115	130
miR-194-3p	0	0	0	0	3	2
miR-194-5p	57	60	48	29	63	88
miR-1949	0	0	0	0	0	0
miR-195-3p	0	4	3	0	0	0
miR-195-5p	116	191	86	72	111	87
miR-1956-3p	2	0	0	0	0	0
miR-1956-5p	0	0	0	0	0	0
miR-196a-5p	0	8	10	2	2	6
miR-196b-5p	5	2	2	0	0	2
miR-196c-5p	0	0	0	3	0	0
miR-199a-3p	79	114	95	46	106	77
miR-199a-5p	16	13	12	5	13	7
miR-19a-3p	2	0	0	2	2	11
miR-19b-1-5p	0	0	0	0	0	0
miR-19b-3p	17	31	15	24	19	37
miR-1b	54	109	51	44	41	56
miR-200a-3p	17	24	25	23	51	19
miR-200a-5p	0	0	0	0	2	0
miR-200b-3p	22	149	170	148	336	136
miR-200b-5p	5	44	66	50	126	56
miR-200c-3p	196	1799	3125	2477	5834	2202
miR-200c-5p	0	0	0	0	0	0
miR-201-3p	0	0	0	0	0	0
miR-201-5p	6	2	0	0	0	0
miR-202-3p	0	0	0	0	0	0
miR-202-5p	0	0	0	0	0	0
miR-203a-3p	86	150	132	96	159	133
miR-203a-5p	0	0	0	0	2	0
miR-203b-3p	0	0	0	0	0	0
miR-204-3p	22	88	81	115	303	165
miR-204-5p	1931	3632	2535	3551	10063	3892
miR-205	5	25	8	6	31	12
miR-206-3p	31	141	30	23	90	33
miR-207	0	0	0	0	0	0
miR-208a-3p	0	0	0	0	0	0
miR-208b-3p	2	4	0	0	0	0
miR-20a-3p	6	0	0	0	0	0
miR-20a-5p	15	33	29	9	8	20
miR-20b-5p	0	0	0	0	0	0
miR-21-3p	0	0	0	0	0	0
miR-21-5p	316	386	322	135	143	256
miR-210-3p	52	48	35	19	43	40
miR-210-5p	0	0	0	0	3	0
miR-211-3p	0	0	0	0	0	0
miR-211-5p	6	12	0	4	8	4
miR-212-3p	241	401	368	227	410	428
miR-212-5p	125	252	158	130	215	193
miR-214-3p	0	43	34	41	64	33
miR-215	0	0	0	0	0	0
miR-216a-3p	5	7	2	0	2	0
miR-216a-5p	2	2	2	0	0	0
miR-216b-3p	0	0	0	0	0	0
miR-216b-5p	43	34	25	9	20	31
miR-217-3p	0	3	0	0	0	0
miR-217-5p	2	15	4	0	7	8
miR-218a-1-3p	4	6	2	0	0	0
miR-218a-2-3p	6	0	0	0	0	2
miR-218a-5p	351	446	289	157	197	306
miR-219a-1-3p	7	12	7	5	5	18
miR-219a-2-3p	881	4334	1110	827	2736	1228
miR-219a-5p	13	0	6	0	6	8
miR-219b	0	0	0	2	0	0
miR-22-3p	1681	2585	1837	939	1912	1596
miR-22-5p	17	20	23	7	10	23
miR-221-3p	649	942	732	439	695	771
miR-221-5p	18	50	65	115	109	175
miR-222-3p	609	874	687	481	917	943
miR-222-5p	2	0	0	0	0	0
miR-223-3p	7	14	11	4	14	15
miR-223-5p	0	0	0	0	0	0
miR-224-3p	4	2	0	0	0	0
miR-224-5p	32	10	26	16	45	26
miR-23a-3p	1445	3955	2951	3075	7084	3754
miR-23a-5p	0	16	13	11	28	12
miR-23b-3p	3364	9557	8001	7452	16049	10551
miR-23b-5p	0	0	9	5	7	2
miR-24-1-5p	5	0	0	0	2	2
miR-24-2-5p	7	22	17	9	20	7
miR-24-3p	4837	11738	9270	6876	12884	9541
miR-25-3p	194	212	157	103	185	144
miR-25-5p	25	36	43	24	49	47
miR-26a-3p	0	0	0	0	0	0
miR-26a-5p	7728	13297	9996	6751	13313	10577
miR-26b-3p	0	2	0	0	2	0
miR-26b-5p	1058	2328	1246	986	1915	1336
miR-27a-3p	63	113	58	47	63	75
miR-27a-5p	0	11	3	5	25	12
miR-27b-3p	475	806	584	320	705	554
miR-27b-5p	10	59	6	7	16	17
miR-28-3p	190	272	217	151	297	231
miR-28-5p	417	779	788	461	931	760
miR-291a-5p	2	0	0	0	0	0
miR-292-5p	2	0	0	0	0	0
miR-296-3p	40	77	57	30	75	82
miR-296-5p	148	106	106	53	96	132
miR-298-3p	13	50	35	23	42	47
miR-298-5p	459	670	900	450	874	1026
miR-2985	0	0	0	0	0	0
miR-299a-3p	7	13	24	16	39	24
miR-299a-5p	25	46	36	21	34	40
miR-29a-3p	4466	6829	6439	3590	7384	5986
miR-29a-5p	12	12	18	9	18	15
miR-29b-1-5p	11	18	41	6	63	41
miR-29b-3p	411	633	430	231	347	475
miR-29c-3p	527	577	425	209	374	383
miR-29c-5p	25	17	16	11	17	19
miR-300-3p	984	1361	1232	585	1030	1313
miR-300-5p	20	27	46	27	21	27
miR-301a-3p	13	33	18	10	21	16
miR-301a-5p	0	4	0	0	0	2
miR-301b-3p	9	0	0	0	0	0
miR-3064-3p	0	2	0	2	0	2
miR-3064-5p	16	6	8	8	10	23
miR-3065-3p	0	0	0	0	0	0
miR-3065-5p	0	0	0	0	0	0
miR-3068-3p	77	127	78	50	70	84
miR-3068-5p	169	237	202	124	197	190
miR-3072	10	10	0	3	0	5
miR-3074	0	0	0	0	0	0
miR-3075	0	0	0	0	0	0
miR-3084a-3p	0	0	0	2	2	0
miR-3084a-3p	0	0	2	0	0	0
miR-3084a-3p	0	0	0	0	0	4
miR-3084a-3p	0	0	0	0	0	0
miR-3084a-5p	2	2	0	2	0	0
miR-3084b-3p	0	0	0	0	0	0
miR-3084b-3p	0	0	0	0	0	0
miR-3084b-3p	0	5	0	0	0	0
miR-3084b-5p	0	0	0	0	0	0
miR-3084b-5p	0	0	0	0	0	0
miR-3084b-5p	0	0	0	0	0	0
miR-3084c-5p	0	0	0	0	0	0
miR-3084c-5p	0	0	0	0	0	6
miR-3084c-5p	0	0	4	0	0	0
miR-3085	18	18	17	5	7	18
miR-3099	1745	2499	3695	2131	4696	4369
miR-30a-3p	323	643	402	335	858	523
miR-30a-5p	417	709	635	395	634	669
miR-30b-3p	7	44	31	20	56	35
miR-30b-5p	592	931	585	417	799	726
miR-30c-1-3p	39	108	154	95	164	240
miR-30c-2-3p	141	386	484	418	814	640
miR-30c-5p	2968	6858	5479	4431	8457	7779
miR-30d-3p	3	0	0	0	0	2
miR-30d-5p	1593	2764	2770	1873	3289	3372
miR-30e-3p	844	1581	1126	915	2168	1308
miR-30e-5p	215	341	316	231	303	420
miR-3102	44	31	34	18	40	60
miR-3120	0	0	0	0	3	0
miR-31a-3p	0	0	0	0	0	0
miR-31a-5p	94	135	181	97	239	131
miR-32-3p	0	0	0	0	0	0
miR-32-5p	2	3	0	0	0	5
miR-320-3p	2038	4695	5753	4945	8886	9081
miR-322-3p	70	158	91	55	66	82
miR-322-5p	85	116	115	38	38	53
miR-323-3p	2581	2956	2168	1054	1434	1878
miR-323-5p	967	1037	930	503	837	1117
miR-324-3p	79	76	52	28	79	82
miR-324-5p	183	193	167	102	114	179
miR-325-3p	477	517	414	210	482	410
miR-325-5p	50	57	45	19	55	54
miR-326-3p	121	109	76	42	66	117
miR-326-5p	0	0	2	2	10	2
miR-328a-3p	1154	1134	883	438	476	926
miR-328a-5p	5	5	2	2	3	2
miR-328b-3p	0	0	0	0	0	0
miR-329-3p	437	613	460	221	311	371
miR-329-5p	102	178	123	96	113	215
miR-33-3p	0	3	0	0	0	0
miR-33-5p	14	12	18	9	13	8
miR-330-3p	1434	2686	3376	1731	3262	3857
miR-330-5p	488	702	580	280	575	607
miR-331-3p	65	93	69	26	60	73
miR-331-5p	0	2	0	0	0	0
miR-335	713	1490	984	653	993	1224
miR-336-3p	0	0	0	0	0	0
miR-336-5p	0	0	0	0	2	0
miR-337-3p	14	6	13	11	16	12
miR-337-5p	248	327	296	174	326	282
miR-338-3p	67	126	50	26	48	60
miR-338-5p	216	425	197	144	323	197
miR-339-3p	2	14	13	11	14	22
miR-339-5p	191	406	284	212	525	352
miR-340-3p	13	15	18	6	20	21
miR-340-5p	119	143	92	55	94	105
miR-341	428	481	354	156	233	293
miR-342-3p	428	732	571	429	707	859
miR-342-5p	287	488	683	406	724	815
miR-344a-3p	110	186	109	48	62	128
miR-344a-5p	0	0	0	0	0	0
miR-344b-1-3p	211	300	188	93	147	217
miR-344b-3p	154	266	224	84	107	161
miR-344b-5p	216	272	190	149	159	245
miR-344g	27	52	25	18	20	33
miR-344i	8	0	4	0	0	2
miR-345-3p	33	32	40	33	37	52
miR-345-5p	9	15	6	0	12	22
miR-346	21	30	26	13	13	27
miR-3473	10	11	14	5	18	5
miR-34a-3p	0	0	3	0	0	0
miR-34a-5p	26	29	16	16	14	23
miR-34b-3p	505	732	614	474	650	681
miR-34b-5p	15	19	21	13	21	13
miR-34c-3p	149	165	143	79	95	113
miR-34c-5p	446	599	561	243	356	477
miR-350	16	19	2	2	8	6
miR-351-3p	7	6	3	4	12	3
miR-351-5p	109	235	241	162	175	194
miR-352	3	22	5	7	22	7
miR-3541	0	5	4	0	0	5
miR-3542	0	6	0	0	2	0
miR-3544	11	20	11	8	11	11
miR-3546	0	0	0	0	0	0
miR-3547	528	707	437	258	354	521
miR-3548	0	0	0	0	0	0
miR-3550	0	0	0	5	0	0
miR-3552	15	15	4	0	5	9
miR-3558-3p	0	0	0	0	4	0
miR-3559-3p	4	7	2	0	5	2
miR-3559-5p	6	18	5	9	12	15
miR-3562	0	3	2	0	2	2
miR-3569	0	0	0	0	0	0
miR-3572	0	0	0	0	0	0
miR-3573-3p	0	0	0	0	0	0
miR-3573-5p	0	0	0	0	0	0
miR-3577	0	5	13	0	0	8
miR-3580-3p	0	0	0	0	0	0
miR-3583-3p	0	0	0	0	0	2
miR-3583-5p	0	0	0	0	0	0
miR-3585-3p	0	4	8	4	11	9
miR-3585-5p	4	0	3	2	0	5
miR-3593-3p	0	3	0	0	0	3
miR-3594-3p	2	10	9	2	10	0
miR-3594-5p	5	8	14	2	2	4
miR-361-3p	20	25	32	20	41	26
miR-361-5p	655	993	807	501	833	886
miR-362-3p	0	6	4	4	0	0
miR-362-5p	2	12	2	0	0	2
miR-363-3p	0	0	0	0	2	3
miR-365-3p	18	38	25	17	41	44
miR-365-5p	0	0	2	0	0	0
miR-369-3p	425	482	362	144	278	321
miR-369-5p	230	387	211	151	231	250
miR-370-3p	131	122	89	54	135	93
miR-370-5p	10	31	8	7	19	22
miR-374-3p	0	0	0	5	0	2
miR-374-5p	214	404	253	166	351	239
miR-375-3p	1785	2220	2514	1571	3226	2462
miR-376a-3p	376	444	319	159	243	325
miR-376a-5p	60	76	74	35	43	66
miR-376b-3p	2069	2447	2002	1078	1758	2011
miR-376b-5p	536	754	553	318	541	516
miR-376c-3p	123	219	169	53	125	169
miR-376c-5p	0	0	0	0	0	0
miR-377-3p	16	27	3	10	5	7
miR-377-5p	0	2	3	0	2	3
miR-378a-3p	1659	2947	3190	1889	2600	2812
miR-378a-5p	4	3	8	9	8	4
miR-378b	0	4	2	2	0	0
miR-379-3p	113	212	114	76	118	146
miR-379-5p	3553	4331	3612	1684	2664	3634
miR-380-3p	422	526	305	147	207	401
miR-380-5p	234	385	281	116	145	244
miR-381-3p	24	13	19	7	13	8
miR-381-5p	0	2	2	0	0	2
miR-382-3p	1245	1517	1102	567	1142	1026
miR-382-5p	3726	4670	3411	1756	2630	3162
miR-383-3p	0	7	0	0	4	0
miR-383-5p	5677	8734	9719	5714	9279	10238
miR-384-3p	274	295	236	110	165	220
miR-384-5p	202	370	233	157	207	333
miR-409a-3p	993	1382	1123	600	867	1291
miR-409a-5p	191	248	184	98	98	201
miR-410-3p	394	521	343	152	177	304
miR-410-5p	2	3	2	2	0	4
miR-411-3p	231	368	238	137	283	305
miR-411-5p	926	1050	905	437	582	868
miR-412-3p	22	13	18	6	27	24
miR-412-5p	142	110	99	26	61	114
miR-421-3p	57	86	81	41	90	79
miR-421-5p	2	13	0	0	0	0
miR-423-3p	1170	2049	1775	1109	2455	2157
miR-423-5p	230	521	721	493	892	831
miR-425-3p	10	0	4	2	0	4
miR-425-5p	113	281	211	142	270	232
miR-429	0	11	12	18	24	15
miR-4311	188	205	140	76	98	193
miR-433-3p	8897	10787	8693	5424	7968	10623
miR-433-5p	95	81	90	32	57	63
miR-434-3p	10764	14328	11117	7089	13198	13403
miR-434-5p	278	472	297	122	297	300
miR-448-3p	74	106	100	50	83	76
miR-448-5p	6	15	11	0	8	14
miR-449a-5p	22	25	10	6	0	9
miR-449c-5p	0	0	0	0	0	0
miR-450a-3p	3	15	6	4	8	6
miR-450a-5p	7	0	6	9	3	3
miR-450b-3p	17	48	40	27	40	41
miR-450b-5p	2	28	19	6	10	11
miR-451-5p	80	127	56	50	84	97
miR-452-3p	0	11	0	3	2	0
miR-452-5p	7	19	6	2	17	8
miR-455-3p	41	114	83	77	176	115
miR-455-5p	5	2	0	0	4	7
miR-463-3p	0	0	0	0	0	0
miR-466b-2-3p	4	20	16	5	5	6
miR-466b-3p	6	0	0	2	2	0
miR-466b-5p	0	4	0	0	0	4
miR-466c-3p	0	0	0	0	0	0
miR-466c-5p	4	21	6	3	9	7
miR-471-3p	0	0	0	0	0	0
miR-483-3p	13	15	22	10	3	23
miR-483-5p	0	0	0	0	0	0
miR-484	22	12	9	3	17	11
miR-485-3p	1294	1764	1410	799	1417	1443
miR-485-5p	1070	1500	1662	1019	1582	2099
miR-486	504	945	772	526	720	1136
miR-487b-3p	7076	9605	6903	3854	7274	6718
miR-487b-5p	10	0	5	2	2	2
miR-488-3p	54	95	72	27	61	88
miR-488-5p	0	2	0	0	4	7
miR-489-3p	28	30	18	14	15	28
miR-489-5p	3	5	0	0	0	3
miR-490-3p	12	13	0	2	3	10
miR-490-5p	2	7	2	2	4	9
miR-493-3p	16	14	27	5	17	31
miR-493-5p	40	31	28	18	16	23
miR-494-3p	173	473	477	306	599	507
miR-494-5p	3	2	2	0	4	4
miR-495	595	948	626	298	443	576
miR-496-3p	85	91	85	28	55	93
miR-496-5p	10	5	3	6	3	3
miR-497-3p	0	0	0	0	0	0
miR-497-5p	45	78	38	17	58	43
miR-499-3p	0	0	0	0	0	0
miR-499-5p	27	51	36	16	39	36
miR-500-3p	21	87	30	23	34	55
miR-500-5p	0	0	0	0	0	6
miR-501-3p	39	72	60	33	68	57
miR-501-5p	0	7	0	2	0	0
miR-503-3p	20	47	21	16	12	25
miR-503-5p	10	23	12	7	8	5
miR-504	150	241	114	72	101	121
miR-505-3p	86	94	50	35	58	86
miR-505-5p	20	102	64	67	128	112
miR-509-3p	0	0	0	0	0	0
miR-509-5p	0	0	0	0	0	0
miR-511-3p	9	0	2	2	7	2
miR-511-5p	0	0	0	0	0	0
miR-5132-3p	0	0	0	0	0	0
miR-5132-5p	0	0	0	0	0	0
miR-532-3p	30	31	40	9	29	37
miR-532-5p	23	26	18	10	11	20
miR-539-3p	521	812	590	275	695	522
miR-539-5p	293	548	344	212	336	404
miR-540-3p	105	129	127	59	129	148
miR-540-5p	4	9	3	0	0	2
miR-541-3p	7	17	4	0	6	3
miR-541-5p	3107	5186	5165	4523	7527	6471
miR-542-3p	11	12	6	4	0	16
miR-542-5p	2	6	10	0	4	10
miR-543-3p	847	1218	861	452	735	781
miR-543-5p	29	20	36	2	14	11
miR-544-3p	0	2	0	2	0	0
miR-544-5p	0	0	0	0	0	0
miR-547-3p	2	2	0	3	5	3
miR-547-5p	0	0	2	0	0	0
miR-551b-3p	14	9	0	7	6	24
miR-551b-5p	0	0	4	0	0	0
miR-582-3p	32	27	30	15	21	19
miR-582-5p	11	22	4	10	15	23
miR-592-592	0	0	5	4	2	5
miR-598-3p	166	277	196	106	139	250
miR-598-5p	0	4	4	0	3	0
miR-6215	4	4	5	0	2	0
miR-6216	0	0	0	0	0	0
miR-6314	0	0	8	3	3	0
miR-6315	0	0	0	0	3	0
miR-6318	0	6	7	0	2	4
miR-6319-2	4	0	0	0	0	0
miR-6321	0	0	2	0	2	0
miR-6324	9	18	0	0	2	5
miR-6325	0	6	0	0	0	5
miR-6328	0	0	0	0	0	0
miR-6329	6	3	6	0	4	0
miR-6331	145	251	179	100	156	171
miR-652-3p	789	1128	960	559	1172	1023
miR-652-5p	13	5	9	9	12	13
miR-653-3p	589	724	566	401	1017	681
miR-653-5p	131	211	190	66	132	146
miR-664-2-5p	195	269	430	264	493	513
miR-664-3p	76	159	127	103	392	149
miR-665	54	33	22	11	18	29
miR-666-3p	42	38	18	2	9	16
miR-666-5p	104	107	63	45	52	108
miR-667-3p	370	565	391	209	301	519
miR-667-5p	20	44	28	15	6	50
miR-668	187	238	192	89	132	235
miR-671	35	54	53	31	87	94
miR-672-3p	44	76	56	40	79	64
miR-672-5p	2958	5106	5133	4574	7473	5157
miR-673-3p	4	2	2	2	6	0
miR-673-5p	19	27	11	3	17	33
miR-674-3p	57	55	50	21	49	64
miR-674-5p	169	292	228	132	276	213
miR-675-5p	0	0	0	0	0	0
miR-676	122	194	142	65	158	119
miR-679	0	0	0	0	0	0
miR-702-3p	157	293	195	174	231	407
miR-702-5p	22	25	30	8	16	28
miR-708-3p	33	39	22	0	12	10
miR-708-5p	367	605	481	270	445	451
miR-741-3p	0	0	0	0	0	0
miR-743a-3p	0	0	0	0	0	0
miR-743a-5p	0	0	0	0	0	0
miR-743b-3p	0	0	0	0	0	0
miR-758-3p	57	50	49	24	24	57
miR-758-5p	5	0	2	0	0	7
miR-760-3p	5134	6101	7235	3968	5791	9076
miR-760-5p	0	0	0	0	0	0
miR-764-3p	39	64	47	29	31	36
miR-764-5p	22	26	15	5	16	14
miR-770-3p	2887	3375	3155	1765	2526	4090
miR-770-5p	439	590	376	211	259	487
miR-7a-1-3p	66	46	81	25	75	64
miR-7a-2-3p	234	372	272	231	565	371
miR-7a-5p	22280	44522	43688	36801	62111	58216
miR-7b	5228	9384	9504	7313	12104	11684
miR-802-3p	0	0	0	0	0	0
miR-802-5p	0	0	0	0	0	0
miR-871-3p	0	0	0	0	0	0
miR-871-5p	0	0	0	0	0	0
miR-872-3p	24	60	33	15	42	12
miR-872-5p	698	921	700	313	669	709
miR-873-3p	111	91	94	65	110	140
miR-873-5p	120	96	93	45	62	58
miR-874-3p	15	18	16	6	11	22
miR-874-5p	0	0	0	0	0	0
miR-876	0	3	0	0	2	0
miR-877	59	46	49	32	19	67
miR-878	0	0	0	0	0	0
miR-879-3p	2	5	0	4	0	2
miR-879-5p	33	46	33	7	28	27
miR-881-3p	0	0	0	0	0	0
miR-92a-1-5p	0	0	3	0	0	0
miR-92a-3p	387	505	353	272	466	462
miR-92b-3p	2708	4220	3365	2951	5325	5939
miR-92b-5p	126	267	336	181	412	547
miR-93-3p	6	8	3	3	12	11
miR-93-5p	166	244	222	120	161	196
miR-935	31	19	26	8	18	37
miR-96-5p	0	17	3	7	30	9
miR-98-3p	0	10	13	6	15	13
miR-98-5p	4273	6247	5309	3138	5663	4578
miR-99a-3p	8	2	0	4	0	2
miR-99a-5p	2084	2615	2235	1315	2339	2260
miR-99b-3p	33	32	34	19	18	22
miR-99b-5p	1756	2206	2107	1175	1953	2456
miR-9a-3p	1160	2035	1429	754	1216	1376
miR-9a-5p	18279	27395	19764	13098	25676	22765
miR-9b-3p	0	0	0	0	0	0
miR-9b-5p	0	0	0	0	0	0

## Sheet: GROUP HF-C
miRNA	HF-C1	HF-C2	HF-C3	HF-C4	HF-C5	HF-C6
let-7a-1-3p	204	88	134	349	88	178
let-7a-5p	239106	319536	438374	234450	168317	254689
let-7b-3p	332	308	385	326	284	285
let-7b-5p	164252	237523	413026	147646	136718	180771
let-7c-1-3p	47	30	40	83	26	46
let-7c-5p	479696	607520	1038884	443091	378730	497491
let-7d-3p	4092	3484	4671	4193	3047	3037
let-7d-5p	165999	166870	309410	121996	126111	160238
let-7e-3p	56	29	48	58	19	28
let-7e-5p	99722	118389	207384	109785	89602	126560
let-7f-1-3p	40	13	31	25	18	20
let-7f-2-3p	17	10	12	62	12	11
let-7f-5p	161795	175042	249641	142438	95704	177955
let-7g-3p	2	4	0	20	0	5
let-7g-5p	65528	62587	93621	52950	40159	67103
let-7i-3p	38	32	60	165	23	14
let-7i-5p	90337	81462	135975	78564	54929	86515
miR-1-3p	22	21	133	24	12	5
miR-100-3p	7	0	6	4	6	0
miR-100-5p	5451	4343	6103	8126	3877	4494
miR-101a-3p	800	521	772	1935	415	676
miR-101a-5p	0	0	0	6	0	2
miR-101b-3p	889	611	1051	2430	550	905
miR-103-1-5p	2	0	0	0	0	0
miR-103-2-5p	0	0	0	2	0	0
miR-103-3p	24786	20969	42895	16035	17108	18970
miR-105	0	0	0	0	0	0
miR-106b-3p	120	80	171	181	99	73
miR-106b-5p	787	609	1039	1030	422	661
miR-107-3p	1209	952	2095	864	994	1048
miR-107-5p	0	0	0	0	2	0
miR-10a-3p	0	0	5	0	0	0
miR-10a-5p	22	26	32	14	14	7
miR-10b-5p	36	17	22	5	19	0
miR-1188-3p	4	3	7	4	2	3
miR-1188-5p	201	281	545	241	306	246
miR-1193-3p	33	39	65	64	30	31
miR-1193-5p	0	0	0	0	0	2
miR-122-3p	0	0	0	0	0	0
miR-122-5p	57	72	174	71	58	46
miR-1224	6399	7741	12236	8731	8677	9624
miR-124-3p	14223	13102	15298	13047	12335	13735
miR-124-5p	21	15	19	33	19	17
miR-1247-3p	11	15	10	5	4	3
miR-1247-5p	1164	994	604	895	425	692
miR-1249	639	403	664	298	553	447
miR-125a-3p	661	671	1125	536	644	595
miR-125a-5p	75855	57295	100194	62951	53190	51819
miR-125b-1-3p	3380	4838	5343	3394	3599	3115
miR-125b-2-3p	1707	1322	2168	1902	954	1120
miR-125b-5p	61917	44287	72637	59792	41414	45081
miR-126a-3p	2716	2106	3182	6304	1300	1621
miR-126a-5p	298	208	308	584	140	183
miR-127-3p	24284	18836	31590	42848	19952	24674
miR-127-5p	1908	1256	2061	2535	1412	1530
miR-128-1-5p	12	7	13	13	13	12
miR-128-2-5p	79	65	125	78	146	91
miR-128-3p	4203	2946	3905	8455	4268	5121
miR-129-1-3p	131	98	137	164	99	89
miR-129-2-3p	2407	1620	2159	2317	1463	2107
miR-129-5p	1998	2068	2853	3336	1819	1993
miR-1298	55	47	59	144	37	60
miR-1306-3p	5	11	23	17	12	16
miR-1306-5p	35	35	45	20	27	28
miR-130a-3p	890	675	1267	1099	597	638
miR-130a-5p	0	0	5	0	0	2
miR-130b-3p	3	11	10	7	10	4
miR-130b-5p	39	30	37	32	26	54
miR-132-3p	5927	4319	7424	7753	3760	4282
miR-132-5p	374	342	532	980	249	324
miR-133a-3p	16	44	36	19	19	9
miR-133a-5p	0	0	0	0	0	0
miR-134-3p	17	9	36	27	20	17
miR-134-5p	3957	4211	7256	5211	4222	4957
miR-135a-3p	579	596	1280	537	556	591
miR-135a-5p	1826	1132	2001	4213	834	1976
miR-135b-3p	10	4	7	6	9	6
miR-135b-5p	362	205	438	641	163	301
miR-136-3p	281	129	234	1569	141	288
miR-136-5p	1247	662	1724	1279	780	1105
miR-137-3p	965	732	1161	2107	796	1594
miR-137-5p	477	601	822	539	540	559
miR-138-1-3p	75	32	91	80	83	66
miR-138-2-3p	98	56	117	85	71	128
miR-138-5p	1207	899	1216	2974	787	1217
miR-139-3p	454	515	1054	606	679	429
miR-139-5p	1447	1009	1851	1840	1225	1409
miR-140-3p	5536	4232	7368	7761	4079	4225
miR-140-5p	3038	2194	3327	2554	1887	2803
miR-141-3p	593	258	443	729	106	22
miR-141-5p	2	2	0	8	0	0
miR-142-3p	68	20	65	162	34	63
miR-142-5p	51	59	42	93	44	52
miR-143-3p	38219	52589	44567	37422	26447	19276
miR-143-5p	25	14	20	22	19	8
miR-144-3p	0	0	4	5	2	0
miR-144-5p	12	16	75	26	21	38
miR-145-3p	149	119	223	170	78	77
miR-145-5p	945	458	918	634	362	295
miR-146a-3p	2	0	6	2	3	0
miR-146a-5p	4189	5037	7354	3024	3482	2898
miR-146b-3p	4	4	5	8	5	2
miR-146b-5p	1259	1327	1721	1594	875	1123
miR-147	2	0	0	0	0	0
miR-148a-3p	1195	936	1604	1439	637	675
miR-148a-5p	17	12	17	49	6	13
miR-148b-3p	1427	1029	2081	1778	1063	1086
miR-148b-5p	58	50	71	54	23	33
miR-149-5p	2141	1530	2504	3193	1664	2158
miR-150-3p	6	7	28	10	12	14
miR-150-5p	2656	1641	2637	2317	1734	1782
miR-151-3p	6825	8634	10962	7422	7138	5893
miR-151-5p	6129	5263	9444	4246	4712	4636
miR-152-3p	742	613	1061	688	399	352
miR-152-5p	2	0	2	5	2	0
miR-153-3p	1258	801	1060	1330	760	1612
miR-153-5p	83	33	103	127	39	81
miR-154-3p	277	165	386	134	136	210
miR-154-5p	112	38	105	200	77	75
miR-155-3p	0	0	0	0	2	0
miR-155-5p	105	113	248	56	72	174
miR-15a-3p	0	0	4	0	0	0
miR-15a-5p	326	197	421	544	127	182
miR-15b-3p	17	8	29	7	2	4
miR-15b-5p	289	209	397	111	142	102
miR-16-3p	6	4	10	5	2	2
miR-16-5p	1721	1350	2355	1214	877	705
miR-17-1-3p	27	30	32	26	24	19
miR-17-2-3p	0	0	0	0	0	0
miR-17-5p	159	131	220	120	89	75
miR-181a-1-3p	57	27	35	122	52	39
miR-181a-2-3p	55	30	71	47	36	45
miR-181a-5p	5194	4031	6399	9077	3513	2673
miR-181b-1-3p	2	0	0	2	0	0
miR-181b-2-3p	0	0	0	0	0	0
miR-181b-5p	2286	2020	2720	3770	1443	1343
miR-181c-3p	33	28	11	67	22	24
miR-181c-5p	218	145	287	556	130	88
miR-181d-3p	2	4	2	2	0	0
miR-181d-5p	906	796	1197	1798	642	765
miR-182	8873	6842	16307	3482	2918	533
miR-183-3p	178	148	431	70	78	8
miR-183-5p	15072	13285	25940	7525	6031	1124
miR-1839-3p	55	24	46	37	24	38
miR-1839-5p	2489	2707	4096	2871	1935	2392
miR-1843a-3p	440	352	536	408	388	447
miR-1843a-5p	3517	3925	4173	5374	3818	4740
miR-1843b-3p	36	48	61	43	39	45
miR-1844	185	265	273	121	164	101
miR-185-5p	21508	17549	35189	21852	20596	21252
miR-186-3p	0	0	2	0	0	0
miR-186-5p	2438	1473	2403	2687	1208	1650
miR-187-3p	511	283	830	1008	323	400
miR-187-5p	96	54	259	65	71	50
miR-188-3p	0	0	0	0	0	0
miR-188-5p	3	4	3	4	0	0
miR-18a-3p	0	5	10	4	2	0
miR-18a-5p	84	47	86	69	53	69
miR-190a-3p	0	0	0	0	0	0
miR-190a-3p	0	0	0	0	0	2
miR-190a-5p	39	21	47	118	15	63
miR-190b-3p	8	2	6	28	3	11
miR-1912-3p	2	0	0	2	0	9
miR-191a-3p	56	49	67	55	40	38
miR-191a-5p	20741	16935	29607	20704	13932	15606
miR-192-3p	0	0	2	0	0	0
miR-192-5p	105	70	123	216	72	77
miR-193a-3p	8	0	2	15	0	2
miR-193a-5p	72	54	130	67	76	73
miR-193b-3p	74	61	103	83	51	41
miR-193b-5p	77	137	202	131	128	109
miR-194-3p	2	0	20	0	8	2
miR-194-5p	186	140	249	376	170	147
miR-1949	0	0	0	0	0	0
miR-195-3p	15	12	13	18	16	12
miR-195-5p	704	424	988	371	393	407
miR-1956-3p	0	0	0	0	0	0
miR-1956-5p	2	0	0	0	0	2
miR-196a-5p	3	7	5	5	31	0
miR-196b-5p	0	0	2	0	2	0
miR-196c-5p	0	0	0	0	0	0
miR-199a-3p	547	394	602	419	279	142
miR-199a-5p	45	23	42	102	21	5
miR-19a-3p	9	0	14	11	2	2
miR-19b-1-5p	0	0	0	0	0	0
miR-19b-3p	136	76	155	91	69	68
miR-1b	118	400	298	196	117	75
miR-200a-3p	633	309	469	798	94	15
miR-200a-5p	14	0	15	6	0	0
miR-200b-3p	2045	1555	2049	1395	307	67
miR-200b-5p	205	204	294	92	65	9
miR-200c-3p	11116	10348	19159	4476	2784	612
miR-200c-5p	2	0	0	0	0	0
miR-201-3p	0	0	0	2	2	0
miR-201-5p	4	2	2	10	2	10
miR-202-3p	0	0	0	0	0	0
miR-202-5p	0	0	0	0	0	0
miR-203a-3p	650	568	1044	510	443	432
miR-203a-5p	0	0	0	0	0	0
miR-203b-3p	0	0	0	4	3	5
miR-204-3p	436	321	946	247	351	262
miR-204-5p	35652	26102	48428	30677	22546	22161
miR-205	163	112	115	130	21	16
miR-206-3p	29	66	181	34	54	26
miR-207	0	0	0	2	0	0
miR-208a-3p	0	0	0	0	0	0
miR-208b-3p	0	0	0	0	0	0
miR-20a-3p	4	5	8	3	3	5
miR-20a-5p	73	64	101	77	47	58
miR-20b-5p	4	0	0	0	0	0
miR-21-3p	0	0	2	0	0	0
miR-21-5p	885	728	1058	1763	444	525
miR-210-3p	217	140	253	341	141	144
miR-210-5p	4	0	0	3	0	2
miR-211-3p	0	0	2	0	0	0
miR-211-5p	35	15	43	26	31	17
miR-212-3p	1874	1449	3115	1690	1397	847
miR-212-5p	911	630	1251	1480	572	660
miR-214-3p	186	160	366	47	112	24
miR-215	2	0	0	3	2	0
miR-216a-3p	0	0	0	0	0	0
miR-216a-5p	0	0	5	0	0	2
miR-216b-3p	0	0	0	2	0	0
miR-216b-5p	21	53	39	39	29	22
miR-217-3p	0	0	0	0	0	0
miR-217-5p	17	20	33	17	9	15
miR-218a-1-3p	9	12	5	13	9	4
miR-218a-2-3p	2	4	4	25	2	2
miR-218a-5p	734	513	880	2514	654	1143
miR-219a-1-3p	8	10	28	6	14	15
miR-219a-2-3p	4482	4513	9125	2946	4276	2711
miR-219a-5p	14	8	15	41	2	13
miR-219b	0	0	0	2	0	0
miR-22-3p	7408	6332	11030	10033	3922	4804
miR-22-5p	129	63	148	100	70	79
miR-221-3p	4459	3076	3877	7456	2784	5158
miR-221-5p	485	518	703	619	475	612
miR-222-3p	4754	2880	5156	5057	2903	4252
miR-222-5p	0	0	0	0	0	2
miR-223-3p	92	94	113	72	73	16
miR-223-5p	0	2	2	0	0	0
miR-224-3p	0	3	5	0	0	0
miR-224-5p	96	80	174	106	46	42
miR-23a-3p	17209	16428	26908	12975	10597	11601
miR-23a-5p	41	43	136	20	44	22
miR-23b-3p	36062	31612	66626	26399	26334	27897
miR-23b-5p	29	31	31	23	16	11
miR-24-1-5p	7	18	22	22	7	11
miR-24-2-5p	115	49	93	170	43	60
miR-24-3p	48303	42028	78932	26701	35167	29338
miR-25-3p	1000	731	1058	1070	481	534
miR-25-5p	97	88	191	102	98	73
miR-26a-3p	0	3	3	3	0	0
miR-26a-5p	45174	37660	64649	51179	31630	35679
miR-26b-3p	12	7	22	16	9	10
miR-26b-5p	9239	7362	13729	7692	5626	6855
miR-27a-3p	534	353	476	841	244	222
miR-27a-5p	46	41	75	32	35	28
miR-27b-3p	2382	2220	3306	4215	1669	1794
miR-27b-5p	67	71	135	63	55	53
miR-28-3p	669	514	1190	644	477	574
miR-28-5p	3111	3286	5065	3451	2766	2359
miR-291a-5p	0	0	0	0	0	0
miR-292-5p	0	0	0	0	0	0
miR-296-3p	89	94	186	62	92	81
miR-296-5p	295	274	314	263	257	271
miR-298-3p	161	147	332	186	129	131
miR-298-5p	1443	1566	2400	1847	1610	1303
miR-2985	0	0	2	0	0	0
miR-299a-3p	82	66	98	109	71	68
miR-299a-5p	144	114	203	94	110	101
miR-29a-3p	39242	24700	40341	57048	23663	30015
miR-29a-5p	120	51	140	134	30	82
miR-29b-1-5p	172	92	227	183	111	122
miR-29b-3p	6134	2273	4801	11723	2147	5140
miR-29c-3p	2574	1238	2312	6982	1136	1989
miR-29c-5p	210	97	215	269	86	155
miR-300-3p	2980	1965	3624	4501	2809	3360
miR-300-5p	158	91	198	166	106	139
miR-301a-3p	61	37	69	118	38	34
miR-301a-5p	12	2	0	23	4	3
miR-301b-3p	0	0	0	0	0	2
miR-3064-3p	0	4	0	2	2	0
miR-3064-5p	33	20	60	36	30	32
miR-3065-3p	2	0	0	4	0	0
miR-3065-5p	2	0	2	2	0	0
miR-3068-3p	201	133	219	226	161	196
miR-3068-5p	1479	1266	1278	2278	1096	1591
miR-3072	14	6	10	10	13	8
miR-3074	0	0	3	0	0	0
miR-3075	2	0	0	0	0	3
miR-3084a-3p	0	0	0	0	0	0
miR-3084a-3p	2	0	2	0	0	3
miR-3084a-3p	0	5	0	0	4	0
miR-3084a-3p	0	0	0	0	0	0
miR-3084a-5p	12	13	7	10	6	6
miR-3084b-3p	0	0	0	4	0	0
miR-3084b-3p	0	0	0	0	0	0
miR-3084b-3p	0	0	0	0	0	0
miR-3084b-5p	7	0	17	8	0	0
miR-3084b-5p	0	0	0	0	0	0
miR-3084b-5p	0	0	0	0	0	0
miR-3084c-5p	0	0	0	0	0	3
miR-3084c-5p	0	7	0	0	4	0
miR-3084c-5p	0	0	0	0	0	0
miR-3085	25	33	37	36	22	22
miR-3099	6621	9007	14388	7696	7152	7812
miR-30a-3p	2095	1801	3153	1981	1530	1641
miR-30a-5p	4665	2482	4128	10427	2150	2966
miR-30b-3p	79	74	148	98	84	87
miR-30b-5p	4518	2482	5675	4608	2304	3550
miR-30c-1-3p	345	375	467	422	349	359
miR-30c-2-3p	1170	1352	2103	1432	1115	1069
miR-30c-5p	42660	26507	54639	45847	23387	32810
miR-30d-3p	2	0	2	2	3	0
miR-30d-5p	14574	10677	17869	20225	8617	9696
miR-30e-3p	5606	4521	8013	5024	4168	4732
miR-30e-5p	1919	1011	1765	7811	872	1565
miR-3102	123	93	200	108	129	129
miR-3120	2	2	0	0	3	2
miR-31a-3p	3	0	0	6	0	0
miR-31a-5p	912	567	1007	455	520	588
miR-32-3p	2	0	6	0	0	0
miR-32-5p	2	2	4	13	0	0
miR-320-3p	19165	23315	42972	14975	14376	13813
miR-322-3p	167	227	278	96	180	68
miR-322-5p	330	264	456	196	221	146
miR-323-3p	2881	2869	3791	3913	2963	2729
miR-323-5p	1103	1142	1942	1014	1448	1159
miR-324-3p	351	162	337	317	179	236
miR-324-5p	616	408	624	588	415	432
miR-325-3p	1277	1236	2478	930	1045	1280
miR-325-5p	187	142	241	295	112	134
miR-326-3p	589	324	356	724	325	445
miR-326-5p	12	4	6	5	7	2
miR-328a-3p	14076	9124	12798	12236	9924	10559
miR-328a-5p	3	4	9	3	4	4
miR-328b-3p	2	0	0	0	0	0
miR-329-3p	1443	869	1460	1074	926	1344
miR-329-5p	457	301	439	962	257	301
miR-33-3p	2	0	2	7	0	4
miR-33-5p	70	28	31	82	22	33
miR-330-3p	5058	5122	8772	5565	5460	5193
miR-330-5p	2015	1624	2220	2184	1850	2057
miR-331-3p	269	189	313	194	179	173
miR-331-5p	7	7	2	2	5	3
miR-335	6509	4501	9430	4074	3298	4977
miR-336-3p	0	0	0	2	0	0
miR-336-5p	0	0	0	0	0	0
miR-337-3p	47	18	35	76	23	21
miR-337-5p	876	849	1564	719	782	723
miR-338-3p	295	186	319	1078	133	250
miR-338-5p	1127	1009	1532	1248	678	929
miR-339-3p	83	52	112	30	50	36
miR-339-5p	2083	1115	3493	789	1034	1082
miR-340-3p	81	59	99	158	59	97
miR-340-5p	273	249	358	390	202	352
miR-341	617	417	605	837	517	500
miR-342-3p	3136	1690	4067	2285	2037	2173
miR-342-5p	1461	1822	3073	1337	1585	1558
miR-344a-3p	314	158	267	1173	169	280
miR-344a-5p	0	0	0	0	0	0
miR-344b-1-3p	289	351	467	385	315	365
miR-344b-3p	533	292	770	368	418	375
miR-344b-5p	462	428	790	710	419	394
miR-344g	81	69	88	75	52	45
miR-344i	4	0	8	5	5	2
miR-345-3p	185	138	155	162	117	149
miR-345-5p	97	25	81	95	55	82
miR-346	96	54	137	212	77	99
miR-3473	31	22	39	15	21	13
miR-34a-3p	3	0	3	0	0	0
miR-34a-5p	198	123	200	445	95	163
miR-34b-3p	1375	1317	2098	1920	1642	3256
miR-34b-5p	64	44	49	420	23	146
miR-34c-3p	467	334	776	355	488	839
miR-34c-5p	2534	1510	3032	3692	1532	4114
miR-350	47	20	65	33	24	25
miR-351-3p	13	13	32	8	10	8
miR-351-5p	758	592	973	390	619	309
miR-352	23	38	57	24	14	18
miR-3541	11	5	18	0	7	8
miR-3542	0	2	3	3	0	3
miR-3544	17	7	14	18	5	11
miR-3546	0	0	0	0	0	0
miR-3547	1366	943	1538	1427	1128	1287
miR-3548	0	0	0	0	0	0
miR-3550	6	4	0	3	0	9
miR-3552	34	23	32	36	25	25
miR-3558-3p	2	4	19	8	9	4
miR-3559-3p	14	4	2	4	0	6
miR-3559-5p	10	14	28	33	16	14
miR-3562	0	0	0	0	0	2
miR-3569	0	0	3	0	0	0
miR-3572	6	10	13	9	5	5
miR-3573-3p	0	0	0	0	0	2
miR-3573-5p	2	0	0	0	0	0
miR-3577	15	7	18	9	7	10
miR-3580-3p	0	0	0	0	0	0
miR-3583-3p	4	3	2	0	4	5
miR-3583-5p	0	0	0	0	0	0
miR-3585-3p	31	25	42	32	53	48
miR-3585-5p	37	27	65	54	48	61
miR-3593-3p	0	0	0	0	2	0
miR-3594-3p	20	15	25	13	22	22
miR-3594-5p	9	17	8	10	4	9
miR-361-3p	162	110	171	248	115	141
miR-361-5p	1997	2081	3291	3086	1788	3436
miR-362-3p	17	10	13	38	2	14
miR-362-5p	21	31	33	74	19	14
miR-363-3p	3	0	4	2	2	2
miR-365-3p	176	104	173	188	90	202
miR-365-5p	0	0	2	0	0	0
miR-369-3p	1471	1212	1309	2064	899	1693
miR-369-5p	903	767	1103	1225	651	773
miR-370-3p	239	143	253	410	137	175
miR-370-5p	40	40	56	46	40	48
miR-374-3p	8	11	2	26	7	9
miR-374-5p	2221	2056	2281	1957	1093	1240
miR-375-3p	5985	6803	8229	3599	4479	5327
miR-376a-3p	740	487	696	1652	590	911
miR-376a-5p	218	118	244	263	174	187
miR-376b-3p	5091	4676	6491	4598	4705	6445
miR-376b-5p	2942	1946	3442	2861	2260	3668
miR-376c-3p	825	646	1008	524	463	621
miR-376c-5p	0	0	2	3	0	0
miR-377-3p	50	29	75	60	11	21
miR-377-5p	2	2	0	2	2	0
miR-378a-3p	9109	9177	13898	8934	7694	5114
miR-378a-5p	32	23	32	28	26	7
miR-378b	0	0	0	0	0	0
miR-379-3p	371	305	493	466	302	397
miR-379-5p	6273	6620	10869	9712	6128	7784
miR-380-3p	464	447	552	1465	427	630
miR-380-5p	359	413	567	556	432	398
miR-381-3p	70	46	81	97	47	65
miR-381-5p	9	5	7	20	5	8
miR-382-3p	2791	2226	4120	2797	2419	3869
miR-382-5p	6343	6766	9975	7936	5424	6702
miR-383-3p	8	8	14	7	0	3
miR-383-5p	23638	24485	40265	27105	22887	23713
miR-384-3p	793	577	924	1276	438	1036
miR-384-5p	1692	1140	2003	3177	1031	1509
miR-409a-3p	2122	1979	2972	2539	1596	1716
miR-409a-5p	323	321	387	666	258	266
miR-410-3p	408	354	647	964	404	379
miR-410-5p	4	8	6	7	2	0
miR-411-3p	664	628	943	906	589	823
miR-411-5p	1732	1791	2224	3366	1401	1739
miR-412-3p	10	10	39	15	30	11
miR-412-5p	66	85	144	122	130	55
miR-421-3p	323	296	526	234	202	256
miR-421-5p	9	13	20	4	6	15
miR-423-3p	5528	4086	8174	3480	4049	3789
miR-423-5p	1610	1857	3908	1230	1291	1249
miR-425-3p	19	18	38	33	3	12
miR-425-5p	1133	879	1717	1041	614	707
miR-429	314	193	240	295	47	21
miR-4311	246	207	430	143	233	116
miR-433-3p	14538	14121	29116	13893	17786	16379
miR-433-5p	114	121	167	243	135	130
miR-434-3p	37674	29075	52323	39876	36247	42502
miR-434-5p	1122	633	1241	1590	709	942
miR-448-3p	149	229	341	165	163	182
miR-448-5p	43	12	40	45	21	33
miR-449a-5p	11	17	18	3	0	9
miR-449c-5p	0	0	0	0	0	0
miR-450a-3p	18	52	48	13	18	7
miR-450a-5p	21	21	44	63	17	13
miR-450b-3p	85	132	202	80	102	47
miR-450b-5p	32	17	39	95	20	11
miR-451-5p	168	116	558	579	112	178
miR-452-3p	5	2	10	4	2	3
miR-452-5p	26	29	47	29	14	18
miR-455-3p	375	402	666	286	325	251
miR-455-5p	6	4	0	25	6	6
miR-463-3p	0	0	0	0	0	0
miR-466b-2-3p	18	30	55	27	39	46
miR-466b-3p	16	16	25	5	20	12
miR-466b-5p	4	0	2	0	0	0
miR-466c-3p	0	0	2	0	2	0
miR-466c-5p	36	28	56	41	34	37
miR-471-3p	2	2	0	0	0	0
miR-483-3p	51	67	92	36	56	14
miR-483-5p	4	7	16	9	2	0
miR-484	34	17	38	26	21	25
miR-485-3p	2845	2552	4353	2975	2531	2486
miR-485-5p	2823	2776	5309	2506	2985	2947
miR-486	1329	1193	2478	1410	1233	1717
miR-487b-3p	19733	15505	26494	14870	18856	21277
miR-487b-5p	13	5	8	9	3	8
miR-488-3p	146	121	207	338	138	167
miR-488-5p	7	7	9	2	0	3
miR-489-3p	135	87	150	356	77	119
miR-489-5p	14	0	25	10	4	13
miR-490-3p	19	9	48	74	11	8
miR-490-5p	22	14	12	21	7	24
miR-493-3p	98	71	173	63	55	68
miR-493-5p	91	66	104	103	63	74
miR-494-3p	1688	1329	3044	1020	1216	960
miR-494-5p	6	8	20	13	6	14
miR-495	2295	1403	2328	1897	1251	2195
miR-496-3p	230	195	226	344	219	296
miR-496-5p	16	6	16	14	6	10
miR-497-3p	0	0	2	0	0	0
miR-497-5p	233	151	342	486	153	133
miR-499-3p	0	0	0	0	0	2
miR-499-5p	154	132	208	199	99	174
miR-500-3p	168	105	148	446	95	106
miR-500-5p	2	0	2	4	2	0
miR-501-3p	127	139	255	79	102	81
miR-501-5p	2	2	5	2	0	2
miR-503-3p	106	87	164	81	68	48
miR-503-5p	29	38	38	27	19	14
miR-504	403	339	420	529	213	229
miR-505-3p	481	259	498	493	246	369
miR-505-5p	224	212	491	140	202	221
miR-509-3p	0	0	0	0	5	9
miR-509-5p	0	0	0	0	0	0
miR-511-3p	9	21	15	17	8	4
miR-511-5p	0	0	0	0	0	2
miR-5132-3p	0	0	2	0	0	0
miR-5132-5p	0	0	2	0	0	0
miR-532-3p	157	86	139	84	98	103
miR-532-5p	80	51	82	192	43	57
miR-539-3p	4055	2427	4546	3680	2774	4034
miR-539-5p	1714	1155	2691	1503	1046	1503
miR-540-3p	450	301	555	256	371	372
miR-540-5p	6	7	14	34	7	11
miR-541-3p	35	26	35	30	17	34
miR-541-5p	18431	21615	34724	16058	16035	17303
miR-542-3p	16	29	30	21	12	4
miR-542-5p	3	18	11	8	11	7
miR-543-3p	2971	2094	3222	3172	2026	2433
miR-543-5p	31	33	36	25	17	27
miR-544-3p	4	5	0	10	3	0
miR-544-5p	0	0	0	4	0	0
miR-547-3p	22	15	28	26	28	51
miR-547-5p	0	0	3	8	3	9
miR-551b-3p	48	18	47	79	27	29
miR-551b-5p	6	3	8	5	0	3
miR-582-3p	97	62	92	162	63	76
miR-582-5p	50	33	60	246	46	70
miR-592-592	6	11	3	32	14	16
miR-598-3p	632	349	656	1018	421	589
miR-598-5p	4	6	8	4	4	9
miR-6215	14	3	7	3	5	2
miR-6216	6	0	0	0	0	0
miR-6314	0	7	6	6	8	5
miR-6315	0	0	5	4	0	2
miR-6318	12	10	8	12	4	2
miR-6319-2	0	3	5	2	0	0
miR-6321	0	0	0	0	0	0
miR-6324	11	6	35	12	8	14
miR-6325	0	0	0	0	0	0
miR-6328	2	2	0	0	0	0
miR-6329	0	11	11	6	0	3
miR-6331	457	347	770	615	366	499
miR-652-3p	4145	3247	6158	2430	2918	2899
miR-652-5p	84	39	56	36	43	47
miR-653-3p	1762	2504	2817	2026	2042	1811
miR-653-5p	441	400	396	886	316	358
miR-664-2-5p	505	583	1138	623	652	664
miR-664-3p	720	598	1010	775	772	469
miR-665	36	28	50	53	31	40
miR-666-3p	50	46	36	25	34	40
miR-666-5p	79	122	131	124	121	75
miR-667-3p	1030	675	1658	885	1094	771
miR-667-5p	54	55	75	78	56	55
miR-668	430	295	605	459	456	357
miR-671	139	134	170	121	118	123
miR-672-3p	220	182	312	193	137	144
miR-672-5p	6894	9385	23964	5649	6100	5940
miR-673-3p	8	7	11	7	6	8
miR-673-5p	34	33	48	48	39	22
miR-674-3p	104	142	173	144	110	104
miR-674-5p	996	709	2059	501	762	693
miR-675-5p	0	0	0	0	0	0
miR-676	315	341	394	665	297	336
miR-679	0	0	0	0	0	0
miR-702-3p	1039	542	1439	488	746	673
miR-702-5p	21	29	62	25	35	22
miR-708-3p	55	34	45	127	29	34
miR-708-5p	2572	2057	3312	2268	1652	1988
miR-741-3p	5	3	6	0	2	0
miR-743a-3p	2	0	6	0	0	0
miR-743a-5p	0	0	0	0	0	0
miR-743b-3p	0	0	0	2	0	0
miR-758-3p	53	42	72	152	57	55
miR-758-5p	7	0	8	5	4	2
miR-760-3p	7443	8680	14432	7856	10044	9680
miR-760-5p	0	0	2	2	0	0
miR-764-3p	193	171	241	197	190	196
miR-764-5p	21	16	25	20	16	17
miR-770-3p	3961	4353	6377	4167	5151	4706
miR-770-5p	1056	678	1102	1008	717	756
miR-7a-1-3p	349	221	387	346	229	340
miR-7a-2-3p	1332	1178	1696	1090	827	879
miR-7a-5p	286272	276728	486421	224862	155229	191299
miR-7b	48231	53899	79894	40702	32086	35929
miR-802-3p	0	0	2	0	0	0
miR-802-5p	0	0	0	0	0	0
miR-871-3p	2	0	0	0	0	0
miR-871-5p	0	0	0	0	0	0
miR-872-3p	194	114	179	259	111	161
miR-872-5p	2367	2237	3443	2799	1889	3244
miR-873-3p	294	210	398	292	208	193
miR-873-5p	214	199	266	493	142	151
miR-874-3p	101	60	58	71	57	56
miR-874-5p	10	6	11	5	6	6
miR-876	0	0	0	0	0	0
miR-877	130	116	229	111	133	93
miR-878	0	0	0	0	0	0
miR-879-3p	12	20	21	34	12	18
miR-879-5p	258	192	214	150	125	210
miR-881-3p	0	0	0	0	0	0
miR-92a-1-5p	3	2	3	0	3	0
miR-92a-3p	1232	877	1602	1173	797	801
miR-92b-3p	16203	11459	24795	13030	13867	15486
miR-92b-5p	887	1071	1650	719	770	666
miR-93-3p	27	16	58	35	19	28
miR-93-5p	775	684	1085	950	480	563
miR-935	137	59	122	125	73	83
miR-96-5p	217	109	229	176	42	8
miR-98-3p	112	73	94	80	37	85
miR-98-5p	17255	19209	29030	15695	12328	21149
miR-99a-3p	23	2	12	46	9	12
miR-99a-5p	10086	7467	9948	19852	5608	6869
miR-99b-3p	110	103	156	147	80	56
miR-99b-5p	6963	5247	7363	8426	4800	4124
miR-9a-3p	6617	3543	7771	7026	3975	6607
miR-9a-5p	103271	57535	131223	145695	67295	105995
miR-9b-3p	0	0	0	0	0	0
miR-9b-5p	0	0	0	0	2	0

## Sheet: GROUP HF-HF
			miRNA	HF-HF1	HF-HF2	HF-HF3	HF-HF4	HF-HF5	HF-HF6
			let-7a-1-3p	92	29	129	118	108	108
			let-7a-5p	166292	75290	207143	153781	218441	176626
			let-7b-3p	210	66	243	353	408	261
			let-7b-5p	113512	52995	135654	94137	178304	144491
			let-7c-1-3p	45	14	51	53	76	42
			let-7c-5p	335364	148142	419041	304864	526775	398287
			let-7d-3p	2467	928	2903	3551	4559	2863
			let-7d-5p	88395	45089	117166	132258	170908	151363
			let-7e-3p	28	8	62	71	66	39
			let-7e-5p	76607	36715	99946	75753	119903	113499
			let-7f-1-3p	20	7	18	31	35	22
			let-7f-2-3p	7	2	10	10	16	5
			let-7f-5p	103887	44220	136976	98545	143783	127200
			let-7g-3p	5	0	10	5	7	2
			let-7g-5p	36405	17723	50618	45153	52671	52379
			let-7i-3p	27	14	64	60	62	42
			let-7i-5p	50122	22420	84464	66245	96293	84654
			miR-1-3p	13	2	21	11	27	7
			miR-100-3p	0	0	5	9	3	0
			miR-100-5p	4264	1327	5510	6034	5736	4550
			miR-101a-3p	758	277	1244	1135	1190	912
			miR-101a-5p	0	0	0	5	5	0
			miR-101b-3p	835	367	1527	1072	1223	1087
			miR-103-1-5p	0	0	0	0	0	0
			miR-103-2-5p	0	0	0	0	0	0
			miR-103-3p	16831	8337	24254	28270	31998	26467
			miR-105	0	0	2	2	0	0
			miR-106b-3p	115	38	158	152	235	128
			miR-106b-5p	519	245	1076	1033	1332	936
			miR-107-3p	911	523	1360	2027	1854	1605
			miR-107-5p	0	0	0	0	0	0
			miR-10a-3p	0	0	0	0	0	0
			miR-10a-5p	21	3	34	5	36	14
			miR-10b-5p	6	0	19	2	28	10
			miR-1188-3p	3	2	6	11	14	4
			miR-1188-5p	257	116	250	330	470	385
			miR-1193-3p	43	16	69	45	80	52
			miR-1193-5p	0	0	0	2	4	0
			miR-122-3p	0	0	0	0	2	0
			miR-122-5p	53	25	61	40	119	78
			miR-1224	6059	2740	5118	6588	9035	9695
			miR-124-3p	8673	4625	10894	25685	14344	18132
			miR-124-5p	10	3	14	32	29	25
			miR-1247-3p	5	3	3	9	7	7
			miR-1247-5p	307	135	254	1183	431	318
			miR-1249	251	78	243	465	468	404
			miR-125a-3p	728	267	803	836	1562	991
			miR-125a-5p	45505	18980	64109	52106	80453	60794
			miR-125b-1-3p	3367	1251	3768	3408	5382	3874
			miR-125b-2-3p	984	356	1341	1331	1551	1042
			miR-125b-5p	45749	17176	64315	64849	77118	57260
			miR-126a-3p	2505	740	3591	3024	5586	2543
			miR-126a-5p	253	86	522	455	618	218
			miR-127-3p	14895	6628	20854	22909	26783	23411
			miR-127-5p	1052	407	1695	1737	1952	1556
			miR-128-1-5p	7	4	5	13	12	14
			miR-128-2-5p	53	13	32	69	55	94
			miR-128-3p	2261	885	1761	5645	2885	3357
			miR-129-1-3p	112	26	97	178	136	82
			miR-129-2-3p	1664	621	1778	4052	2002	1778
			miR-129-5p	1811	984	2970	5443	4208	2945
			miR-1298	54	17	99	158	227	98
			miR-1306-3p	16	2	13	22	20	7
			miR-1306-5p	29	10	42	56	62	47
			miR-130a-3p	486	271	1118	1124	1317	858
			miR-130a-5p	0	0	2	3	0	0
			miR-130b-3p	7	0	7	4	15	8
			miR-130b-5p	46	9	31	20	50	32
			miR-132-3p	5264	1555	7425	5519	9221	5577
			miR-132-5p	289	112	439	403	558	349
			miR-133a-3p	14	6	19	27	48	8
			miR-133a-5p	0	0	0	0	0	0
			miR-134-3p	21	9	33	52	51	35
			miR-134-5p	3308	1629	4744	4964	7930	5757
			miR-135a-3p	521	215	786	562	1282	728
			miR-135a-5p	1459	593	2446	2598	2364	1729
			miR-135b-3p	8	0	4	4	10	2
			miR-135b-5p	225	99	514	591	603	401
			miR-136-3p	238	72	306	298	227	188
			miR-136-5p	591	371	1434	1928	1299	1346
			miR-137-3p	807	378	1158	1524	1192	1656
			miR-137-5p	354	173	410	494	540	617
			miR-138-1-3p	31	22	65	201	88	86
			miR-138-2-3p	62	26	68	219	133	99
			miR-138-5p	688	288	800	1354	960	1308
			miR-139-3p	414	168	414	455	585	447
			miR-139-5p	685	326	846	1814	1074	1072
			miR-140-3p	4714	1828	7320	7088	8867	6705
			miR-140-5p	2156	874	3783	3254	4446	3567
			miR-141-3p	442	192	1398	271	1348	488
			miR-141-5p	5	0	6	2	5	2
			miR-142-3p	62	26	215	80	92	109
			miR-142-5p	46	16	125	59	92	52
			miR-143-3p	26037	11466	44522	26619	68347	26771
			miR-143-5p	14	0	27	32	80	18
			miR-144-3p	2	0	0	0	5	0
			miR-144-5p	41	7	75	74	95	27
			miR-145-3p	87	36	198	135	294	121
			miR-145-5p	907	462	2274	1831	3058	990
			miR-146a-3p	0	0	5	3	7	3
			miR-146a-5p	2510	1395	5747	3209	6583	4071
			miR-146b-3p	0	0	0	10	0	11
			miR-146b-5p	768	366	1113	1088	1099	1136
			miR-147	0	0	0	2	0	0
			miR-148a-3p	972	387	1892	822	1707	1055
			miR-148a-5p	13	4	19	20	15	8
			miR-148b-3p	744	380	1710	1303	1945	1566
			miR-148b-5p	42	11	51	53	69	41
			miR-149-5p	1228	543	1448	1711	2123	1981
			miR-150-3p	11	4	16	16	25	21
			miR-150-5p	1529	622	2544	3308	3247	2337
			miR-151-3p	7156	2440	8498	7032	14000	7752
			miR-151-5p	3581	1680	7006	7737	9687	6181
			miR-152-3p	566	203	1043	590	1515	629
			miR-152-5p	2	0	0	4	0	2
			miR-153-3p	1108	428	1992	2232	1639	1534
			miR-153-5p	34	8	77	66	51	62
			miR-154-3p	101	57	249	330	250	171
			miR-154-5p	92	32	118	155	133	111
			miR-155-3p	0	0	0	0	0	0
			miR-155-5p	74	31	231	58	235	122
			miR-15a-3p	0	0	0	0	0	0
			miR-15a-5p	166	82	652	409	492	280
			miR-15b-3p	13	3	17	17	29	14
			miR-15b-5p	156	85	455	492	557	227
			miR-16-3p	4	0	7	5	13	2
			miR-16-5p	986	475	2056	2133	2372	1148
			miR-17-1-3p	33	7	56	47	74	49
			miR-17-2-3p	0	0	0	0	0	0
			miR-17-5p	110	56	170	204	197	123
			miR-181a-1-3p	44	8	42	81	64	48
			miR-181a-2-3p	41	11	52	70	96	48
			miR-181a-5p	2660	1122	4844	5975	5491	3588
			miR-181b-1-3p	0	0	0	0	2	0
			miR-181b-2-3p	0	0	0	4	0	0
			miR-181b-5p	1169	474	1917	2571	2016	1503
			miR-181c-3p	17	7	20	34	49	37
			miR-181c-5p	132	49	151	228	187	167
			miR-181d-3p	0	0	0	0	2	0
			miR-181d-5p	628	304	743	803	856	732
			miR-182	8782	4086	16815	3797	28881	11586
			miR-183-3p	170	102	360	98	606	217
			miR-183-5p	14735	5650	24174	4156	36769	14819
			miR-1839-3p	31	23	47	145	69	46
			miR-1839-5p	1800	770	2085	2200	2653	2137
			miR-1843a-3p	246	91	365	554	602	418
			miR-1843a-5p	2404	846	2877	3076	3636	3686
			miR-1843b-3p	21	9	46	64	34	53
			miR-1844	119	79	301	121	292	198
			miR-185-5p	14792	7210	25620	29992	31993	29232
			miR-186-3p	0	0	0	2	0	0
			miR-186-5p	1016	422	1812	1827	1852	1438
			miR-187-3p	283	108	542	370	591	485
			miR-187-5p	43	25	96	106	150	95
			miR-188-3p	0	0	0	0	2	0
			miR-188-5p	0	0	4	4	2	7
			miR-18a-3p	0	0	9	2	6	2
			miR-18a-5p	46	24	127	122	169	137
			miR-190a-3p	0	0	0	0	2	0
			miR-190a-3p	0	0	0	0	0	0
			miR-190a-5p	42	12	54	56	51	31
			miR-190b-3p	16	3	19	10	8	5
			miR-1912-3p	2	0	0	4	2	0
			miR-191a-3p	20	22	73	60	78	68
			miR-191a-5p	16041	6752	25290	24669	29749	18697
			miR-192-3p	0	2	0	0	0	2
			miR-192-5p	77	41	169	153	160	118
			miR-193a-3p	2	0	17	6	8	2
			miR-193a-5p	45	17	91	95	173	88
			miR-193b-3p	46	13	84	79	97	46
			miR-193b-5p	97	42	134	86	188	139
			miR-194-3p	10	2	12	10	20	9
			miR-194-5p	145	60	240	291	272	142
			miR-1949	0	0	0	0	0	0
			miR-195-3p	17	0	22	14	39	8
			miR-195-5p	369	178	838	1074	1006	498
			miR-1956-3p	0	0	0	0	0	0
			miR-1956-5p	0	0	0	0	0	0
			miR-196a-5p	3	0	4	2	4	6
			miR-196b-5p	0	2	5	0	7	0
			miR-196c-5p	0	0	0	0	0	0
			miR-199a-3p	384	120	745	400	1101	398
			miR-199a-5p	56	15	90	20	86	22
			miR-19a-3p	9	7	15	20	21	15
			miR-19b-1-5p	0	0	0	0	0	2
			miR-19b-3p	84	36	149	192	168	180
			miR-1b	116	57	152	200	244	62
			miR-200a-3p	388	148	737	210	1165	346
			miR-200a-5p	0	0	14	5	27	6
			miR-200b-3p	1299	552	2148	819	3687	1093
			miR-200b-5p	241	97	278	76	637	172
			miR-200c-3p	9712	4105	15707	3357	23229	9188
			miR-200c-5p	0	0	0	0	0	0
			miR-201-3p	0	0	0	2	0	0
			miR-201-5p	3	0	3	10	2	5
			miR-202-3p	0	0	0	0	0	0
			miR-202-5p	0	0	0	0	3	0
			miR-203a-3p	513	225	1111	625	1240	761
			miR-203a-5p	0	0	2	0	0	0
			miR-203b-3p	4	0	4	2	5	0
			miR-204-3p	236	122	650	682	1022	489
			miR-204-5p	19455	6508	39739	32942	54371	33494
			miR-205	86	38	70	72	359	102
			miR-206-3p	43	11	44	19	129	29
			miR-207	0	0	0	0	0	0
			miR-208a-3p	0	0	0	0	0	2
			miR-208b-3p	0	0	0	2	0	0
			miR-20a-3p	2	2	5	8	4	7
			miR-20a-5p	42	27	100	73	87	56
			miR-20b-5p	2	0	0	0	4	0
			miR-21-3p	2	0	0	0	0	0
			miR-21-5p	737	302	1597	931	1307	936
			miR-210-3p	140	49	259	249	392	240
			miR-210-5p	3	0	3	6	3	2
			miR-211-3p	0	0	0	0	2	0
			miR-211-5p	13	4	44	18	40	25
			miR-212-3p	1377	668	3267	2874	3669	2568
			miR-212-5p	582	235	1166	699	951	752
			miR-214-3p	117	36	336	133	520	91
			miR-215	0	0	5	4	5	2
			miR-216a-3p	0	0	0	0	0	0
			miR-216a-5p	0	0	8	4	5	7
			miR-216b-3p	0	0	2	0	0	0
			miR-216b-5p	28	9	34	36	44	37
			miR-217-3p	0	0	0	0	0	0
			miR-217-5p	17	9	18	9	18	24
			miR-218a-1-3p	5	0	8	12	7	12
			miR-218a-2-3p	3	0	2	6	3	9
			miR-218a-5p	562	197	771	1384	877	981
			miR-219a-1-3p	9	5	17	7	22	24
			miR-219a-2-3p	1859	854	4625	5889	5661	4822
			miR-219a-5p	12	2	19	25	14	27
			miR-219b	0	0	3	0	0	0
			miR-22-3p	4283	2332	9380	6973	6813	4642
			miR-22-5p	57	37	121	180	153	103
			miR-221-3p	2369	947	2680	4419	3163	3360
			miR-221-5p	191	113	282	399	302	404
			miR-222-3p	2087	982	2792	5624	3394	3957
			miR-222-5p	0	0	0	4	0	0
			miR-223-3p	98	27	203	71	213	63
			miR-223-5p	0	0	2	0	6	0
			miR-224-3p	0	0	0	2	0	2
			miR-224-5p	73	36	69	60	131	66
			miR-23a-3p	15631	6942	27814	23885	35146	18866
			miR-23a-5p	23	13	38	27	98	41
			miR-23b-3p	26883	11195	44009	41420	54316	35872
			miR-23b-5p	7	5	27	22	32	30
			miR-24-1-5p	9	5	29	27	27	21
			miR-24-2-5p	64	20	174	107	144	95
			miR-24-3p	33047	15272	67556	54755	100629	50422
			miR-25-3p	649	222	1158	1102	1272	797
			miR-25-5p	52	25	118	70	108	82
			miR-26a-3p	2	0	0	5	0	0
			miR-26a-5p	27670	13626	55246	63081	67977	39674
			miR-26b-3p	7	0	7	3	13	10
			miR-26b-5p	4702	2377	11068	11647	13374	7091
			miR-27a-3p	347	135	834	711	1043	504
			miR-27a-5p	42	10	60	55	142	48
			miR-27b-3p	1867	824	4037	4284	5132	3030
			miR-27b-5p	64	31	77	65	92	61
			miR-28-3p	535	231	739	697	1155	818
			miR-28-5p	2562	955	4036	2941	4488	3023
			miR-291a-5p	0	0	0	0	0	0
			miR-292-5p	3	0	0	0	2	0
			miR-296-3p	102	51	125	170	188	140
			miR-296-5p	137	86	168	181	271	212
			miR-298-3p	56	29	91	74	98	96
			miR-298-5p	1675	600	2153	1539	2532	2008
			miR-2985	0	0	0	2	2	0
			miR-299a-3p	55	18	108	114	139	120
			miR-299a-5p	80	42	162	193	172	162
			miR-29a-3p	18807	8772	41326	50111	42052	32535
			miR-29a-5p	42	23	112	142	109	110
			miR-29b-1-5p	61	46	130	178	160	138
			miR-29b-3p	3032	1273	8072	7658	5272	5565
			miR-29c-3p	1538	729	3889	4440	3267	2479
			miR-29c-5p	120	30	176	246	227	137
			miR-300-3p	2137	906	3170	4350	3889	3878
			miR-300-5p	59	29	100	169	134	143
			miR-301a-3p	29	30	83	68	89	62
			miR-301a-5p	0	0	8	11	7	7
			miR-301b-3p	2	0	0	0	0	3
			miR-3064-3p	0	0	0	2	0	0
			miR-3064-5p	14	13	23	24	56	42
			miR-3065-3p	0	0	2	0	0	0
			miR-3065-5p	0	0	0	0	0	0
			miR-3068-3p	154	82	246	411	304	297
			miR-3068-5p	861	342	1238	1288	1186	1327
			miR-3072	9	2	13	15	12	16
			miR-3074	0	0	0	0	3	0
			miR-3075	0	2	0	0	0	0
			miR-3084a-3p	0	0	0	0	0	0
			miR-3084a-3p	6	0	0	0	9	5
			miR-3084a-3p	0	0	0	0	0	0
			miR-3084a-3p	0	0	7	0	0	0
			miR-3084a-5p	4	0	18	18	8	16
			miR-3084b-3p	0	0	0	12	0	0
			miR-3084b-3p	0	0	0	0	0	0
			miR-3084b-3p	0	0	0	0	0	0
			miR-3084b-5p	0	0	0	0	0	0
			miR-3084b-5p	0	2	0	0	0	0
			miR-3084b-5p	0	0	0	0	0	0
			miR-3084c-5p	5	0	0	0	10	6
			miR-3084c-5p	0	0	0	0	0	0
			miR-3084c-5p	0	0	9	11	0	0
			miR-3085	16	8	29	17	22	14
			miR-3099	5551	2533	7028	6396	9813	7411
			miR-30a-3p	1470	663	2781	2285	3402	2059
			miR-30a-5p	3072	1065	6825	4691	6415	3692
			miR-30b-3p	81	18	119	73	156	128
			miR-30b-5p	2871	1186	6276	6600	7481	3790
			miR-30c-1-3p	284	93	348	273	525	347
			miR-30c-2-3p	813	276	1205	866	1869	967
			miR-30c-5p	23534	9701	43390	42928	49391	34081
			miR-30d-3p	0	0	2	4	3	0
			miR-30d-5p	11039	3666	17888	13599	21960	12023
			miR-30e-3p	3424	1652	6772	5798	7694	5833
			miR-30e-5p	1279	497	3427	1988	2499	1768
			miR-3102	102	38	86	166	165	133
			miR-3120	0	0	0	0	2	2
			miR-31a-3p	2	3	3	0	3	3
			miR-31a-5p	501	269	850	1071	1435	817
			miR-32-3p	0	0	0	0	2	2
			miR-32-5p	6	2	9	0	2	8
			miR-320-3p	11515	4975	16817	15385	28351	16665
			miR-322-3p	257	113	511	201	555	265
			miR-322-5p	240	138	561	412	585	295
			miR-323-3p	2148	1014	2286	3218	3127	2712
			miR-323-5p	1043	551	1255	1903	2069	1842
			miR-324-3p	168	63	226	287	307	239
			miR-324-5p	375	176	614	865	735	614
			miR-325-3p	739	460	1820	2716	2655	1983
			miR-325-5p	104	51	178	236	297	189
			miR-326-3p	325	110	347	431	411	378
			miR-326-5p	5	2	14	12	25	11
			miR-328a-3p	5632	1729	5995	6466	8285	5856
			miR-328a-5p	2	3	3	9	13	10
			miR-328b-3p	0	0	0	0	0	0
			miR-329-3p	849	357	1065	1905	1200	1113
			miR-329-5p	292	187	1602	441	500	467
			miR-33-3p	0	0	6	12	4	5
			miR-33-5p	58	21	84	106	83	89
			miR-330-3p	4931	2129	6319	7823	7225	7157
			miR-330-5p	1549	815	2599	3391	2902	3334
			miR-331-3p	177	72	240	430	382	248
			miR-331-5p	3	2	8	0	5	2
			miR-335	5015	1973	8570	9305	9859	6475
			miR-336-3p	0	0	0	0	0	0
			miR-336-5p	0	0	0	0	0	0
			miR-337-3p	20	8	45	43	48	35
			miR-337-5p	507	257	931	808	1072	737
			miR-338-3p	150	45	425	439	302	278
			miR-338-5p	515	211	776	1130	905	768
			miR-339-3p	53	21	101	64	179	88
			miR-339-5p	1165	620	2734	1683	4411	2655
			miR-340-3p	68	17	104	132	129	111
			miR-340-5p	138	77	256	284	255	233
			miR-341	448	218	654	844	987	906
			miR-342-3p	1980	861	2921	4040	3478	2780
			miR-342-5p	1100	516	1321	1382	1895	1945
			miR-344a-3p	234	85	269	274	376	290
			miR-344a-5p	0	0	0	0	4	0
			miR-344b-1-3p	289	130	266	506	353	422
			miR-344b-3p	273	165	421	1072	477	559
			miR-344b-5p	364	192	446	553	539	567
			miR-344g	68	27	55	132	66	88
			miR-344i	0	0	3	5	2	5
			miR-345-3p	112	37	102	148	149	121
			miR-345-5p	37	11	53	76	57	59
			miR-346	59	24	81	86	85	103
			miR-3473	20	3	40	30	67	19
			miR-34a-3p	2	0	4	0	4	5
			miR-34a-5p	114	31	188	182	223	146
			miR-34b-3p	2505	709	2115	3821	2557	2126
			miR-34b-5p	91	11	97	66	57	69
			miR-34c-3p	453	164	609	1301	692	500
			miR-34c-5p	2558	776	3563	3900	3307	2923
			miR-350	27	13	58	72	62	41
			miR-351-3p	14	15	46	10	41	14
			miR-351-5p	476	247	831	312	1067	556
			miR-352	18	4	22	39	19	12
			miR-3541	3	0	6	12	10	7
			miR-3542	0	0	7	3	4	3
			miR-3544	12	2	28	12	28	29
			miR-3546	0	0	0	0	2	2
			miR-3547	920	413	1091	1645	1547	1361
			miR-3548	0	0	0	0	0	0
			miR-3550	0	0	6	6	0	0
			miR-3552	14	10	18	26	25	21
			miR-3558-3p	8	0	9	7	9	5
			miR-3559-3p	7	3	0	7	7	0
			miR-3559-5p	25	11	38	30	61	27
			miR-3562	2	0	0	2	4	2
			miR-3569	0	0	0	0	0	0
			miR-3572	6	0	4	4	4	5
			miR-3573-3p	0	0	0	0	0	0
			miR-3573-5p	0	0	0	2	0	0
			miR-3577	11	0	5	13	8	3
			miR-3580-3p	0	0	0	0	2	0
			miR-3583-3p	4	0	0	5	9	0
			miR-3583-5p	2	0	0	2	2	2
			miR-3585-3p	21	3	32	63	50	63
			miR-3585-5p	20	4	40	94	61	72
			miR-3593-3p	0	0	0	0	0	0
			miR-3594-3p	11	4	10	21	23	24
			miR-3594-5p	8	2	8	8	16	9
			miR-361-3p	100	47	140	107	154	144
			miR-361-5p	2030	878	3037	3515	3382	2935
			miR-362-3p	17	3	20	18	25	10
			miR-362-5p	23	9	31	15	25	14
			miR-363-3p	0	0	3	0	2	4
			miR-365-3p	105	38	158	215	161	128
			miR-365-5p	0	0	0	0	0	0
			miR-369-3p	804	319	1162	1278	891	719
			miR-369-5p	559	268	774	952	870	745
			miR-370-3p	142	53	180	220	295	204
			miR-370-5p	24	9	50	57	55	41
			miR-374-3p	2	2	6	7	16	6
			miR-374-5p	1199	447	1905	2044	2010	1229
			miR-375-3p	4783	1700	5328	6181	16559	5238
			miR-376a-3p	492	210	848	1069	876	1059
			miR-376a-5p	74	32	148	193	178	177
			miR-376b-3p	2891	1333	3679	4488	4585	4272
			miR-376b-5p	903	473	1610	2197	2113	2070
			miR-376c-3p	598	268	1099	1150	1325	841
			miR-376c-5p	0	0	0	0	0	0
			miR-377-3p	21	12	51	63	40	23
			miR-377-5p	3	0	2	4	5	3
			miR-378a-3p	7588	3464	13115	7489	16830	8545
			miR-378a-5p	28	10	50	12	46	26
			miR-378b	2	0	0	0	0	0
			miR-379-3p	261	160	462	1002	643	670
			miR-379-5p	6099	2840	7941	7940	11183	9162
			miR-380-3p	394	181	517	738	677	601
			miR-380-5p	314	169	378	414	490	489
			miR-381-3p	45	16	70	54	64	59
			miR-381-5p	5	0	8	6	5	4
			miR-382-3p	1805	944	2615	4191	3377	3152
			miR-382-5p	5917	2720	6335	7727	9836	8011
			miR-383-3p	0	2	0	7	3	3
			miR-383-5p	14681	7080	19602	22328	21957	25491
			miR-384-3p	657	247	1054	1737	990	855
			miR-384-5p	1052	425	1814	2009	1600	1209
			miR-409a-3p	2606	980	2881	2832	3565	2733
			miR-409a-5p	277	136	380	412	464	372
			miR-410-3p	347	158	498	667	600	412
			miR-410-5p	5	0	5	7	8	8
			miR-411-3p	512	327	859	1572	1102	1110
			miR-411-5p	1797	715	2425	2356	2969	2372
			miR-412-3p	21	16	30	46	40	35
			miR-412-5p	99	67	71	116	209	120
			miR-421-3p	200	107	397	461	453	299
			miR-421-5p	11	2	23	38	18	20
			miR-423-3p	3951	1708	6176	5565	8912	5705
			miR-423-5p	889	479	1535	872	1986	1365
			miR-425-3p	7	0	14	24	20	28
			miR-425-5p	646	306	1146	1134	1358	924
			miR-429	201	56	287	71	388	126
			miR-4311	183	99	328	349	522	302
			miR-433-3p	11738	6348	15832	21811	21867	20432
			miR-433-5p	70	36	120	156	123	136
			miR-434-3p	16866	9228	28500	46474	39214	41284
			miR-434-5p	744	363	1152	1915	1629	1506
			miR-448-3p	162	62	226	294	429	285
			miR-448-5p	17	8	18	53	38	38
			miR-449a-5p	15	11	17	14	39	10
			miR-449c-5p	0	0	0	0	0	2
			miR-450a-3p	26	19	47	15	64	27
			miR-450a-5p	22	14	69	14	50	20
			miR-450b-3p	105	44	204	64	242	88
			miR-450b-5p	33	17	89	29	81	38
			miR-451-5p	259	118	750	669	731	189
			miR-452-3p	0	3	5	0	5	4
			miR-452-5p	20	10	28	29	62	40
			miR-455-3p	272	93	449	752	944	449
			miR-455-5p	8	0	17	13	8	6
			miR-463-3p	0	2	2	0	0	0
			miR-466b-2-3p	29	6	32	86	54	43
			miR-466b-3p	8	0	9	17	38	7
			miR-466b-5p	0	0	2	0	0	2
			miR-466c-3p	0	0	0	0	0	0
			miR-466c-5p	15	8	39	33	58	39
			miR-471-3p	0	0	2	6	11	0
			miR-483-3p	31	18	39	6	51	27
			miR-483-5p	2	3	17	0	9	0
			miR-484	25	2	24	25	43	19
			miR-485-3p	1765	823	2413	3104	3163	2223
			miR-485-5p	2572	1194	2908	3014	3992	3812
			miR-486	1441	495	1651	1420	2864	1685
			miR-487b-3p	9712	4835	14064	20815	17224	16920
			miR-487b-5p	6	0	11	8	3	4
			miR-488-3p	114	47	238	244	239	205
			miR-488-5p	2	0	5	5	5	8
			miR-489-3p	111	46	306	297	217	165
			miR-489-5p	10	6	20	12	17	15
			miR-490-3p	10	2	23	23	22	19
			miR-490-5p	11	11	11	25	12	10
			miR-493-3p	59	24	130	81	109	130
			miR-493-5p	49	22	60	69	92	63
			miR-494-3p	879	404	1674	1050	2137	1120
			miR-494-5p	4	2	11	13	14	12
			miR-495	1004	471	1421	2222	1555	1269
			miR-496-3p	164	58	242	293	254	230
			miR-496-5p	14	0	9	27	19	12
			miR-497-3p	0	0	0	0	0	0
			miR-497-5p	134	60	279	282	342	189
			miR-499-3p	0	0	0	0	0	0
			miR-499-5p	91	39	208	232	187	141
			miR-500-3p	142	42	230	172	177	133
			miR-500-5p	0	0	6	3	2	3
			miR-501-3p	94	46	125	120	188	125
			miR-501-5p	6	0	5	3	4	2
			miR-503-3p	82	47	171	41	154	84
			miR-503-5p	17	15	35	21	23	28
			miR-504	221	118	296	363	346	301
			miR-505-3p	217	90	322	354	366	267
			miR-505-5p	121	80	217	183	287	227
			miR-509-3p	0	0	0	5	10	7
			miR-509-5p	0	0	0	3	0	0
			miR-511-3p	11	5	23	12	23	16
			miR-511-5p	2	0	0	0	2	0
			miR-5132-3p	0	0	0	0	2	0
			miR-5132-5p	0	0	0	2	0	0
			miR-532-3p	114	34	130	185	202	135
			miR-532-5p	57	13	91	61	77	69
			miR-539-3p	2782	1232	5343	7030	3968	4495
			miR-539-5p	861	472	1405	1948	1286	1417
			miR-540-3p	282	158	477	598	590	553
			miR-540-5p	16	4	9	14	9	6
			miR-541-3p	16	7	31	28	51	30
			miR-541-5p	13329	6690	19633	16411	23686	20916
			miR-542-3p	14	23	43	5	45	29
			miR-542-5p	12	5	20	8	29	11
			miR-543-3p	1295	561	1494	2104	1844	1794
			miR-543-5p	27	17	34	59	64	59
			miR-544-3p	2	0	3	0	0	0
			miR-544-5p	0	0	0	0	0	0
			miR-547-3p	14	3	19	81	39	51
			miR-547-5p	3	0	0	8	11	4
			miR-551b-3p	24	11	47	90	45	51
			miR-551b-5p	0	0	4	9	11	9
			miR-582-3p	93	33	92	101	100	119
			miR-582-5p	46	12	92	121	97	63
			miR-592-592	13	6	12	17	9	16
			miR-598-3p	414	157	560	715	582	577
			miR-598-5p	7	4	10	10	16	6
			miR-6215	0	2	2	3	8	3
			miR-6216	0	0	0	0	0	0
			miR-6314	4	3	6	2	4	3
			miR-6315	0	2	0	0	0	0
			miR-6318	5	2	12	8	8	0
			miR-6319-2	0	0	2	6	2	0
			miR-6321	0	6	9	0	2	0
			miR-6324	21	5	21	15	29	21
			miR-6325	0	0	0	2	0	5
			miR-6328	0	0	0	0	0	0
			miR-6329	7	2	17	16	5	18
			miR-6331	326	165	505	516	555	510
			miR-652-3p	2240	1220	4290	5107	6300	3662
			miR-652-5p	55	27	87	65	101	74
			miR-653-3p	1420	666	2493	2054	2646	2338
			miR-653-5p	507	209	778	769	725	641
			miR-664-2-5p	413	211	542	553	717	705
			miR-664-3p	474	239	865	1650	1070	1204
			miR-665	57	16	55	79	78	60
			miR-666-3p	22	21	31	58	49	45
			miR-666-5p	109	63	97	115	157	127
			miR-667-3p	667	279	776	1433	1301	1176
			miR-667-5p	38	22	44	78	98	75
			miR-668	287	142	373	564	657	510
			miR-671	147	37	138	154	214	204
			miR-672-3p	163	91	287	274	341	276
			miR-672-5p	6901	4359	9749	4849	16633	12836
			miR-673-3p	6	2	10	4	15	6
			miR-673-5p	26	23	68	100	85	83
			miR-674-3p	188	50	206	255	248	163
			miR-674-5p	515	266	1046	1183	1581	1116
			miR-675-5p	0	0	0	0	2	0
			miR-676	254	104	225	386	370	346
			miR-679	0	0	0	2	0	0
			miR-702-3p	452	235	575	770	871	676
			miR-702-5p	18	18	18	36	52	52
			miR-708-3p	51	14	47	86	44	40
			miR-708-5p	1585	699	2487	2245	3163	2463
			miR-741-3p	2	0	0	5	9	0
			miR-743a-3p	0	0	0	0	0	0
			miR-743a-5p	0	0	0	0	0	0
			miR-743b-3p	0	0	0	0	3	0
			miR-758-3p	52	25	56	96	123	91
			miR-758-5p	0	2	5	5	7	8
			miR-760-3p	6468	2961	6433	7317	10377	10560
			miR-760-5p	2	0	0	0	0	0
			miR-764-3p	74	42	103	282	137	174
			miR-764-5p	23	16	20	39	34	29
			miR-770-3p	3409	1738	3663	4656	6389	5827
			miR-770-5p	657	320	905	1469	1185	1009
			miR-7a-1-3p	233	111	405	625	481	456
			miR-7a-2-3p	1621	632	1665	1867	2866	1674
			miR-7a-5p	170321	90189	274131	161783	353082	193206
			miR-7b	24388	14031	36494	27819	47899	33663
			miR-802-3p	2	0	0	0	0	0
			miR-802-5p	0	0	2	0	0	0
			miR-871-3p	0	0	0	0	0	0
			miR-871-5p	0	0	0	0	2	0
			miR-872-3p	82	40	184	181	219	161
			miR-872-5p	2609	834	3195	3118	3871	3020
			miR-873-3p	225	84	213	223	454	312
			miR-873-5p	155	71	234	180	329	177
			miR-874-3p	47	15	52	70	89	54
			miR-874-5p	7	2	5	19	7	7
			miR-876	2	0	2	2	0	0
			miR-877	70	33	113	173	172	162
			miR-878	0	0	2	0	0	0
			miR-879-3p	7	8	39	16	17	21
			miR-879-5p	135	64	229	498	292	323
			miR-881-3p	0	0	2	0	0	0
			miR-92a-1-5p	0	4	3	5	5	9
			miR-92a-3p	861	371	1352	1170	2069	1147
			miR-92b-3p	12309	4590	16197	19193	21031	17232
			miR-92b-5p	549	236	508	466	799	676
			miR-93-3p	23	2	28	28	41	21
			miR-93-5p	424	161	648	761	830	638
			miR-935	80	36	127	188	124	97
			miR-96-5p	153	86	656	143	765	253
			miR-98-3p	34	20	58	115	79	40
			miR-98-5p	10831	5409	16004	13446	15646	17777
			miR-99a-3p	5	4	19	11	17	19
			miR-99a-5p	8655	2365	9850	8189	10880	7038
			miR-99b-3p	78	25	98	87	124	80
			miR-99b-5p	5496	1716	6097	6153	8439	4904
			miR-9a-3p	3962	1543	6755	11746	5732	6374
			miR-9a-5p	54858	28418	119906	149672	105588	139302
			miR-9b-3p	0	0	0	0	2	0
			miR-9b-5p	2	2	3	0	0	5
