# Supplementary material for: miRNA Long-Term Response to Early Metabolic Environmental Challenge in Hypothalamic Arcuate Nucleus
Source: Front Mol Neurosci. 2018 Mar 28;11:90. doi: 10.3389/fnmol.2018.00090 (PMC5882837; doi:10.3389/fnmol.2018.00090)
Supplement: Supplementary file 3 [file Table3.xls]

## Sheet: LEGEND
				SUPPLEMENTAL TABLE S3.
				NORMALIZED READ COUNTS, MEANs, STDs, CVs, MAX/MINs ARE INDICATED FOR EACH miRNA, IN EACH PROFILE.
				DATA ARE LISTED BY MEAN, MAX/MIN, CV OR miRNA NAME.
				NORMALIZATION HAVE BEEN PERFORMED USING A DESEQ PROCEDURE.
				COUNTS in CASES OF MEAN COUNT LOWER THAN 10 ARE NOT REPORTED

## Sheet: GROUP C-C
			miRNAs ORDERED BY MEAN EXPRESSION												miRNAs ORDERED BY MAX/MIN												miRNAs ORDERED BY CV												miRNAs ORDERED BY NAME
miRNA	C-C1	C-C2	C-C3	C-C4	C-C5	C-C6	MEAN C-C	STD C-C	CV C-C	MAX/MIN C-C		miRNA	C-C1	C-C2	C-C3	C-C4	C-C5	C-C6	MEAN C-C	STD C-C	CV C-C	MAX/MIN C-C		miRNA	C-C1	C-C2	C-C3	C-C4	C-C5	C-C6	MEAN C-C	STD C-C	CV C-C	MAX/MIN C-C		miRNA	C-C1	C-C2	C-C3	C-C4	C-C5	C-C6	MEAN C-C	STD C-C	CV C-C	MAX/MIN C-C
let-7c-5p	306545	256080	335709	429360	266544	195003	298207	80132	0.27	2.2		miR-199a-5p	22	9	14	15	1	45	18	15	0.85	33.76		miR-205	5	14	11	98	16	22	28	35	1.26	17.88		let-7a-1-3p	22	33	35	35	20	43	31	9	0.28	2.14
let-7a-5p	157594	125967	180536	204310	137829	92375	149768	39964	0.27	2.21		miR-200b-5p	53	31	8	187	34	33	58	65	1.13	22.6		miR-200b-5p	53	31	8	187	34	33	58	65	1.13	22.6		let-7a-5p	157594	125967	180536	204310	137829	92375	149768	39964	0.27	2.21
miR-7a-5p	87220	91833	112500	140362	134396	102351	111444	21992	0.2	1.61		miR-205	5	14	11	98	16	22	28	35	1.26	17.88		miR-183-5p	2941	1747	1151	10367	1142	1987	3223	3562	1.11	9.08		let-7b-3p	86	197	102	198	78	109	128	55	0.43	2.54
let-7b-5p	111067	99061	119487	152209	88792	70536	106859	28073	0.26	2.16		miR-143-5p	15	1	9	15	9	13	10	5	0.51	16.77		miR-200c-3p	2408	1791	848	9377	1201	1738	2894	3221	1.11	11.05		let-7b-5p	111067	99061	119487	152209	88792	70536	106859	28073	0.26	2.16
let-7f-5p	82312	62175	89738	93569	74420	44751	74494	18405	0.25	2.09		miR-27a-5p	13	17	14	18	15	1	13	6	0.47	16.53		miR-200b-3p	194	217	66	1058	127	363	338	367	1.09	15.99		let-7c-1-3p	16	25	18	27	7	11	17	8	0.45	3.95
let-7d-5p	66374	75311	77520	107413	74861	45074	74426	20125	0.27	2.38		miR-466b-3p	2	4	8	12	30	8	11	10	0.93	16.11		miR-183-3p	40	59	11	171	23	37	57	58	1.03	15.54		let-7c-5p	306545	256080	335709	429360	266544	195003	298207	80132	0.27	2.2
let-7e-5p	63656	56894	74716	97876	50150	44506	64633	19404	0.3	2.2		miR-200b-3p	194	217	66	1058	127	363	338	367	1.09	15.99		miR-182	1516	1318	502	5413	695	1605	1841	1806	0.98	10.79		let-7d-3p	1468	1874	1324	2474	1402	1255	1633	466	0.29	1.97
miR-125a-5p	39526	50563	36349	52651	28022	37286	40733	9304	0.23	1.88		miR-183-3p	40	59	11	171	23	37	57	58	1.03	15.54		miR-466b-3p	2	4	8	12	30	8	11	10	0.93	16.11		let-7d-5p	66374	75311	77520	107413	74861	45074	74426	20125	0.27	2.38
miR-9a-5p	40578	35214	40723	32532	50467	38017	39589	6197	0.16	1.55		miR-96-5p	26	31	6	64	17	46	32	21	0.66	11.69		miR-214-3p	16	117	16	113	31	38	55	47	0.86	7.49		let-7e-3p	16	24	15	24	16	27	20	5	0.26	1.83
miR-125b-5p	31013	41117	30715	37619	27153	41293	34818	5992	0.17	1.52		miR-200c-3p	2408	1791	848	9377	1201	1738	2894	3221	1.11	11.05		miR-429	27	13	7	64	11	67	31	27	0.86	9.09		let-7e-5p	63656	56894	74716	97876	50150	44506	64633	19404	0.3	2.2
let-7g-5p	35045	27060	34846	34173	32685	20392	30700	5858	0.19	1.72		miR-182	1516	1318	502	5413	695	1605	1841	1806	0.98	10.79		miR-199a-5p	22	9	14	15	1	45	18	15	0.85	33.76		let-7f-1-3p
let-7i-5p	24568	21513	29468	33560	30531	17800	26240	5980	0.23	1.89		miR-541-3p	2	12	12	15	15	18	12	6	0.46	10		miR-673-3p	9	3	25	9	7	14	11	8	0.7	9.19		let-7f-2-3p
miR-434-3p	24015	30515	24170	25481	26298	24016	25749	2514	0.1	1.27		miR-673-3p	9	3	25	9	7	14	11	8	0.7	9.19		miR-200a-3p	77	35	23	136	40	132	74	50	0.68	5.93		let-7f-5p	82312	62175	89738	93569	74420	44751	74494	18405	0.25	2.09
miR-7b	18823	18126	24107	26751	27215	19277	22383	4144	0.19	1.5		miR-429	27	13	7	64	11	67	31	27	0.86	9.09		miR-96-5p	26	31	6	64	17	46	32	21	0.66	11.69		let-7g-3p
miR-26a-5p	17085	19625	18045	27770	20078	23229	20972	3939	0.19	1.63		miR-183-5p	2941	1747	1151	10367	1142	1987	3223	3562	1.11	9.08		miR-450b-5p	16	25	22	14	35	65	30	19	0.64	4.72		let-7g-5p	35045	27060	34846	34173	32685	20392	30700	5858	0.19	1.72
miR-24-3p	13314	16439	14686	28756	14115	12540	16642	6081	0.37	2.29		miR-214-3p	16	117	16	113	31	38	55	47	0.86	7.49		miR-483-3p	26	49	20	48	8	14	27	17	0.63	6.04		let-7i-3p	18	15	18	18	17	32	20	6	0.31	2.11
miR-127-3p	16252	13834	16198	14613	16155	18419	15912	1584	0.1	1.33		miR-483-3p	26	49	20	48	8	14	27	17	0.63	6.04		miR-204-5p	4391	8500	6261	18975	5599	7806	8589	5300	0.62	4.32		let-7i-5p	24568	21513	29468	33560	30531	17800	26240	5980	0.23	1.89
miR-433-3p	16633	16871	16353	13690	17051	14253	15808	1453	0.09	1.25		miR-200a-3p	77	35	23	136	40	132	74	50	0.68	5.93		miR-3594-5p	22	4	9	8	5	15	11	7	0.62	4.89		miR-1-3p
miR-30c-5p	10455	17463	13369	20328	14074	15975	15277	3439	0.23	1.94		miR-219a-1-3p	16	12	11	9	4	23	13	6	0.51	5.63		miR-1844	42	101	74	178	62	44	84	51	0.61	4.23		miR-100-3p
miR-103-3p	14692	14447	15877	14796	16742	13706	15043	1087	0.07	1.22		miR-452-5p	7	26	28	26	16	40	24	11	0.47	5.44		miR-145-5p	108	485	168	451	162	275	275	159	0.58	4.49		miR-100-5p	2743	2716	2870	2672	2577	2884	2744	118	0.04	1.12
miR-23b-3p	12793	16180	12316	21307	12612	10844	14342	3837	0.27	1.96		miR-130b-3p	15	8	17	3	12	5	10	5	0.53	5.17		miR-1839-3p	29	57	15	22	16	23	27	15	0.57	3.85		miR-101a-3p	671	464	566	277	678	552	535	150	0.28	2.45
miR-487b-3p	14577	12993	13936	12391	14342	10292	13088	1601	0.12	1.42		miR-352	5	20	15	28	17	10	16	8	0.5	5.16		miR-33-5p	26	38	10	10	47	29	27	15	0.56	4.67		miR-101a-5p
miR-383-5p	13175	11411	14449	15798	12769	10469	13012	1947	0.15	1.51		miR-3541	16	21	6	11	4	11	11	6	0.56	5.14		miR-351-3p	13	36	10	22	8	23	19	10	0.56	4.47		miR-101b-3p	658	435	519	295	616	518	507	130	0.26	2.23
miR-143-3p	14254	11681	11897	17508	11359	10839	12923	2537	0.2	1.62		miR-34b-5p	26	41	28	10	50	42	33	14	0.44	4.94		miR-3541	16	21	6	11	4	11	11	6	0.56	5.14		miR-103-1-5p
miR-29a-3p	9869	11200	10197	14662	12258	11543	11621	1728	0.15	1.49		miR-3594-5p	22	4	9	8	5	15	11	7	0.62	4.89		miR-146a-5p	991	1207	997	2907	1100	1063	1378	753	0.55	2.93		miR-103-2-5p
miR-191a-5p	11714	11549	9319	15864	8952	11886	11547	2469	0.21	1.77		miR-490-3p	5	13	10	12	27	20	15	8	0.52	4.88		miR-449a-5p	27	23	7	8	20	10	16	9	0.55	3.74		miR-103-3p	14692	14447	15877	14796	16742	13706	15043	1087	0.07	1.22
miR-320-3p	6715	11863	8484	16341	8071	8742	10036	3523	0.35	2.43		miR-181c-3p	13	31	23	7	16	36	21	11	0.52	4.87		miR-1249	279	595	193	283	161	223	289	157	0.54	3.69		miR-105
miR-541-5p	8139	8457	10090	12257	8764	7551	9210	1716	0.19	1.62		miR-299a-3p	11	35	48	42	27	53	36	15	0.43	4.81		miR-223-3p	11	33	17	45	15	23	24	13	0.54	4.07		miR-106b-3p	62	103	78	86	90	97	86	14	0.17	1.65
miR-185-5p	7998	8570	10531	11687	9059	6923	9128	1731	0.19	1.69		miR-450b-5p	16	25	22	14	35	65	30	19	0.64	4.72		miR-350	9	20	19	15	38	41	24	13	0.54	4.47		miR-106b-5p	429	334	432	311	543	391	407	83	0.2	1.75
miR-92b-3p	6480	11670	7276	10337	8332	8663	8793	1926	0.22	1.8		miR-3085	7	16	22	18	20	35	20	9	0.45	4.71		miR-130b-3p	15	8	17	3	12	5	10	5	0.53	5.17		miR-107-3p	1103	1052	1121	841	1272	1055	1074	140	0.13	1.51
miR-204-5p	4391	8500	6261	18975	5599	7806	8589	5300	0.62	4.32		miR-3594-3p	11	19	9	13	4	5	10	5	0.53	4.69		miR-141-3p	66	50	28	128	52	108	72	38	0.53	4.49		miR-107-5p
miR-760-3p	10081	8195	9290	7180	8026	8145	8486	1030	0.12	1.4		miR-98-3p	9	31	19	29	43	28	27	11	0.43	4.69		miR-3594-3p	11	19	9	13	4	5	10	5	0.53	4.69		miR-10a-3p
miR-124-3p	8677	9093	7650	7903	7963	7943	8205	555	0.07	1.19		miR-33-5p	26	38	10	10	47	29	27	15	0.56	4.67		miR-664-3p	194	763	328	629	350	258	420	225	0.53	3.93		miR-10a-5p	20	12	15	21	28	15	18	6	0.32	2.41
miR-98-5p	8718	6327	9763	9359	8911	5083	8027	1876	0.23	1.92		miR-450a-3p	13	18	17	11	20	4	14	6	0.42	4.67		miR-181c-3p	13	31	23	7	16	36	21	11	0.52	4.87		miR-10b-5p	22	12	14	8	24	24	17	7	0.4	2.94
miR-1224	9209	7648	8414	6861	6789	6491	7569	1066	0.14	1.42		miR-141-3p	66	50	28	128	52	108	72	38	0.53	4.49		miR-193b-3p	38	99	33	37	48	37	49	25	0.52	2.99		miR-1188-3p
miR-672-5p	6975	6566	8166	9700	6777	5504	7281	1460	0.2	1.76		miR-145-5p	108	485	168	451	162	275	275	159	0.58	4.49		miR-3544	5	22	14	16	7	24	15	8	0.52	4.32		miR-1188-5p	416	408	503	286	398	518	422	84	0.2	1.81
miR-23a-3p	5148	7244	5136	10549	5164	5310	6425	2182	0.34	2.05		miR-350	9	20	19	15	38	41	24	13	0.54	4.47		miR-490-3p	5	13	10	12	27	20	15	8	0.52	4.88		miR-1193-3p	60	39	34	28	43	41	41	11	0.27	2.13
miR-382-5p	7451	5575	6893	4404	6511	5936	6129	1077	0.18	1.69		miR-351-3p	13	36	10	22	8	23	19	10	0.56	4.47		miR-143-5p	15	1	9	15	9	13	10	5	0.51	16.77		miR-1193-5p
miR-379-5p	6821	5482	7066	4261	6915	6223	6128	1085	0.18	1.66		miR-204-5p	4391	8500	6261	18975	5599	7806	8589	5300	0.62	4.32		miR-219a-1-3p	16	12	11	9	4	23	13	6	0.51	5.63		miR-122-3p
miR-30d-5p	4825	5921	5084	7031	5002	7557	5904	1153	0.2	1.57		miR-3544	5	22	14	16	7	24	15	8	0.52	4.32		miR-29b-3p	1026	1316	959	822	2741	1487	1392	704	0.51	3.33		miR-122-5p	48	22	43	59	38	45	42	12	0.28	2.6
miR-770-3p	6055	4962	5175	3669	4907	4927	4949	763	0.15	1.65		miR-1844	42	101	74	178	62	44	84	51	0.61	4.23		miR-6324	15	4	6	15	15	8	10	5	0.51	4.1		miR-1224	9209	7648	8414	6861	6789	6491	7569	1066	0.14	1.42
miR-3099	4131	4930	5113	6356	4461	3825	4803	900	0.19	1.66		miR-6324	15	4	6	15	15	8	10	5	0.51	4.1		miR-352	5	20	15	28	17	10	16	8	0.5	5.16		miR-124-3p	8677	9093	7650	7903	7963	7943	8205	555	0.07	1.19
miR-328a-3p	4021	6338	4044	6157	3961	4277	4799	1128	0.24	1.6		miR-223-3p	11	33	17	45	15	23	24	13	0.54	4.07		miR-155-5p	20	44	28	68	39	22	37	18	0.48	3.36		miR-124-5p	13	13	24	11	21	24	18	6	0.34	2.18
miR-99a-5p	4101	4136	4277	4357	3871	5653	4399	636	0.14	1.46		miR-204-3p	110	400	179	441	246	257	272	127	0.47	4.01		miR-190a-5p	31	26	13	12	43	22	24	12	0.48	3.48		miR-1247-3p
miR-151-3p	4409	4253	4185	6021	3623	3586	4346	888	0.2	1.68		let-7c-1-3p	16	25	18	27	7	11	17	8	0.45	3.95		miR-204-3p	110	400	179	441	246	257	272	127	0.47	4.01		miR-1247-5p	313	561	321	261	358	457	379	111	0.29	2.15
miR-330-3p	4402	4393	3962	5421	3655	3844	4280	634	0.15	1.48		miR-664-3p	194	763	328	629	350	258	420	225	0.53	3.93		miR-27a-5p	13	17	14	18	15	1	13	6	0.47	16.53		miR-1249	279	595	193	283	161	223	289	157	0.54	3.69
miR-378a-3p	4301	3788	3711	6120	3605	3404	4155	1008	0.24	1.8		miR-3559-5p	35	9	30	20	21	18	22	9	0.41	3.87		miR-452-5p	7	26	28	26	16	40	24	11	0.47	5.44		miR-125a-3p	361	454	426	622	321	360	424	109	0.26	1.94
miR-22-3p	3913	4087	3857	4219	3962	4065	4017	133	0.03	1.09		miR-1839-3p	29	57	15	22	16	23	27	15	0.57	3.85		miR-541-3p	2	12	12	15	15	18	12	6	0.46	10		miR-125a-5p	39526	50563	36349	52651	28022	37286	40733	9304	0.23	1.88
miR-323-3p	4809	3945	4224	2549	4217	3784	3921	758	0.19	1.89		miR-187-5p	46	68	33	78	46	20	49	21	0.44	3.79		let-7c-1-3p	16	25	18	27	7	11	17	8	0.45	3.95		miR-125b-1-3p	2205	2288	2543	2913	1970	1649	2261	440	0.19	1.77
miR-99b-5p	3995	3810	3552	4044	3128	4160	3782	384	0.1	1.33		miR-449a-5p	27	23	7	8	20	10	16	9	0.55	3.74		miR-216b-5p	88	31	53	24	60	44	50	23	0.45	3.63		miR-125b-2-3p	750	789	726	839	656	645	734	75	0.1	1.3
miR-375-3p	3669	2826	3491	4657	3715	3794	3692	589	0.16	1.65		miR-532-3p	70	100	54	76	63	27	65	24	0.37	3.7		miR-3085	7	16	22	18	20	35	20	9	0.45	4.71		miR-125b-5p	31013	41117	30715	37619	27153	41293	34818	5992	0.17	1.52
miR-376b-3p	3869	3332	3721	2728	3931	2955	3423	501	0.15	1.44		miR-1249	279	595	193	283	161	223	289	157	0.54	3.69		miR-30b-3p	29	22	27	68	38	35	36	16	0.45	3.01		miR-126a-3p	1189	932	999	951	1012	1432	1086	193	0.18	1.54
miR-26b-5p	2714	3051	2835	4797	3656	2777	3305	808	0.24	1.77		miR-216b-5p	88	31	53	24	60	44	50	23	0.45	3.63		miR-339-3p	18	30	14	48	27	24	27	12	0.45	3.48		miR-126a-5p	145	87	82	89	111	150	111	30	0.27	1.83
miR-140-3p	3209	3506	3265	3047	3114	3561	3284	208	0.06	1.17		miR-144-5p	24	30	8	14	25	15	19	8	0.42	3.59		miR-339-5p	597	1397	575	1357	676	615	870	395	0.45	2.43		miR-127-3p	16252	13834	16198	14613	16155	18419	15912	1584	0.1	1.33
miR-134-5p	3214	3150	3310	3299	3183	3363	3253	83	0.03	1.07		miR-219a-5p	13	13	17	6	23	19	15	6	0.37	3.56		miR-187-5p	46	68	33	78	46	20	49	21	0.44	3.79		miR-127-5p	1217	1079	1386	889	1366	1097	1172	190	0.16	1.56
miR-183-5p	2941	1747	1151	10367	1142	1987	3223	3562	1.11	9.08		miR-666-3p	42	36	47	20	71	41	43	17	0.39	3.54		miR-34b-5p	26	41	28	10	50	42	33	14	0.44	4.94		miR-128-1-5p
miR-423-3p	2952	3991	2619	3640	2928	2557	3115	577	0.19	1.56		miR-190a-5p	31	26	13	12	43	22	24	12	0.48	3.48		let-7b-3p	86	197	102	198	78	109	128	55	0.43	2.54		miR-128-2-5p	117	66	53	66	66	47	69	25	0.36	2.47
miR-151-5p	2835	3281	2772	3994	3074	2309	3044	569	0.19	1.73		miR-339-3p	18	30	14	48	27	24	27	12	0.45	3.48		miR-299a-3p	11	35	48	42	27	53	36	15	0.43	4.81		miR-128-3p	3346	2293	2750	2029	2772	2661	2642	452	0.17	1.65
miR-9a-3p	2687	2608	2850	2149	4012	3137	2907	631	0.22	1.87		miR-155-5p	20	44	28	68	39	22	37	18	0.48	3.36		miR-499-5p	79	58	65	64	145	57	78	34	0.43	2.54		miR-129-1-3p	79	116	85	86	98	99	94	14	0.14	1.47
miR-200c-3p	2408	1791	848	9377	1201	1738	2894	3221	1.11	11.05		miR-29b-3p	1026	1316	959	822	2741	1487	1392	704	0.51	3.33		miR-503-3p	27	35	48	75	25	47	43	18	0.43	2.96		miR-129-2-3p	1001	2040	1130	1183	1025	1360	1290	389	0.3	2.04
miR-100-5p	2743	2716	2870	2672	2577	2884	2744	118	0.04	1.12		miR-542-3p	11	17	24	16	27	37	22	9	0.42	3.33		miR-652-5p	18	31	14	37	13	22	23	10	0.43	2.79		miR-129-5p	1299	1633	1405	1511	1512	1919	1547	215	0.14	1.48
miR-485-3p	2480	3209	2685	2405	2688	2765	2705	283	0.1	1.33		miR-1306-5p	31	58	28	28	17	31	32	13	0.41	3.3		miR-98-3p	9	31	19	29	43	28	27	11	0.43	4.69		miR-1298	44	63	46	41	48	81	54	15	0.29	1.99
miR-335	2327	2581	2593	2957	3144	2398	2667	320	0.12	1.35		miR-191a-3p	38	26	20	42	34	13	29	11	0.39	3.25		miR-144-5p	24	30	8	14	25	15	19	8	0.42	3.59		miR-1306-3p	18	10	20	18	20	13	17	4	0.25	2.04
miR-128-3p	3346	2293	2750	2029	2772	2661	2642	452	0.17	1.65		miR-150-3p	15	17	15	13	8	26	16	6	0.38	3.21		miR-450a-3p	13	18	17	11	20	4	14	6	0.42	4.67		miR-1306-5p	31	58	28	28	17	31	32	13	0.41	3.3
miR-181a-5p	2705	2428	2407	2019	2508	2848	2486	285	0.11	1.41		miR-134-3p	5	11	8	11	13	17	11	4	0.37	3.14		miR-542-3p	11	17	24	16	27	37	22	9	0.42	3.33		miR-130a-3p	432	524	447	469	542	435	475	47	0.1	1.25
miR-409a-3p	2894	2128	2572	1621	2416	2555	2364	441	0.19	1.79		miR-344a-3p	196	184	203	107	262	338	215	78	0.36	3.14		miR-1306-5p	31	58	28	28	17	31	32	13	0.41	3.3		miR-130a-5p
miR-485-5p	2445	2328	2354	2431	2247	2176	2330	104	0.04	1.12		miR-153-3p	487	465	455	267	817	371	477	185	0.39	3.07		miR-130b-5p	46	18	36	21	17	39	29	12	0.41	2.63		miR-130b-3p	15	8	17	3	12	5	10	5	0.53	5.17
miR-125b-1-3p	2205	2288	2543	2913	1970	1649	2261	440	0.19	1.77		miR-551b-3p	22	28	19	11	30	10	20	8	0.41	3.04		miR-145-3p	24	55	32	65	31	31	40	16	0.41	2.74		miR-130b-5p	46	18	36	21	17	39	29	12	0.41	2.63
miR-382-3p	2742	2145	2407	1637	2598	1904	2239	422	0.19	1.67		miR-30b-3p	29	22	27	68	38	35	36	16	0.45	3.01		miR-148a-5p	22	9	12	8	11	16	13	5	0.41	2.83		miR-132-3p	1877	1706	1550	2454	1583	1753	1820	332	0.18	1.58
miR-30e-3p	1770	1836	1959	3526	2049	1653	2132	697	0.33	2.13		miR-193b-3p	38	99	33	37	48	37	49	25	0.52	2.99		miR-3559-5p	35	9	30	20	21	18	22	9	0.41	3.87		miR-132-5p	240	177	194	176	149	254	199	41	0.2	1.71
miR-219a-2-3p	2239	1863	2059	2738	2060	1568	2088	392	0.19	1.75		miR-503-3p	27	35	48	75	25	47	43	18	0.43	2.96		miR-551b-3p	22	28	19	11	30	10	20	8	0.41	3.04		miR-133a-3p
miR-652-3p	1748	2636	1621	2735	2035	1408	2031	547	0.27	1.94		miR-10b-5p	22	12	14	8	24	24	17	7	0.4	2.94		miR-10b-5p	22	12	14	8	24	24	17	7	0.4	2.94		miR-133a-5p
miR-182	1516	1318	502	5413	695	1605	1841	1806	0.98	10.79		miR-338-3p	119	122	121	74	191	218	141	53	0.38	2.94		miR-30c-2-3p	412	440	562	927	378	409	521	209	0.4	2.45		miR-134-3p	5	11	8	11	13	17	11	4	0.37	3.14
miR-543-3p	1851	1854	1849	1753	1928	1773	1835	63	0.03	1.1		miR-146a-5p	991	1207	997	2907	1100	1063	1378	753	0.55	2.93		miR-582-3p	62	29	50	53	27	79	50	20	0.4	2.93		miR-134-5p	3214	3150	3310	3299	3183	3363	3253	83	0.03	1.07
miR-132-3p	1877	1706	1550	2454	1583	1753	1820	332	0.18	1.58		miR-582-3p	62	29	50	53	27	79	50	20	0.4	2.93		miR-153-3p	487	465	455	267	817	371	477	185	0.39	3.07		miR-135a-3p	346	370	372	528	417	341	396	70	0.18	1.55
miR-30b-5p	1259	2160	1481	2021	1919	1960	1800	350	0.19	1.72		miR-24-2-5p	18	29	36	31	30	53	33	11	0.35	2.88		miR-191a-3p	38	26	20	42	34	13	29	11	0.39	3.25		miR-135a-5p	859	722	825	491	1017	1049	827	205	0.25	2.14
miR-342-3p	1413	2228	1577	1846	1680	2037	1797	302	0.17	1.58		miR-27b-5p	40	19	30	39	38	14	30	11	0.37	2.88		miR-217-5p	15	26	18	10	28	14	19	7	0.39	2.8		miR-135b-3p
miR-222-3p	1585	1991	1654	1732	1797	1991	1792	170	0.09	1.26		miR-148a-5p	22	9	12	8	11	16	13	5	0.41	2.83		miR-666-3p	42	36	47	20	71	41	43	17	0.39	3.54		miR-135b-5p	156	193	188	108	228	230	184	46	0.25	2.12
miR-300-3p	1877	1734	1908	1494	1857	1843	1785	154	0.09	1.28		miR-217-5p	15	26	18	10	28	14	19	7	0.39	2.8		miR-150-3p	15	17	15	13	8	26	16	6	0.38	3.21		miR-136-3p	246	146	214	88	193	242	188	61	0.32	2.78
miR-361-5p	1818	1705	1459	1690	1467	2063	1700	227	0.13	1.41		miR-652-5p	18	31	14	37	13	22	23	10	0.43	2.79		miR-203a-3p	174	218	233	421	209	188	240	91	0.38	2.42		miR-136-5p	469	589	465	479	782	385	528	140	0.27	2.03
miR-1839-5p	1781	1414	2034	1393	1833	1543	1666	257	0.15	1.46		miR-136-3p	246	146	214	88	193	242	188	61	0.32	2.78		miR-31a-5p	191	279	228	511	258	303	295	113	0.38	2.68		miR-137-3p	768	622	637	353	769	623	629	152	0.24	2.18
let-7d-3p	1468	1874	1324	2474	1402	1255	1633	466	0.29	1.97		miR-484	26	20	21	18	9	26	20	6	0.3	2.76		miR-338-3p	119	122	121	74	191	218	141	53	0.38	2.94		miR-137-5p	383	328	413	412	335	309	364	45	0.12	1.33
miR-149-5p	1638	1802	1410	1346	1448	1993	1606	253	0.16	1.48		miR-145-3p	24	55	32	65	31	31	40	16	0.41	2.74		miR-702-3p	625	1497	769	682	780	740	849	323	0.38	2.4		miR-138-1-3p	53	37	30	49	32	45	41	9	0.23	1.75
miR-129-5p	1299	1633	1405	1511	1512	1919	1547	215	0.14	1.48		miR-412-3p	44	38	34	19	51	43	38	11	0.29	2.72		miR-134-3p	5	11	8	11	13	17	11	4	0.37	3.14		miR-138-2-3p	60	67	52	53	63	56	59	6	0.1	1.29
miR-221-3p	1611	1327	1479	1604	1508	1607	1523	111	0.07	1.21		miR-466c-5p	16	17	22	27	35	13	22	8	0.37	2.7		miR-219a-5p	13	13	17	6	23	19	15	6	0.37	3.56		miR-138-5p	586	592	680	375	632	624	582	107	0.18	1.81
miR-30a-5p	1248	1194	1368	1277	1605	2189	1480	376	0.25	1.83		miR-31a-5p	191	279	228	511	258	303	295	113	0.38	2.68		miR-24-3p	13314	16439	14686	28756	14115	12540	16642	6081	0.37	2.29		miR-139-3p	425	399	482	484	315	442	424	63	0.15	1.53
miR-411-5p	1754	1330	1721	937	1662	1470	1479	311	0.21	1.87		miR-20a-5p	55	34	46	21	47	32	39	12	0.32	2.67		miR-27b-5p	40	19	30	39	38	14	30	11	0.37	2.88		miR-139-5p	861	743	880	773	879	769	817	62	0.08	1.18
miR-495	1439	1640	1369	1204	1681	1292	1438	190	0.13	1.4		miR-3473	18	27	10	14	25	17	19	7	0.35	2.67		miR-466c-5p	16	17	22	27	35	13	22	8	0.37	2.7		miR-140-3p	3209	3506	3265	3047	3114	3561	3284	208	0.06	1.17
miR-1843a-5p	1503	1155	1626	1762	1335	1043	1404	277	0.2	1.69		miR-3552	20	19	16	16	12	8	15	5	0.31	2.67		miR-532-3p	70	100	54	76	63	27	65	24	0.37	3.7		miR-140-5p	832	818	830	1039	974	617	852	146	0.17	1.68
miR-29b-3p	1026	1316	959	822	2741	1487	1392	704	0.51	3.33		miR-665	37	45	43	21	55	52	42	12	0.29	2.67		miR-128-2-5p	117	66	53	66	66	47	69	25	0.36	2.47		miR-141-3p	66	50	28	128	52	108	72	38	0.53	4.49
miR-146a-5p	991	1207	997	2907	1100	1063	1378	753	0.55	2.93		miR-3102	90	137	51	88	75	64	84	30	0.35	2.66		miR-344a-3p	196	184	203	107	262	338	215	78	0.36	3.14		miR-141-5p
miR-323-5p	1560	1361	1440	1119	1348	1308	1356	146	0.11	1.39		miR-340-5p	183	134	156	98	259	211	174	57	0.33	2.65		miR-381-3p	48	21	22	29	43	25	31	11	0.36	2.3		miR-142-3p	37	31	49	27	48	45	40	9	0.23	1.78
miR-129-2-3p	1001	2040	1130	1183	1025	1360	1290	389	0.3	2.04		miR-130b-5p	46	18	36	21	17	39	29	12	0.41	2.63		miR-532-5p	49	34	30	24	62	32	39	14	0.36	2.55		miR-142-5p	42	22	26	43	34	37	34	9	0.25	1.93
miR-486	1624	1485	1059	1184	1061	1083	1249	245	0.2	1.53		miR-122-5p	48	22	43	59	38	45	42	12	0.28	2.6		miR-196a-5p	7	11	17	8	16	13	12	4	0.35	2.38		miR-143-3p	14254	11681	11897	17508	11359	10839	12923	2537	0.2	1.62
miR-127-5p	1217	1079	1386	889	1366	1097	1172	190	0.16	1.56		miR-193b-5p	77	72	89	125	48	65	79	26	0.33	2.58		miR-24-2-5p	18	29	36	31	30	53	33	11	0.35	2.88		miR-143-5p	15	1	9	15	9	13	10	5	0.51	16.77
miR-34b-3p	1169	1480	1130	984	1107	1001	1145	180	0.16	1.5		miR-412-5p	192	141	179	86	191	219	168	47	0.28	2.55		miR-30e-5p	687	579	756	505	967	1266	794	281	0.35	2.51		miR-144-3p
miR-539-3p	1184	1032	1188	1168	1505	785	1144	235	0.21	1.92		miR-532-5p	49	34	30	24	62	32	39	14	0.36	2.55		miR-3102	90	137	51	88	75	64	84	30	0.35	2.66		miR-144-5p	24	30	8	14	25	15	19	8	0.42	3.59
miR-126a-3p	1189	932	999	951	1012	1432	1086	193	0.18	1.54		let-7b-3p	86	197	102	198	78	109	128	55	0.43	2.54		miR-320-3p	6715	11863	8484	16341	8071	8742	10036	3523	0.35	2.43		miR-145-3p	24	55	32	65	31	31	40	16	0.41	2.74
miR-107-3p	1103	1052	1121	841	1272	1055	1074	140	0.13	1.51		miR-384-3p	458	491	466	278	707	480	480	137	0.28	2.54		miR-3473	18	27	10	14	25	17	19	7	0.35	2.67		miR-145-5p	108	485	168	451	162	275	275	159	0.58	4.49
miR-28-5p	1015	914	1117	1580	985	815	1071	269	0.25	1.94		miR-499-5p	79	58	65	64	145	57	78	34	0.43	2.54		miR-124-5p	13	13	24	11	21	24	18	6	0.34	2.18		miR-146a-3p
miR-872-5p	1239	839	1232	842	1429	844	1071	261	0.24	1.7		miR-221-5p	123	166	196	276	110	181	175	60	0.34	2.51		miR-221-5p	123	166	196	276	110	181	175	60	0.34	2.51		miR-146a-5p	991	1207	997	2907	1100	1063	1378	753	0.55	2.93
miR-3547	1039	1475	888	893	1036	1054	1064	215	0.2	1.66		miR-30e-5p	687	579	756	505	967	1266	794	281	0.35	2.51		miR-23a-3p	5148	7244	5136	10549	5164	5310	6425	2182	0.34	2.05		miR-146b-3p
miR-653-3p	933	1018	1265	1245	996	892	1058	159	0.15	1.42		miR-377-3p	16	41	28	30	34	38	31	9	0.28	2.51		miR-23b-5p	9	11	13	20	12	9	12	4	0.34	2.33		miR-146b-5p	577	498	526	576	546	583	551	34	0.06	1.17
miR-330-5p	1125	1048	1054	1079	872	1058	1039	87	0.08	1.29		miR-378a-5p	7	14	18	17	12	15	14	4	0.28	2.51		miR-30c-1-3p	117	175	187	266	130	120	166	57	0.34	2.27		miR-147
miR-27b-3p	986	929	934	1016	977	1304	1024	141	0.14	1.4		miR-128-2-5p	117	66	53	66	66	47	69	25	0.36	2.47		miR-193b-5p	77	72	89	125	48	65	79	26	0.33	2.58		miR-148a-3p	850	580	721	527	628	706	669	116	0.17	1.61
miR-298-5p	883	950	1043	1035	793	1262	994	161	0.16	1.59		miR-101a-3p	671	464	566	277	678	552	535	150	0.28	2.45		miR-30a-3p	682	668	760	1367	766	699	824	269	0.33	2.05		miR-148a-5p	22	9	12	8	11	16	13	5	0.41	2.83
miR-423-5p	676	1269	776	1489	735	1016	994	328	0.33	2.2		miR-30c-2-3p	412	440	562	927	378	409	521	209	0.4	2.45		miR-30e-3p	1770	1836	1959	3526	2049	1653	2132	697	0.33	2.13		miR-148b-3p	682	639	678	755	742	782	713	55	0.08	1.22
miR-150-5p	958	1395	653	1288	661	902	976	310	0.32	2.14		miR-320-3p	6715	11863	8484	16341	8071	8742	10036	3523	0.35	2.43		miR-340-5p	183	134	156	98	259	211	174	57	0.33	2.65		miR-148b-5p	26	31	20	20	28	31	26	5	0.2	1.6
miR-29c-3p	925	968	860	623	1165	1203	958	213	0.22	1.93		miR-339-5p	597	1397	575	1357	676	615	870	395	0.45	2.43		miR-344g	44	39	54	27	64	30	43	14	0.33	2.35		miR-149-5p	1638	1802	1410	1346	1448	1993	1606	253	0.16	1.48
miR-329-3p	918	1098	954	865	933	887	943	82	0.09	1.27		miR-450b-3p	60	65	33	80	36	60	56	18	0.32	2.43		miR-423-5p	676	1269	776	1489	735	1016	994	328	0.33	2.2		miR-150-3p	15	17	15	13	8	26	16	6	0.38	3.21
miR-376b-5p	968	947	908	996	1130	696	941	142	0.15	1.62		miR-203a-3p	174	218	233	421	209	188	240	91	0.38	2.42		miR-466b-2-3p	31	22	51	25	25	32	31	10	0.33	2.25		miR-150-5p	958	1395	653	1288	661	902	976	310	0.32	2.14
miR-667-3p	812	1268	744	771	962	893	908	194	0.21	1.71		miR-10a-5p	20	12	15	21	28	15	18	6	0.32	2.41		miR-10a-5p	20	12	15	21	28	15	18	6	0.32	2.41		miR-151-3p	4409	4253	4185	6021	3623	3586	4346	888	0.2	1.68
miR-34c-5p	850	821	888	683	1269	831	890	198	0.22	1.86		miR-874-3p	18	44	30	29	36	36	32	9	0.27	2.41		miR-136-3p	246	146	214	88	193	242	188	61	0.32	2.78		miR-151-5p	2835	3281	2772	3994	3074	2309	3044	569	0.19	1.73
miR-339-5p	597	1397	575	1357	676	615	870	395	0.45	2.43		miR-702-3p	625	1497	769	682	780	740	849	323	0.38	2.4		miR-150-5p	958	1395	653	1288	661	902	976	310	0.32	2.14		miR-152-3p	214	233	167	332	184	313	241	68	0.28	1.98
miR-181b-5p	814	812	870	750	867	1020	855	92	0.11	1.36		let-7d-5p	66374	75311	77520	107413	74861	45074	74426	20125	0.27	2.38		miR-20a-5p	55	34	46	21	47	32	39	12	0.32	2.67		miR-152-5p
miR-539-5p	841	967	851	805	970	694	855	104	0.12	1.4		miR-196a-5p	7	11	17	8	16	13	12	4	0.35	2.38		miR-34a-5p	29	25	35	39	56	54	40	13	0.32	2.24		miR-153-3p	487	465	455	267	817	371	477	185	0.39	3.07
miR-325-3p	634	1108	743	967	981	686	853	191	0.22	1.75		miR-344g	44	39	54	27	64	30	43	14	0.33	2.35		miR-450b-3p	60	65	33	80	36	60	56	18	0.32	2.43		miR-153-5p	27	26	20	17	32	18	24	6	0.25	1.9
miR-140-5p	832	818	830	1039	974	617	852	146	0.17	1.68		miR-433-5p	150	122	205	88	150	139	142	39	0.27	2.34		let-7i-3p	18	15	18	18	17	32	20	6	0.31	2.11		miR-154-3p	110	175	155	150	177	118	148	28	0.19	1.61
miR-702-3p	625	1497	769	682	780	740	849	323	0.38	2.4		miR-23b-5p	9	11	13	20	12	9	12	4	0.34	2.33		miR-29c-5p	38	75	45	61	32	60	52	16	0.31	2.32		miR-154-5p	49	50	44	34	40	44	44	6	0.14	1.47
miR-770-5p	891	912	869	576	883	952	847	136	0.16	1.65		miR-17-1-3p	22	13	16	21	24	31	21	6	0.3	2.32		miR-3552	20	19	16	16	12	8	15	5	0.31	2.67		miR-155-3p
miR-342-5p	711	927	825	1165	741	657	838	186	0.22	1.77		miR-29c-5p	38	75	45	61	32	60	52	16	0.31	2.32		miR-362-5p	13	14	21	11	9	18	15	4	0.31	2.25		miR-155-5p	20	44	28	68	39	22	37	18	0.48	3.36
miR-135a-5p	859	722	825	491	1017	1049	827	205	0.25	2.14		miR-381-3p	48	21	22	29	43	25	31	11	0.36	2.3		miR-455-3p	139	279	133	280	221	276	221	70	0.31	2.1		miR-15a-3p
miR-30a-3p	682	668	760	1367	766	699	824	269	0.33	2.05		miR-24-3p	13314	16439	14686	28756	14115	12540	16642	6081	0.37	2.29		miR-503-5p	22	11	24	15	13	23	18	6	0.31	2.21		miR-15a-5p	119	101	74	88	125	119	104	20	0.2	1.7
miR-139-5p	861	743	880	773	879	769	817	62	0.08	1.18		miR-380-3p	577	485	644	291	666	633	549	142	0.26	2.29		let-7e-5p	63656	56894	74716	97876	50150	44506	64633	19404	0.3	2.2		miR-15b-3p
miR-494-3p	702	875	777	1031	725	775	814	122	0.15	1.47		miR-380-5p	592	417	563	260	593	466	482	130	0.27	2.28		miR-129-2-3p	1001	2040	1130	1183	1025	1360	1290	389	0.3	2.04		miR-15b-5p	101	152	110	200	174	127	144	38	0.27	1.98
miR-30e-5p	687	579	756	505	967	1266	794	281	0.35	2.51		miR-30c-1-3p	117	175	187	266	130	120	166	57	0.34	2.27		miR-17-1-3p	22	13	16	21	24	31	21	6	0.3	2.32		miR-16-3p
miR-369-3p	925	743	959	499	926	649	784	185	0.24	1.92		miR-879-5p	44	66	62	40	91	66	61	18	0.3	2.27		miR-19b-3p	57	69	67	50	76	112	72	22	0.3	2.23		miR-16-5p	711	690	614	756	798	768	723	66	0.09	1.3
miR-708-5p	806	780	739	926	790	618	777	100	0.13	1.5		miR-758-3p	79	94	101	45	74	90	80	20	0.25	2.26		miR-337-3p	35	25	17	18	34	30	26	8	0.3	2.1		miR-17-1-3p	22	13	16	21	24	31	21	6	0.3	2.32
miR-92a-3p	746	775	721	786	786	836	775	39	0.05	1.16		miR-362-5p	13	14	21	11	9	18	15	4	0.31	2.25		miR-370-5p	42	40	28	27	23	20	30	9	0.3	2.06		miR-17-2-3p
miR-186-5p	623	716	785	873	817	692	751	91	0.12	1.4		miR-466b-2-3p	31	22	51	25	25	32	31	10	0.33	2.25		miR-484	26	20	21	18	9	26	20	6	0.3	2.76		miR-17-5p	99	117	110	70	95	109	100	17	0.17	1.67
miR-212-3p	658	848	639	1033	694	635	751	159	0.21	1.63		miR-340-3p	26	20	35	32	44	38	32	9	0.27	2.24		miR-879-5p	44	66	62	40	91	66	61	18	0.3	2.27		miR-181a-1-3p	33	29	42	36	27	50	36	9	0.24	1.85
miR-125b-2-3p	750	789	726	839	656	645	734	75	0.1	1.3		miR-34a-5p	29	25	35	39	56	54	40	13	0.32	2.24		miR-92b-5p	412	610	465	823	416	468	532	159	0.3	2		miR-181a-2-3p	22	29	33	33	36	45	33	8	0.23	2.06
miR-16-5p	711	690	614	756	798	768	723	66	0.09	1.3		miR-101b-3p	658	435	519	295	616	518	507	130	0.26	2.23		let-7d-3p	1468	1874	1324	2474	1402	1255	1633	466	0.29	1.97		miR-181a-5p	2705	2428	2407	2019	2508	2848	2486	285	0.11	1.41
miR-148b-3p	682	639	678	755	742	782	713	55	0.08	1.22		miR-19b-3p	57	69	67	50	76	112	72	22	0.3	2.23		miR-1247-5p	313	561	321	261	358	457	379	111	0.29	2.15		miR-181b-1-3p
miR-181d-5p	806	625	709	417	772	746	679	142	0.21	1.93		let-7a-5p	157594	125967	180536	204310	137829	92375	149768	39964	0.27	2.21		miR-1298	44	63	46	41	48	81	54	15	0.29	1.99		miR-181b-2-3p
miR-148a-3p	850	580	721	527	628	706	669	116	0.17	1.61		miR-22-5p	29	65	47	56	43	58	50	13	0.26	2.21		miR-193a-5p	22	31	29	46	31	23	30	9	0.29	2.1		miR-181b-5p	814	812	870	750	867	1020	855	92	0.11	1.36
miR-7a-2-3p	480	836	586	916	482	539	640	189	0.29	1.91		miR-376a-3p	601	512	591	309	682	586	547	128	0.23	2.21		miR-331-3p	110	221	141	104	158	148	147	42	0.29	2.12		miR-181c-3p	13	31	23	7	16	36	21	11	0.52	4.87
miR-137-3p	768	622	637	353	769	623	629	152	0.24	2.18		miR-503-5p	22	11	24	15	13	23	18	6	0.31	2.21		miR-365-3p	75	118	62	92	63	61	79	22	0.29	1.92		miR-181c-5p	253	162	258	126	250	272	220	61	0.28	2.16
miR-384-5p	515	522	616	559	722	812	624	120	0.19	1.58		let-7c-5p	306545	256080	335709	429360	266544	195003	298207	80132	0.27	2.2		miR-412-3p	44	38	34	19	51	43	38	11	0.29	2.72		miR-181d-3p
miR-374-5p	438	507	579	867	610	543	591	148	0.25	1.98		let-7e-5p	63656	56894	74716	97876	50150	44506	64633	19404	0.3	2.2		miR-665	37	45	43	21	55	52	42	12	0.29	2.67		miR-181d-5p	806	625	709	417	772	746	679	142	0.21	1.93
miR-138-5p	586	592	680	375	632	624	582	107	0.18	1.81		miR-423-5p	676	1269	776	1489	735	1016	994	328	0.33	2.2		miR-7a-2-3p	480	836	586	916	482	539	640	189	0.29	1.91		miR-182	1516	1318	502	5413	695	1605	1841	1806	0.98	10.79
miR-369-5p	596	560	603	501	589	562	568	37	0.07	1.2		miR-124-5p	13	13	24	11	21	24	18	6	0.34	2.18		let-7a-1-3p	22	33	35	35	20	43	31	9	0.28	2.14		miR-183-3p	40	59	11	171	23	37	57	58	1.03	15.54
miR-434-5p	612	617	501	374	691	550	558	111	0.2	1.85		miR-137-3p	768	622	637	353	769	623	629	152	0.24	2.18		miR-101a-3p	671	464	566	277	678	552	535	150	0.28	2.45		miR-183-5p	2941	1747	1151	10367	1142	1987	3223	3562	1.11	9.08
miR-146b-5p	577	498	526	576	546	583	551	34	0.06	1.17		let-7b-5p	111067	99061	119487	152209	88792	70536	106859	28073	0.26	2.16		miR-122-5p	48	22	43	59	38	45	42	12	0.28	2.6		miR-1839-3p	29	57	15	22	16	23	27	15	0.57	3.85
miR-380-3p	577	485	644	291	666	633	549	142	0.26	2.29		miR-181c-5p	253	162	258	126	250	272	220	61	0.28	2.16		miR-152-3p	214	233	167	332	184	313	241	68	0.28	1.98		miR-1839-5p	1781	1414	2034	1393	1833	1543	1666	257	0.15	1.46
miR-376a-3p	601	512	591	309	682	586	547	128	0.23	2.21		miR-1247-5p	313	561	321	261	358	457	379	111	0.29	2.15		miR-181c-5p	253	162	258	126	250	272	220	61	0.28	2.16		miR-1843a-3p	213	240	200	296	216	142	218	50	0.23	2.08
miR-410-3p	596	549	608	345	503	643	541	108	0.2	1.86		let-7a-1-3p	22	33	35	35	20	43	31	9	0.28	2.14		miR-206-3p	68	43	35	33	42	46	45	12	0.28	2.03		miR-1843a-5p	1503	1155	1626	1762	1335	1043	1404	277	0.2	1.69
miR-101a-3p	671	464	566	277	678	552	535	150	0.28	2.45		miR-135a-5p	859	722	825	491	1017	1049	827	205	0.25	2.14		miR-377-3p	16	41	28	30	34	38	31	9	0.28	2.51		miR-1843b-3p	40	28	43	38	40	40	38	5	0.14	1.55
miR-92b-5p	412	610	465	823	416	468	532	159	0.3	2		miR-150-5p	958	1395	653	1288	661	902	976	310	0.32	2.14		miR-378a-5p	7	14	18	17	12	15	14	4	0.28	2.51		miR-1844	42	101	74	178	62	44	84	51	0.61	4.23
miR-136-5p	469	589	465	479	782	385	528	140	0.27	2.03		miR-1193-3p	60	39	34	28	43	41	41	11	0.27	2.13		miR-384-3p	458	491	466	278	707	480	480	137	0.28	2.54		miR-185-5p	7998	8570	10531	11687	9059	6923	9128	1731	0.19	1.69
miR-337-5p	462	492	589	711	480	436	528	104	0.2	1.63		miR-30e-3p	1770	1836	1959	3526	2049	1653	2132	697	0.33	2.13		miR-412-5p	192	141	179	86	191	219	168	47	0.28	2.55		miR-186-3p
miR-218a-5p	528	448	562	347	639	620	524	110	0.21	1.84		miR-582-5p	38	31	32	25	54	41	37	10	0.27	2.13		let-7a-5p	157594	125967	180536	204310	137829	92375	149768	39964	0.27	2.21		miR-186-5p	623	716	785	873	817	692	751	91	0.12	1.4
miR-30c-2-3p	412	440	562	927	378	409	521	209	0.4	2.45		miR-135b-5p	156	193	188	108	228	230	184	46	0.25	2.12		let-7c-5p	306545	256080	335709	429360	266544	195003	298207	80132	0.27	2.2		miR-187-3p	279	235	267	218	255	349	267	46	0.17	1.6
miR-21-5p	601	472	522	357	568	594	519	93	0.18	1.68		miR-331-3p	110	221	141	104	158	148	147	42	0.29	2.12		let-7d-5p	66374	75311	77520	107413	74861	45074	74426	20125	0.27	2.38		miR-187-5p	46	68	33	78	46	20	49	21	0.44	3.79
miR-341	623	497	524	302	547	595	515	114	0.22	2.06		miR-653-5p	286	247	306	150	286	318	265	62	0.23	2.12		miR-1193-3p	60	39	34	28	43	41	41	11	0.27	2.13		miR-188-3p
miR-411-3p	451	593	515	442	530	522	509	56	0.11	1.34		let-7i-3p	18	15	18	18	17	32	20	6	0.31	2.11		miR-126a-5p	145	87	82	89	111	150	111	30	0.27	1.83		miR-188-5p
miR-101b-3p	658	435	519	295	616	518	507	130	0.26	2.23		miR-193a-5p	22	31	29	46	31	23	30	9	0.29	2.1		miR-136-5p	469	589	465	479	782	385	528	140	0.27	2.03		miR-18a-3p
miR-425-5p	418	532	497	630	503	462	507	72	0.14	1.51		miR-300-5p	53	77	80	63	111	91	79	21	0.26	2.1		miR-15b-5p	101	152	110	200	174	127	144	38	0.27	1.98		miR-18a-5p	53	50	46	40	50	61	50	7	0.14	1.53
miR-380-5p	592	417	563	260	593	466	482	130	0.27	2.28		miR-337-3p	35	25	17	18	34	30	26	8	0.3	2.1		miR-23b-3p	12793	16180	12316	21307	12612	10844	14342	3837	0.27	1.96		miR-190a-3p
miR-384-3p	458	491	466	278	707	480	480	137	0.28	2.54		miR-4311	317	288	317	178	266	374	290	66	0.23	2.1		miR-322-5p	158	175	132	107	224	130	155	41	0.27	2.09		miR-190a-3p
miR-153-3p	487	465	455	267	817	371	477	185	0.39	3.07		miR-455-3p	139	279	133	280	221	276	221	70	0.31	2.1		miR-340-3p	26	20	35	32	44	38	32	9	0.27	2.24		miR-190a-5p	31	26	13	12	43	22	24	12	0.48	3.48
miR-130a-3p	432	524	447	469	542	435	475	47	0.1	1.25		miR-671	101	132	76	96	63	95	94	24	0.25	2.1		miR-380-5p	592	417	563	260	593	466	482	130	0.27	2.28		miR-190b-3p
miR-674-5p	381	531	487	548	546	322	469	95	0.2	1.7		let-7f-5p	82312	62175	89738	93569	74420	44751	74494	18405	0.25	2.09		miR-433-5p	150	122	205	88	150	139	142	39	0.27	2.34		miR-1912-3p
miR-28-3p	392	476	492	560	390	352	444	78	0.18	1.59		miR-322-5p	158	175	132	107	224	130	155	41	0.27	2.09		miR-582-5p	38	31	32	25	54	41	37	10	0.27	2.13		miR-191a-3p	38	26	20	42	34	13	29	11	0.39	3.25
miR-125a-3p	361	454	426	622	321	360	424	109	0.26	1.94		miR-1843a-3p	213	240	200	296	216	142	218	50	0.23	2.08		miR-652-3p	1748	2636	1621	2735	2035	1408	2031	547	0.27	1.94		miR-191a-5p	11714	11549	9319	15864	8952	11886	11547	2469	0.21	1.77
miR-139-3p	425	399	482	484	315	442	424	63	0.15	1.53		miR-181a-2-3p	22	29	33	33	36	45	33	8	0.23	2.06		miR-874-3p	18	44	30	29	36	36	32	9	0.27	2.41		miR-192-3p
miR-1188-5p	416	408	503	286	398	518	422	84	0.2	1.81		miR-341	623	497	524	302	547	595	515	114	0.22	2.06		let-7b-5p	111067	99061	119487	152209	88792	70536	106859	28073	0.26	2.16		miR-192-5p	33	38	48	33	48	53	42	9	0.2	1.6
miR-664-3p	194	763	328	629	350	258	420	225	0.53	3.93		miR-370-5p	42	40	28	27	23	20	30	9	0.3	2.06		let-7e-3p	16	24	15	24	16	27	20	5	0.26	1.83		miR-193a-3p
miR-344b-5p	473	367	417	305	425	521	418	76	0.18	1.71		miR-764-5p	24	40	36	20	30	30	30	8	0.25	2.06		miR-101b-3p	658	435	519	295	616	518	507	130	0.26	2.23		miR-193a-5p	22	31	29	46	31	23	30	9	0.29	2.1
miR-668	467	374	413	327	479	441	417	58	0.14	1.46		miR-23a-3p	5148	7244	5136	10549	5164	5310	6425	2182	0.34	2.05		miR-125a-3p	361	454	426	622	321	360	424	109	0.26	1.94		miR-193b-3p	38	99	33	37	48	37	49	25	0.52	2.99
miR-598-3p	456	364	520	258	467	413	413	93	0.22	2.02		miR-30a-3p	682	668	760	1367	766	699	824	269	0.33	2.05		miR-22-5p	29	65	47	56	43	58	50	13	0.26	2.21		miR-193b-5p	77	72	89	125	48	65	79	26	0.33	2.58
miR-338-5p	376	378	425	485	433	375	412	44	0.11	1.29		miR-666-5p	172	113	119	84	148	159	133	33	0.25	2.05		miR-23a-5p	26	36	21	35	39	22	30	8	0.26	1.84		miR-194-3p
miR-664-2-5p	445	386	414	520	360	326	408	69	0.17	1.6		miR-129-2-3p	1001	2040	1130	1183	1025	1360	1290	389	0.3	2.04		miR-296-5p	176	288	165	143	192	219	197	51	0.26	2.01		miR-194-5p	112	104	124	76	86	119	104	19	0.18	1.63
miR-106b-5p	429	334	432	311	543	391	407	83	0.2	1.75		miR-1306-3p	18	10	20	18	20	13	17	4	0.25	2.04		miR-300-5p	53	77	80	63	111	91	79	21	0.26	2.1		miR-1949
miR-135a-3p	346	370	372	528	417	341	396	70	0.18	1.55		miR-136-5p	469	589	465	479	782	385	528	140	0.27	2.03		miR-380-3p	577	485	644	291	666	633	549	142	0.26	2.29		miR-195-3p
miR-344b-1-3p	489	380	440	257	364	399	388	79	0.2	1.9		miR-206-3p	68	43	35	33	42	46	45	12	0.28	2.03		let-7f-5p	82312	62175	89738	93569	74420	44751	74494	18405	0.25	2.09		miR-195-5p	236	286	187	309	274	220	252	45	0.18	1.65
miR-344b-3p	348	507	376	314	412	345	384	69	0.18	1.61		miR-598-3p	456	364	520	258	467	413	413	93	0.22	2.02		miR-1306-3p	18	10	20	18	20	13	17	4	0.25	2.04		miR-1956-3p
miR-1247-5p	313	561	321	261	358	457	379	111	0.29	2.15		miR-296-5p	176	288	165	143	192	219	197	51	0.26	2.01		miR-135a-5p	859	722	825	491	1017	1049	827	205	0.25	2.14		miR-1956-5p
miR-409a-5p	401	362	417	241	394	431	375	70	0.19	1.79		miR-92b-5p	412	610	465	823	416	468	532	159	0.3	2		miR-135b-5p	156	193	188	108	228	230	184	46	0.25	2.12		miR-196a-5p	7	11	17	8	16	13	12	4	0.35	2.38
miR-137-5p	383	328	413	412	335	309	364	45	0.12	1.33		miR-1298	44	63	46	41	48	81	54	15	0.29	1.99		miR-142-5p	42	22	26	43	34	37	34	9	0.25	1.93		miR-196b-5p
miR-351-5p	293	467	289	432	301	387	361	78	0.22	1.62		miR-152-3p	214	233	167	332	184	313	241	68	0.28	1.98		miR-153-5p	27	26	20	17	32	18	24	6	0.25	1.9		miR-196c-5p
miR-329-5p	326	326	363	434	369	342	360	40	0.11	1.33		miR-15b-5p	101	152	110	200	174	127	144	38	0.27	1.98		miR-28-5p	1015	914	1117	1580	985	815	1071	269	0.25	1.94		miR-199a-3p	222	175	135	193	161	247	189	41	0.22	1.83
miR-93-5p	374	328	343	346	392	343	354	24	0.07	1.19		miR-374-5p	438	507	579	867	610	543	591	148	0.25	1.98		miR-30a-5p	1248	1194	1368	1277	1605	2189	1480	376	0.25	1.83		miR-199a-5p	22	9	14	15	1	45	18	15	0.85	33.76
miR-3068-5p	341	307	373	339	433	300	349	49	0.14	1.45		let-7d-3p	1468	1874	1324	2474	1402	1255	1633	466	0.29	1.97		miR-361-3p	68	66	43	83	48	80	65	16	0.25	1.93		miR-19a-3p
miR-324-5p	290	427	328	324	338	374	347	48	0.14	1.48		miR-23b-3p	12793	16180	12316	21307	12612	10844	14342	3837	0.27	1.96		miR-374-5p	438	507	579	867	610	543	591	148	0.25	1.98		miR-19b-1-5p
miR-200b-3p	194	217	66	1058	127	363	338	367	1.09	15.99		miR-345-5p	16	28	32	27	19	25	24	6	0.24	1.95		miR-496-5p	16	11	11	9	11	9	11	3	0.25	1.91		miR-19b-3p	57	69	67	50	76	112	72	22	0.3	2.23
miR-212-5p	233	264	307	398	389	396	331	73	0.22	1.71		miR-125a-3p	361	454	426	622	321	360	424	109	0.26	1.94		miR-666-5p	172	113	119	84	148	159	133	33	0.25	2.05		miR-1b	103	70	125	92	95	80	94	19	0.2	1.78
miR-6331	436	291	365	272	299	319	330	61	0.18	1.61		miR-28-5p	1015	914	1117	1580	985	815	1071	269	0.25	1.94		miR-671	101	132	76	96	63	95	94	24	0.25	2.1		miR-200a-3p	77	35	23	136	40	132	74	50	0.68	5.93
miR-25-3p	253	313	311	383	378	319	326	48	0.15	1.51		miR-30c-5p	10455	17463	13369	20328	14074	15975	15277	3439	0.23	1.94		miR-758-3p	79	94	101	45	74	90	80	20	0.25	2.26		miR-200a-5p
miR-34c-3p	282	408	275	268	303	272	301	54	0.18	1.52		miR-652-3p	1748	2636	1621	2735	2035	1408	2031	547	0.27	1.94		miR-764-5p	24	40	36	20	30	30	30	8	0.25	2.06		miR-200b-3p	194	217	66	1058	127	363	338	367	1.09	15.99
miR-376c-3p	308	305	340	288	333	207	297	48	0.16	1.64		miR-142-5p	42	22	26	43	34	37	34	9	0.25	1.93		miR-877	88	124	77	85	74	129	96	24	0.25	1.75		miR-200b-5p	53	31	8	187	34	33	58	65	1.13	22.6
miR-31a-5p	191	279	228	511	258	303	295	113	0.38	2.68		miR-181d-5p	806	625	709	417	772	746	679	142	0.21	1.93		miR-137-3p	768	622	637	353	769	623	629	152	0.24	2.18		miR-200c-3p	2408	1791	848	9377	1201	1738	2894	3221	1.11	11.05
miR-4311	317	288	317	178	266	374	290	66	0.23	2.1		miR-29c-3p	925	968	860	623	1165	1203	958	213	0.22	1.93		miR-181a-1-3p	33	29	42	36	27	50	36	9	0.24	1.85		miR-200c-5p
miR-1249	279	595	193	283	161	223	289	157	0.54	3.69		miR-345-3p	75	65	64	91	47	75	70	15	0.21	1.93		miR-26b-5p	2714	3051	2835	4797	3656	2777	3305	808	0.24	1.77		miR-201-3p
miR-145-5p	108	485	168	451	162	275	275	159	0.58	4.49		miR-361-3p	68	66	43	83	48	80	65	16	0.25	1.93		miR-328a-3p	4021	6338	4044	6157	3961	4277	4799	1128	0.24	1.6		miR-201-5p
miR-204-3p	110	400	179	441	246	257	272	127	0.47	4.01		miR-3064-5p	24	17	25	21	19	13	20	4	0.22	1.92		miR-345-5p	16	28	32	27	19	25	24	6	0.24	1.95		miR-202-3p
miR-504	255	291	286	264	263	276	272	14	0.05	1.14		miR-365-3p	75	118	62	92	63	61	79	22	0.29	1.92		miR-346	60	62	75	64	64	105	72	17	0.24	1.73		miR-202-5p
miR-379-3p	233	295	241	257	327	271	271	36	0.13	1.41		miR-369-3p	925	743	959	499	926	649	784	185	0.24	1.92		miR-369-3p	925	743	959	499	926	649	784	185	0.24	1.92		miR-203a-3p	174	218	233	421	209	188	240	91	0.38	2.42
miR-187-3p	279	235	267	218	255	349	267	46	0.17	1.6		miR-448-5p	27	23	38	20	25	24	26	6	0.24	1.92		miR-378a-3p	4301	3788	3711	6120	3605	3404	4155	1008	0.24	1.8		miR-203a-5p
miR-653-5p	286	247	306	150	286	318	265	62	0.23	2.12		miR-489-3p	70	103	83	54	105	87	84	19	0.23	1.92		miR-448-5p	27	23	38	20	25	24	26	6	0.24	1.92		miR-203b-3p
miR-195-5p	236	286	187	309	274	220	252	45	0.18	1.65		miR-539-3p	1184	1032	1188	1168	1505	785	1144	235	0.21	1.92		miR-493-3p	26	24	33	38	38	22	30	7	0.24	1.78		miR-204-3p	110	400	179	441	246	257	272	127	0.47	4.01
miR-676	280	245	288	190	224	272	250	38	0.15	1.52		miR-98-5p	8718	6327	9763	9359	8911	5083	8027	1876	0.23	1.92		miR-540-3p	163	280	214	280	227	162	221	53	0.24	1.73		miR-204-5p	4391	8500	6261	18975	5599	7806	8589	5300	0.62	4.32
miR-152-3p	214	233	167	332	184	313	241	68	0.28	1.98		miR-27a-3p	110	171	138	173	148	210	158	35	0.22	1.91		miR-543-5p	22	37	23	22	35	31	28	7	0.24	1.68		miR-205	5	14	11	98	16	22	28	35	1.26	17.88
miR-203a-3p	174	218	233	421	209	188	240	91	0.38	2.42		miR-496-5p	16	11	11	9	11	9	11	3	0.25	1.91		miR-872-5p	1239	839	1232	842	1429	844	1071	261	0.24	1.7		miR-206-3p	68	43	35	33	42	46	45	12	0.28	2.03
miR-455-3p	139	279	133	280	221	276	221	70	0.31	2.1		miR-7a-2-3p	480	836	586	916	482	539	640	189	0.29	1.91		let-7i-5p	24568	21513	29468	33560	30531	17800	26240	5980	0.23	1.89		miR-207
miR-540-3p	163	280	214	280	227	162	221	53	0.24	1.73		miR-153-5p	27	26	20	17	32	18	24	6	0.25	1.9		miR-125a-5p	39526	50563	36349	52651	28022	37286	40733	9304	0.23	1.88		miR-208a-3p
miR-181c-5p	253	162	258	126	250	272	220	61	0.28	2.16		miR-344b-1-3p	489	380	440	257	364	399	388	79	0.2	1.9		miR-138-1-3p	53	37	30	49	32	45	41	9	0.23	1.75		miR-208b-3p
miR-1843a-3p	213	240	200	296	216	142	218	50	0.23	2.08		let-7i-5p	24568	21513	29468	33560	30531	17800	26240	5980	0.23	1.89		miR-142-3p	37	31	49	27	48	45	40	9	0.23	1.78		miR-20a-3p
miR-344a-3p	196	184	203	107	262	338	215	78	0.36	3.14		miR-323-3p	4809	3945	4224	2549	4217	3784	3921	758	0.19	1.89		miR-181a-2-3p	22	29	33	33	36	45	33	8	0.23	2.06		miR-20a-5p	55	34	46	21	47	32	39	12	0.32	2.67
miR-132-5p	240	177	194	176	149	254	199	41	0.2	1.71		miR-125a-5p	39526	50563	36349	52651	28022	37286	40733	9304	0.23	1.88		miR-1843a-3p	213	240	200	296	216	142	218	50	0.23	2.08		miR-20b-5p
miR-296-5p	176	288	165	143	192	219	197	51	0.26	2.01		miR-411-5p	1754	1330	1721	937	1662	1470	1479	311	0.21	1.87		miR-30c-5p	10455	17463	13369	20328	14074	15975	15277	3439	0.23	1.94		miR-21-3p
miR-326-3p	158	265	168	165	177	229	194	43	0.22	1.68		miR-9a-3p	2687	2608	2850	2149	4012	3137	2907	631	0.22	1.87		miR-376a-3p	601	512	591	309	682	586	547	128	0.23	2.21		miR-21-5p	601	472	522	357	568	594	519	93	0.18	1.68
miR-451-5p	165	223	164	164	255	174	191	39	0.2	1.56		miR-34c-5p	850	821	888	683	1269	831	890	198	0.22	1.86		miR-4311	317	288	317	178	266	374	290	66	0.23	2.1		miR-210-3p	86	107	109	85	133	102	104	18	0.17	1.57
miR-199a-3p	222	175	135	193	161	247	189	41	0.22	1.83		miR-410-3p	596	549	608	345	503	643	541	108	0.2	1.86		miR-488-3p	77	96	132	73	119	109	101	23	0.23	1.81		miR-210-5p
miR-136-3p	246	146	214	88	193	242	188	61	0.32	2.78		miR-181a-1-3p	33	29	42	36	27	50	36	9	0.24	1.85		miR-489-3p	70	103	83	54	105	87	84	19	0.23	1.92		miR-211-3p
miR-873-3p	209	216	191	155	172	181	187	23	0.12	1.39		miR-296-3p	119	84	106	64	87	91	92	19	0.21	1.85		miR-653-5p	286	247	306	150	286	318	265	62	0.23	2.12		miR-211-5p
miR-135b-5p	156	193	188	108	228	230	184	46	0.25	2.12		miR-434-5p	612	617	501	374	691	550	558	111	0.2	1.85		miR-667-5p	55	46	74	43	44	51	52	12	0.23	1.75		miR-212-3p	658	848	639	1033	694	635	751	159	0.21	1.63
miR-221-5p	123	166	196	276	110	181	175	60	0.34	2.51		miR-672-3p	125	144	98	124	125	78	116	24	0.2	1.85		miR-98-5p	8718	6327	9763	9359	8911	5083	8027	1876	0.23	1.92		miR-212-5p	233	264	307	398	389	396	331	73	0.22	1.71
miR-340-5p	183	134	156	98	259	211	174	57	0.33	2.65		miR-218a-5p	528	448	562	347	639	620	524	110	0.21	1.84		miR-199a-3p	222	175	135	193	161	247	189	41	0.22	1.83		miR-214-3p	16	117	16	113	31	38	55	47	0.86	7.49
miR-448-3p	178	134	189	157	169	216	174	28	0.16	1.61		miR-23a-5p	26	36	21	35	39	22	30	8	0.26	1.84		miR-212-5p	233	264	307	398	389	396	331	73	0.22	1.71		miR-215
miR-370-3p	202	173	181	114	165	192	171	31	0.18	1.76		let-7e-3p	16	24	15	24	16	27	20	5	0.26	1.83		miR-27a-3p	110	171	138	173	148	210	158	35	0.22	1.91		miR-216a-3p
miR-505-5p	152	173	173	211	131	178	170	27	0.16	1.6		miR-126a-5p	145	87	82	89	111	150	111	30	0.27	1.83		miR-29c-3p	925	968	860	623	1165	1203	958	213	0.22	1.93		miR-216a-5p
miR-412-5p	192	141	179	86	191	219	168	47	0.28	2.55		miR-199a-3p	222	175	135	193	161	247	189	41	0.22	1.83		miR-3064-5p	24	17	25	21	19	13	20	4	0.22	1.92		miR-216b-3p
miR-421-3p	156	190	143	166	173	171	167	16	0.1	1.32		miR-30a-5p	1248	1194	1368	1277	1605	2189	1480	376	0.25	1.83		miR-325-3p	634	1108	743	967	981	686	853	191	0.22	1.75		miR-216b-5p	88	31	53	24	60	44	50	23	0.45	3.63
miR-30c-1-3p	117	175	187	266	130	120	166	57	0.34	2.27		miR-1188-5p	416	408	503	286	398	518	422	84	0.2	1.81		miR-326-3p	158	265	168	165	177	229	194	43	0.22	1.68		miR-217-3p
miR-27a-3p	110	171	138	173	148	210	158	35	0.22	1.91		miR-138-5p	586	592	680	375	632	624	582	107	0.18	1.81		miR-341	623	497	524	302	547	595	515	114	0.22	2.06		miR-217-5p	15	26	18	10	28	14	19	7	0.39	2.8
miR-322-5p	158	175	132	107	224	130	155	41	0.27	2.09		miR-488-3p	77	96	132	73	119	109	101	23	0.23	1.81		miR-342-5p	711	927	825	1165	741	657	838	186	0.22	1.77		miR-218a-1-3p
miR-873-5p	178	115	170	114	161	184	154	31	0.2	1.62		miR-93-3p	18	14	10	16	16	15	15	3	0.18	1.81		miR-34c-5p	850	821	888	683	1269	831	890	198	0.22	1.86		miR-218a-2-3p
miR-154-3p	110	175	155	150	177	118	148	28	0.19	1.61		miR-378a-3p	4301	3788	3711	6120	3605	3404	4155	1008	0.24	1.8		miR-351-5p	293	467	289	432	301	387	361	78	0.22	1.62		miR-218a-5p	528	448	562	347	639	620	524	110	0.21	1.84
miR-3068-3p	154	171	171	111	156	125	148	25	0.17	1.54		miR-92b-3p	6480	11670	7276	10337	8332	8663	8793	1926	0.22	1.8		miR-598-3p	456	364	520	258	467	413	413	93	0.22	2.02		miR-219a-1-3p	16	12	11	9	4	23	13	6	0.51	5.63
miR-322-3p	161	159	130	166	125	147	148	17	0.12	1.33		miR-409a-3p	2894	2128	2572	1621	2416	2555	2364	441	0.19	1.79		miR-92b-3p	6480	11670	7276	10337	8332	8663	8793	1926	0.22	1.8		miR-219a-2-3p	2239	1863	2059	2738	2060	1568	2088	392	0.19	1.75
miR-331-3p	110	221	141	104	158	148	147	42	0.29	2.12		miR-409a-5p	401	362	417	241	394	431	375	70	0.19	1.79		miR-9a-3p	2687	2608	2850	2149	4012	3137	2907	631	0.22	1.87		miR-219a-5p	13	13	17	6	23	19	15	6	0.37	3.56
miR-496-3p	147	151	157	117	161	151	147	16	0.11	1.38		miR-702-5p	44	25	45	32	40	35	37	8	0.21	1.79		miR-181d-5p	806	625	709	417	772	746	679	142	0.21	1.93		miR-219b
miR-15b-5p	101	152	110	200	174	127	144	38	0.27	1.98		miR-142-3p	37	31	49	27	48	45	40	9	0.23	1.78		miR-191a-5p	11714	11549	9319	15864	8952	11886	11547	2469	0.21	1.77		miR-22-3p	3913	4087	3857	4219	3962	4065	4017	133	0.03	1.09
miR-433-5p	150	122	205	88	150	139	142	39	0.27	2.34		miR-1b	103	70	125	92	95	80	94	19	0.2	1.78		miR-212-3p	658	848	639	1033	694	635	751	159	0.21	1.63		miR-22-5p	29	65	47	56	43	58	50	13	0.26	2.21
miR-338-3p	119	122	121	74	191	218	141	53	0.38	2.94		miR-493-3p	26	24	33	38	38	22	30	7	0.24	1.78		miR-218a-5p	528	448	562	347	639	620	524	110	0.21	1.84		miR-221-3p	1611	1327	1479	1604	1508	1607	1523	111	0.07	1.21
miR-505-3p	99	121	145	170	138	147	137	24	0.18	1.71		miR-125b-1-3p	2205	2288	2543	2913	1970	1649	2261	440	0.19	1.77		miR-296-3p	119	84	106	64	87	91	92	19	0.21	1.85		miR-221-5p	123	166	196	276	110	181	175	60	0.34	2.51
miR-7a-1-3p	147	157	128	158	127	95	135	24	0.18	1.66		miR-191a-5p	11714	11549	9319	15864	8952	11886	11547	2469	0.21	1.77		miR-345-3p	75	65	64	91	47	75	70	15	0.21	1.93		miR-222-3p	1585	1991	1654	1732	1797	1991	1792	170	0.09	1.26
miR-666-5p	172	113	119	84	148	159	133	33	0.25	2.05		miR-26b-5p	2714	3051	2835	4797	3656	2777	3305	808	0.24	1.77		miR-376a-5p	103	71	106	85	117	70	92	19	0.21	1.67		miR-222-5p
let-7b-3p	86	197	102	198	78	109	128	55	0.43	2.54		miR-342-5p	711	927	825	1165	741	657	838	186	0.22	1.77		miR-411-5p	1754	1330	1721	937	1662	1470	1479	311	0.21	1.87		miR-223-3p	11	33	17	45	15	23	24	13	0.54	4.07
miR-497-5p	143	131	93	98	152	142	127	25	0.2	1.63		miR-370-3p	202	173	181	114	165	192	171	31	0.18	1.76		miR-501-3p	93	88	118	102	138	80	103	21	0.21	1.73		miR-223-5p
miR-324-3p	117	152	91	129	103	106	116	22	0.19	1.67		miR-672-5p	6975	6566	8166	9700	6777	5504	7281	1460	0.2	1.76		miR-539-3p	1184	1032	1188	1168	1505	785	1144	235	0.21	1.92		miR-224-3p
miR-672-3p	125	144	98	124	125	78	116	24	0.2	1.85		miR-106b-5p	429	334	432	311	543	391	407	83	0.2	1.75		miR-667-3p	812	1268	744	771	962	893	908	194	0.21	1.71		miR-224-5p	60	67	81	58	66	52	64	10	0.16	1.56
miR-126a-5p	145	87	82	89	111	150	111	30	0.27	1.83		miR-138-1-3p	53	37	30	49	32	45	41	9	0.23	1.75		miR-702-5p	44	25	45	32	40	35	37	8	0.21	1.79		miR-23a-3p	5148	7244	5136	10549	5164	5310	6425	2182	0.34	2.05
miR-298-3p	82	105	131	108	110	104	107	16	0.15	1.59		miR-219a-2-3p	2239	1863	2059	2738	2060	1568	2088	392	0.19	1.75		miR-708-3p	44	30	40	27	27	31	33	7	0.21	1.64		miR-23a-5p	26	36	21	35	39	22	30	8	0.26	1.84
miR-15a-5p	119	101	74	88	125	119	104	20	0.2	1.7		miR-325-3p	634	1108	743	967	981	686	853	191	0.22	1.75		miR-106b-5p	429	334	432	311	543	391	407	83	0.2	1.75		miR-23b-3p	12793	16180	12316	21307	12612	10844	14342	3837	0.27	1.96
miR-194-5p	112	104	124	76	86	119	104	19	0.18	1.63		miR-667-5p	55	46	74	43	44	51	52	12	0.23	1.75		miR-1188-5p	416	408	503	286	398	518	422	84	0.2	1.81		miR-23b-5p	9	11	13	20	12	9	12	4	0.34	2.33
miR-210-3p	86	107	109	85	133	102	104	18	0.17	1.57		miR-877	88	124	77	85	74	129	96	24	0.25	1.75		miR-132-5p	240	177	194	176	149	254	199	41	0.2	1.71		miR-24-1-5p
miR-501-3p	93	88	118	102	138	80	103	21	0.21	1.73		miR-151-5p	2835	3281	2772	3994	3074	2309	3044	569	0.19	1.73		miR-143-3p	14254	11681	11897	17508	11359	10839	12923	2537	0.2	1.62		miR-24-2-5p	18	29	36	31	30	53	33	11	0.35	2.88
miR-488-3p	77	96	132	73	119	109	101	23	0.23	1.81		miR-346	60	62	75	64	64	105	72	17	0.24	1.73		miR-148b-5p	26	31	20	20	28	31	26	5	0.2	1.6		miR-24-3p	13314	16439	14686	28756	14115	12540	16642	6081	0.37	2.29
miR-17-5p	99	117	110	70	95	109	100	17	0.17	1.67		miR-501-3p	93	88	118	102	138	80	103	21	0.21	1.73		miR-151-3p	4409	4253	4185	6021	3623	3586	4346	888	0.2	1.68		miR-25-3p	253	313	311	383	378	319	326	48	0.15	1.51
miR-674-3p	126	110	81	102	82	86	98	18	0.19	1.56		miR-540-3p	163	280	214	280	227	162	221	53	0.24	1.73		miR-15a-5p	119	101	74	88	125	119	104	20	0.2	1.7		miR-25-5p	64	59	67	79	60	94	71	13	0.19	1.58
miR-500-3p	90	97	116	71	90	112	96	17	0.17	1.63		let-7g-5p	35045	27060	34846	34173	32685	20392	30700	5858	0.19	1.72		miR-1843a-5p	1503	1155	1626	1762	1335	1043	1404	277	0.2	1.69		miR-26a-3p
miR-877	88	124	77	85	74	129	96	24	0.25	1.75		miR-30b-5p	1259	2160	1481	2021	1919	1960	1800	350	0.19	1.72		miR-192-5p	33	38	48	33	48	53	42	9	0.2	1.6		miR-26a-5p	17085	19625	18045	27770	20078	23229	20972	3939	0.19	1.63
miR-129-1-3p	79	116	85	86	98	99	94	14	0.14	1.47		miR-132-5p	240	177	194	176	149	254	199	41	0.2	1.71		miR-1b	103	70	125	92	95	80	94	19	0.2	1.78		miR-26b-3p
miR-1b	103	70	125	92	95	80	94	19	0.2	1.78		miR-212-5p	233	264	307	398	389	396	331	73	0.22	1.71		miR-30d-5p	4825	5921	5084	7031	5002	7557	5904	1153	0.2	1.57		miR-26b-5p	2714	3051	2835	4797	3656	2777	3305	808	0.24	1.77
miR-671	101	132	76	96	63	95	94	24	0.25	2.1		miR-344b-5p	473	367	417	305	425	521	418	76	0.18	1.71		miR-337-5p	462	492	589	711	480	436	528	104	0.2	1.63		miR-27a-3p	110	171	138	173	148	210	158	35	0.22	1.91
miR-296-3p	119	84	106	64	87	91	92	19	0.21	1.85		miR-505-3p	99	121	145	170	138	147	137	24	0.18	1.71		miR-344b-1-3p	489	380	440	257	364	399	388	79	0.2	1.9		miR-27a-5p	13	17	14	18	15	1	13	6	0.47	16.53
miR-376a-5p	103	71	106	85	117	70	92	19	0.21	1.67		miR-667-3p	812	1268	744	771	962	893	908	194	0.21	1.71		miR-3547	1039	1475	888	893	1036	1054	1064	215	0.2	1.66		miR-27b-3p	986	929	934	1016	977	1304	1024	141	0.14	1.4
miR-299a-5p	71	109	81	104	87	83	89	14	0.16	1.52		miR-15a-5p	119	101	74	88	125	119	104	20	0.2	1.7		miR-410-3p	596	549	608	345	503	643	541	108	0.2	1.86		miR-27b-5p	40	19	30	39	38	14	30	11	0.37	2.88
miR-106b-3p	62	103	78	86	90	97	86	14	0.17	1.65		miR-674-5p	381	531	487	548	546	322	469	95	0.2	1.7		miR-434-5p	612	617	501	374	691	550	558	111	0.2	1.85		miR-28-3p	392	476	492	560	390	352	444	78	0.18	1.59
miR-1844	42	101	74	178	62	44	84	51	0.61	4.23		miR-872-5p	1239	839	1232	842	1429	844	1071	261	0.24	1.7		miR-451-5p	165	223	164	164	255	174	191	39	0.2	1.56		miR-28-5p	1015	914	1117	1580	985	815	1071	269	0.25	1.94
miR-3102	90	137	51	88	75	64	84	30	0.35	2.66		miR-1843a-5p	1503	1155	1626	1762	1335	1043	1404	277	0.2	1.69		miR-486	1624	1485	1059	1184	1061	1083	1249	245	0.2	1.53		miR-291a-5p
miR-489-3p	70	103	83	54	105	87	84	19	0.23	1.92		miR-185-5p	7998	8570	10531	11687	9059	6923	9128	1731	0.19	1.69		miR-497-5p	143	131	93	98	152	142	127	25	0.2	1.63		miR-292-5p
miR-764-3p	82	92	90	83	87	55	82	14	0.17	1.67		miR-382-5p	7451	5575	6893	4404	6511	5936	6129	1077	0.18	1.69		miR-672-3p	125	144	98	124	125	78	116	24	0.2	1.85		miR-296-3p	119	84	106	64	87	91	92	19	0.21	1.85
miR-325-5p	75	67	81	89	76	96	81	11	0.13	1.44		miR-140-5p	832	818	830	1039	974	617	852	146	0.17	1.68		miR-672-5p	6975	6566	8166	9700	6777	5504	7281	1460	0.2	1.76		miR-296-5p	176	288	165	143	192	219	197	51	0.26	2.01
miR-758-3p	79	94	101	45	74	90	80	20	0.25	2.26		miR-151-3p	4409	4253	4185	6021	3623	3586	4346	888	0.2	1.68		miR-674-5p	381	531	487	548	546	322	469	95	0.2	1.7		miR-298-3p	82	105	131	108	110	104	107	16	0.15	1.59
miR-193b-5p	77	72	89	125	48	65	79	26	0.33	2.58		miR-21-5p	601	472	522	357	568	594	519	93	0.18	1.68		miR-7a-5p	87220	91833	112500	140362	134396	102351	111444	21992	0.2	1.61		miR-298-5p	883	950	1043	1035	793	1262	994	161	0.16	1.59
miR-300-5p	53	77	80	63	111	91	79	21	0.26	2.1		miR-326-3p	158	265	168	165	177	229	194	43	0.22	1.68		miR-873-5p	178	115	170	114	161	184	154	31	0.2	1.62		miR-2985
miR-365-3p	75	118	62	92	63	61	79	22	0.29	1.92		miR-543-5p	22	37	23	22	35	31	28	7	0.24	1.68		let-7g-5p	35045	27060	34846	34173	32685	20392	30700	5858	0.19	1.72		miR-299a-3p	11	35	48	42	27	53	36	15	0.43	4.81
miR-499-5p	79	58	65	64	145	57	78	34	0.43	2.54		miR-17-5p	99	117	110	70	95	109	100	17	0.17	1.67		miR-125b-1-3p	2205	2288	2543	2913	1970	1649	2261	440	0.19	1.77		miR-299a-5p	71	109	81	104	87	83	89	14	0.16	1.52
miR-872-3p	71	61	91	86	63	94	78	14	0.18	1.53		miR-324-3p	117	152	91	129	103	106	116	22	0.19	1.67		miR-151-5p	2835	3281	2772	3994	3074	2309	3044	569	0.19	1.73		miR-29a-3p	9869	11200	10197	14662	12258	11543	11621	1728	0.15	1.49
miR-200a-3p	77	35	23	136	40	132	74	50	0.68	5.93		miR-376a-5p	103	71	106	85	117	70	92	19	0.21	1.67		miR-154-3p	110	175	155	150	177	118	148	28	0.19	1.61		miR-29a-5p	31	31	26	29	39	33	32	4	0.14	1.51
miR-141-3p	66	50	28	128	52	108	72	38	0.53	4.49		miR-382-3p	2742	2145	2407	1637	2598	1904	2239	422	0.19	1.67		miR-185-5p	7998	8570	10531	11687	9059	6923	9128	1731	0.19	1.69		miR-29b-1-5p	57	86	71	80	63	61	70	12	0.17	1.52
miR-19b-3p	57	69	67	50	76	112	72	22	0.3	2.23		miR-764-3p	82	92	90	83	87	55	82	14	0.17	1.67		miR-219a-2-3p	2239	1863	2059	2738	2060	1568	2088	392	0.19	1.75		miR-29b-3p	1026	1316	959	822	2741	1487	1392	704	0.51	3.33
miR-346	60	62	75	64	64	105	72	17	0.24	1.73		miR-3099	4131	4930	5113	6356	4461	3825	4803	900	0.19	1.66		miR-25-5p	64	59	67	79	60	94	71	13	0.19	1.58		miR-29c-3p	925	968	860	623	1165	1203	958	213	0.22	1.93
miR-25-5p	64	59	67	79	60	94	71	13	0.19	1.58		miR-3547	1039	1475	888	893	1036	1054	1064	215	0.2	1.66		miR-26a-5p	17085	19625	18045	27770	20078	23229	20972	3939	0.19	1.63		miR-29c-5p	38	75	45	61	32	60	52	16	0.31	2.32
miR-29b-1-5p	57	86	71	80	63	61	70	12	0.17	1.52		miR-379-5p	6821	5482	7066	4261	6915	6223	6128	1085	0.18	1.66		miR-3099	4131	4930	5113	6356	4461	3825	4803	900	0.19	1.66		miR-300-3p	1877	1734	1908	1494	1857	1843	1785	154	0.09	1.28
miR-345-3p	75	65	64	91	47	75	70	15	0.21	1.93		miR-7a-1-3p	147	157	128	158	127	95	135	24	0.18	1.66		miR-30b-5p	1259	2160	1481	2021	1919	1960	1800	350	0.19	1.72		miR-300-5p	53	77	80	63	111	91	79	21	0.26	2.1
miR-128-2-5p	117	66	53	66	66	47	69	25	0.36	2.47		miR-106b-3p	62	103	78	86	90	97	86	14	0.17	1.65		miR-323-3p	4809	3945	4224	2549	4217	3784	3921	758	0.19	1.89		miR-301a-3p	29	39	43	30	43	41	37	6	0.17	1.47
miR-361-3p	68	66	43	83	48	80	65	16	0.25	1.93		miR-128-3p	3346	2293	2750	2029	2772	2661	2642	452	0.17	1.65		miR-324-3p	117	152	91	129	103	106	116	22	0.19	1.67		miR-301a-5p
miR-532-3p	70	100	54	76	63	27	65	24	0.37	3.7		miR-195-5p	236	286	187	309	274	220	252	45	0.18	1.65		miR-382-3p	2742	2145	2407	1637	2598	1904	2239	422	0.19	1.67		miR-301b-3p
miR-224-5p	60	67	81	58	66	52	64	10	0.16	1.56		miR-375-3p	3669	2826	3491	4657	3715	3794	3692	589	0.16	1.65		miR-384-5p	515	522	616	559	722	812	624	120	0.19	1.58		miR-3064-3p
miR-99b-3p	75	60	54	68	62	65	64	7	0.11	1.39		miR-770-3p	6055	4962	5175	3669	4907	4927	4949	763	0.15	1.65		miR-409a-3p	2894	2128	2572	1621	2416	2555	2364	441	0.19	1.79		miR-3064-5p	24	17	25	21	19	13	20	4	0.22	1.92
miR-493-5p	77	52	67	54	56	73	63	11	0.17	1.47		miR-770-5p	891	912	869	576	883	952	847	136	0.16	1.65		miR-409a-5p	401	362	417	241	394	431	375	70	0.19	1.79		miR-3065-3p
miR-935	57	58	85	54	66	57	63	11	0.18	1.55		miR-376c-3p	308	305	340	288	333	207	297	48	0.16	1.64		miR-423-3p	2952	3991	2619	3640	2928	2557	3115	577	0.19	1.56		miR-3065-5p
miR-879-5p	44	66	62	40	91	66	61	18	0.3	2.27		miR-708-3p	44	30	40	27	27	31	33	7	0.21	1.64		miR-541-5p	8139	8457	10090	12257	8764	7551	9210	1716	0.19	1.62		miR-3068-3p	154	171	171	111	156	125	148	25	0.17	1.54
miR-138-2-3p	60	67	52	53	63	56	59	6	0.1	1.29		miR-194-5p	112	104	124	76	86	119	104	19	0.18	1.63		miR-674-3p	126	110	81	102	82	86	98	18	0.19	1.56		miR-3068-5p	341	307	373	339	433	300	349	49	0.14	1.45
miR-200b-5p	53	31	8	187	34	33	58	65	1.13	22.6		miR-212-3p	658	848	639	1033	694	635	751	159	0.21	1.63		miR-7b	18823	18126	24107	26751	27215	19277	22383	4144	0.19	1.5		miR-3072
miR-183-3p	40	59	11	171	23	37	57	58	1.03	15.54		miR-26a-5p	17085	19625	18045	27770	20078	23229	20972	3939	0.19	1.63		miR-126a-3p	1189	932	999	951	1012	1432	1086	193	0.18	1.54		miR-3074
miR-450b-3p	60	65	33	80	36	60	56	18	0.32	2.43		miR-337-5p	462	492	589	711	480	436	528	104	0.2	1.63		miR-132-3p	1877	1706	1550	2454	1583	1753	1820	332	0.18	1.58		miR-3075
miR-214-3p	16	117	16	113	31	38	55	47	0.86	7.49		miR-497-5p	143	131	93	98	152	142	127	25	0.2	1.63		miR-135a-3p	346	370	372	528	417	341	396	70	0.18	1.55		miR-3084a-3p
miR-1298	44	63	46	41	48	81	54	15	0.29	1.99		miR-500-3p	90	97	116	71	90	112	96	17	0.17	1.63		miR-138-5p	586	592	680	375	632	624	582	107	0.18	1.81		miR-3084a-3p
miR-29c-5p	38	75	45	61	32	60	52	16	0.31	2.32		miR-143-3p	14254	11681	11897	17508	11359	10839	12923	2537	0.2	1.62		miR-194-5p	112	104	124	76	86	119	104	19	0.18	1.63		miR-3084a-3p
miR-667-5p	55	46	74	43	44	51	52	12	0.23	1.75		miR-351-5p	293	467	289	432	301	387	361	78	0.22	1.62		miR-195-5p	236	286	187	309	274	220	252	45	0.18	1.65		miR-3084a-3p
miR-18a-5p	53	50	46	40	50	61	50	7	0.14	1.53		miR-376b-5p	968	947	908	996	1130	696	941	142	0.15	1.62		miR-21-5p	601	472	522	357	568	594	519	93	0.18	1.68		miR-3084a-5p
miR-216b-5p	88	31	53	24	60	44	50	23	0.45	3.63		miR-541-5p	8139	8457	10090	12257	8764	7551	9210	1716	0.19	1.62		miR-28-3p	392	476	492	560	390	352	444	78	0.18	1.59		miR-3084b-3p
miR-22-5p	29	65	47	56	43	58	50	13	0.26	2.21		miR-873-5p	178	115	170	114	161	184	154	31	0.2	1.62		miR-344b-3p	348	507	376	314	412	345	384	69	0.18	1.61		miR-3084b-3p
miR-582-3p	62	29	50	53	27	79	50	20	0.4	2.93		miR-148a-3p	850	580	721	527	628	706	669	116	0.17	1.61		miR-344b-5p	473	367	417	305	425	521	418	76	0.18	1.71		miR-3084b-3p
miR-187-5p	46	68	33	78	46	20	49	21	0.44	3.79		miR-154-3p	110	175	155	150	177	118	148	28	0.19	1.61		miR-34c-3p	282	408	275	268	303	272	301	54	0.18	1.52		miR-3084b-5p
miR-193b-3p	38	99	33	37	48	37	49	25	0.52	2.99		miR-344b-3p	348	507	376	314	412	345	384	69	0.18	1.61		miR-370-3p	202	173	181	114	165	192	171	31	0.18	1.76		miR-3084b-5p
miR-673-5p	51	55	42	39	36	56	47	9	0.18	1.55		miR-448-3p	178	134	189	157	169	216	174	28	0.16	1.61		miR-379-5p	6821	5482	7066	4261	6915	6223	6128	1085	0.18	1.66		miR-3084b-5p
miR-206-3p	68	43	35	33	42	46	45	12	0.28	2.03		miR-6331	436	291	365	272	299	319	330	61	0.18	1.61		miR-382-5p	7451	5575	6893	4404	6511	5936	6129	1077	0.18	1.69		miR-3084c-5p
miR-154-5p	49	50	44	34	40	44	44	6	0.14	1.47		miR-7a-5p	87220	91833	112500	140362	134396	102351	111444	21992	0.2	1.61		miR-505-3p	99	121	145	170	138	147	137	24	0.18	1.71		miR-3084c-5p
miR-344g	44	39	54	27	64	30	43	14	0.33	2.35		miR-148b-5p	26	31	20	20	28	31	26	5	0.2	1.6		miR-6331	436	291	365	272	299	319	330	61	0.18	1.61		miR-3084c-5p
miR-503-3p	27	35	48	75	25	47	43	18	0.43	2.96		miR-187-3p	279	235	267	218	255	349	267	46	0.17	1.6		miR-673-5p	51	55	42	39	36	56	47	9	0.18	1.55		miR-3085	7	16	22	18	20	35	20	9	0.45	4.71
miR-666-3p	42	36	47	20	71	41	43	17	0.39	3.54		miR-192-5p	33	38	48	33	48	53	42	9	0.2	1.6		miR-7a-1-3p	147	157	128	158	127	95	135	24	0.18	1.66		miR-3099	4131	4930	5113	6356	4461	3825	4803	900	0.19	1.66
miR-122-5p	48	22	43	59	38	45	42	12	0.28	2.6		miR-328a-3p	4021	6338	4044	6157	3961	4277	4799	1128	0.24	1.6		miR-872-3p	71	61	91	86	63	94	78	14	0.18	1.53		miR-30a-3p	682	668	760	1367	766	699	824	269	0.33	2.05
miR-192-5p	33	38	48	33	48	53	42	9	0.2	1.6		miR-505-5p	152	173	173	211	131	178	170	27	0.16	1.6		miR-93-3p	18	14	10	16	16	15	15	3	0.18	1.81		miR-30a-5p	1248	1194	1368	1277	1605	2189	1480	376	0.25	1.83
miR-665	37	45	43	21	55	52	42	12	0.29	2.67		miR-664-2-5p	445	386	414	520	360	326	408	69	0.17	1.6		miR-935	57	58	85	54	66	57	63	11	0.18	1.55		miR-30b-3p	29	22	27	68	38	35	36	16	0.45	3.01
miR-1193-3p	60	39	34	28	43	41	41	11	0.27	2.13		miR-28-3p	392	476	492	560	390	352	444	78	0.18	1.59		miR-106b-3p	62	103	78	86	90	97	86	14	0.17	1.65		miR-30b-5p	1259	2160	1481	2021	1919	1960	1800	350	0.19	1.72
miR-138-1-3p	53	37	30	49	32	45	41	9	0.23	1.75		miR-298-3p	82	105	131	108	110	104	107	16	0.15	1.59		miR-125b-5p	31013	41117	30715	37619	27153	41293	34818	5992	0.17	1.52		miR-30c-1-3p	117	175	187	266	130	120	166	57	0.34	2.27
miR-142-3p	37	31	49	27	48	45	40	9	0.23	1.78		miR-298-5p	883	950	1043	1035	793	1262	994	161	0.16	1.59		miR-128-3p	3346	2293	2750	2029	2772	2661	2642	452	0.17	1.65		miR-30c-2-3p	412	440	562	927	378	409	521	209	0.4	2.45
miR-145-3p	24	55	32	65	31	31	40	16	0.41	2.74		miR-132-3p	1877	1706	1550	2454	1583	1753	1820	332	0.18	1.58		miR-140-5p	832	818	830	1039	974	617	852	146	0.17	1.68		miR-30c-5p	10455	17463	13369	20328	14074	15975	15277	3439	0.23	1.94
miR-34a-5p	29	25	35	39	56	54	40	13	0.32	2.24		miR-25-5p	64	59	67	79	60	94	71	13	0.19	1.58		miR-148a-3p	850	580	721	527	628	706	669	116	0.17	1.61		miR-30d-3p
miR-20a-5p	55	34	46	21	47	32	39	12	0.32	2.67		miR-342-3p	1413	2228	1577	1846	1680	2037	1797	302	0.17	1.58		miR-17-5p	99	117	110	70	95	109	100	17	0.17	1.67		miR-30d-5p	4825	5921	5084	7031	5002	7557	5904	1153	0.2	1.57
miR-532-5p	49	34	30	24	62	32	39	14	0.36	2.55		miR-384-5p	515	522	616	559	722	812	624	120	0.19	1.58		miR-187-3p	279	235	267	218	255	349	267	46	0.17	1.6		miR-30e-3p	1770	1836	1959	3526	2049	1653	2132	697	0.33	2.13
miR-1843b-3p	40	28	43	38	40	40	38	5	0.14	1.55		miR-210-3p	86	107	109	85	133	102	104	18	0.17	1.57		miR-210-3p	86	107	109	85	133	102	104	18	0.17	1.57		miR-30e-5p	687	579	756	505	967	1266	794	281	0.35	2.51
miR-412-3p	44	38	34	19	51	43	38	11	0.29	2.72		miR-30d-5p	4825	5921	5084	7031	5002	7557	5904	1153	0.2	1.57		miR-29b-1-5p	57	86	71	80	63	61	70	12	0.17	1.52		miR-3102	90	137	51	88	75	64	84	30	0.35	2.66
miR-155-5p	20	44	28	68	39	22	37	18	0.48	3.36		miR-127-5p	1217	1079	1386	889	1366	1097	1172	190	0.16	1.56		miR-301a-3p	29	39	43	30	43	41	37	6	0.17	1.47		miR-3120
miR-301a-3p	29	39	43	30	43	41	37	6	0.17	1.47		miR-224-5p	60	67	81	58	66	52	64	10	0.16	1.56		miR-3068-3p	154	171	171	111	156	125	148	25	0.17	1.54		miR-31a-3p
miR-582-5p	38	31	32	25	54	41	37	10	0.27	2.13		miR-423-3p	2952	3991	2619	3640	2928	2557	3115	577	0.19	1.56		miR-342-3p	1413	2228	1577	1846	1680	2037	1797	302	0.17	1.58		miR-31a-5p	191	279	228	511	258	303	295	113	0.38	2.68
miR-702-5p	44	25	45	32	40	35	37	8	0.21	1.79		miR-451-5p	165	223	164	164	255	174	191	39	0.2	1.56		miR-493-5p	77	52	67	54	56	73	63	11	0.17	1.47		miR-32-3p
miR-181a-1-3p	33	29	42	36	27	50	36	9	0.24	1.85		miR-674-3p	126	110	81	102	82	86	98	18	0.19	1.56		miR-500-3p	90	97	116	71	90	112	96	17	0.17	1.63		miR-32-5p
miR-299a-3p	11	35	48	42	27	53	36	15	0.43	4.81		miR-135a-3p	346	370	372	528	417	341	396	70	0.18	1.55		miR-664-2-5p	445	386	414	520	360	326	408	69	0.17	1.6		miR-320-3p	6715	11863	8484	16341	8071	8742	10036	3523	0.35	2.43
miR-30b-3p	29	22	27	68	38	35	36	16	0.45	3.01		miR-1843b-3p	40	28	43	38	40	40	38	5	0.14	1.55		miR-764-3p	82	92	90	83	87	55	82	14	0.17	1.67		miR-322-3p	161	159	130	166	125	147	148	17	0.12	1.33
miR-142-5p	42	22	26	43	34	37	34	9	0.25	1.93		miR-450a-5p	18	19	15	13	19	20	17	3	0.16	1.55		miR-127-5p	1217	1079	1386	889	1366	1097	1172	190	0.16	1.56		miR-322-5p	158	175	132	107	224	130	155	41	0.27	2.09
miR-181a-2-3p	22	29	33	33	36	45	33	8	0.23	2.06		miR-673-5p	51	55	42	39	36	56	47	9	0.18	1.55		miR-149-5p	1638	1802	1410	1346	1448	1993	1606	253	0.16	1.48		miR-323-3p	4809	3945	4224	2549	4217	3784	3921	758	0.19	1.89
miR-24-2-5p	18	29	36	31	30	53	33	11	0.35	2.88		miR-935	57	58	85	54	66	57	63	11	0.18	1.55		miR-224-5p	60	67	81	58	66	52	64	10	0.16	1.56		miR-323-5p	1560	1361	1440	1119	1348	1308	1356	146	0.11	1.39
miR-34b-5p	26	41	28	10	50	42	33	14	0.44	4.94		miR-9a-5p	40578	35214	40723	32532	50467	38017	39589	6197	0.16	1.55		miR-298-5p	883	950	1043	1035	793	1262	994	161	0.16	1.59		miR-324-3p	117	152	91	129	103	106	116	22	0.19	1.67
miR-708-3p	44	30	40	27	27	31	33	7	0.21	1.64		miR-126a-3p	1189	932	999	951	1012	1432	1086	193	0.18	1.54		miR-299a-5p	71	109	81	104	87	83	89	14	0.16	1.52		miR-324-5p	290	427	328	324	338	374	347	48	0.14	1.48
miR-1306-5p	31	58	28	28	17	31	32	13	0.41	3.3		miR-3068-3p	154	171	171	111	156	125	148	25	0.17	1.54		miR-34b-3p	1169	1480	1130	984	1107	1001	1145	180	0.16	1.5		miR-325-3p	634	1108	743	967	981	686	853	191	0.22	1.75
miR-29a-5p	31	31	26	29	39	33	32	4	0.14	1.51		miR-139-3p	425	399	482	484	315	442	424	63	0.15	1.53		miR-375-3p	3669	2826	3491	4657	3715	3794	3692	589	0.16	1.65		miR-325-5p	75	67	81	89	76	96	81	11	0.13	1.44
miR-340-3p	26	20	35	32	44	38	32	9	0.27	2.24		miR-18a-5p	53	50	46	40	50	61	50	7	0.14	1.53		miR-376c-3p	308	305	340	288	333	207	297	48	0.16	1.64		miR-326-3p	158	265	168	165	177	229	194	43	0.22	1.68
miR-874-3p	18	44	30	29	36	36	32	9	0.27	2.41		miR-486	1624	1485	1059	1184	1061	1083	1249	245	0.2	1.53		miR-448-3p	178	134	189	157	169	216	174	28	0.16	1.61		miR-326-5p
miR-96-5p	26	31	6	64	17	46	32	21	0.66	11.69		miR-872-3p	71	61	91	86	63	94	78	14	0.18	1.53		miR-450a-5p	18	19	15	13	19	20	17	3	0.16	1.55		miR-328a-3p	4021	6338	4044	6157	3961	4277	4799	1128	0.24	1.6
let-7a-1-3p	22	33	35	35	20	43	31	9	0.28	2.14		miR-125b-5p	31013	41117	30715	37619	27153	41293	34818	5992	0.17	1.52		miR-505-5p	152	173	173	211	131	178	170	27	0.16	1.6		miR-328a-5p
miR-377-3p	16	41	28	30	34	38	31	9	0.28	2.51		miR-299a-5p	71	109	81	104	87	83	89	14	0.16	1.52		miR-770-5p	891	912	869	576	883	952	847	136	0.16	1.65		miR-328b-3p
miR-381-3p	48	21	22	29	43	25	31	11	0.36	2.3		miR-29b-1-5p	57	86	71	80	63	61	70	12	0.17	1.52		miR-9a-5p	40578	35214	40723	32532	50467	38017	39589	6197	0.16	1.55		miR-329-3p	918	1098	954	865	933	887	943	82	0.09	1.27
miR-429	27	13	7	64	11	67	31	27	0.86	9.09		miR-34c-3p	282	408	275	268	303	272	301	54	0.18	1.52		miR-139-3p	425	399	482	484	315	442	424	63	0.15	1.53		miR-329-5p	326	326	363	434	369	342	360	40	0.11	1.33
miR-466b-2-3p	31	22	51	25	25	32	31	10	0.33	2.25		miR-676	280	245	288	190	224	272	250	38	0.15	1.52		miR-1839-5p	1781	1414	2034	1393	1833	1543	1666	257	0.15	1.46		miR-33-3p
miR-193a-5p	22	31	29	46	31	23	30	9	0.29	2.1		miR-107-3p	1103	1052	1121	841	1272	1055	1074	140	0.13	1.51		miR-25-3p	253	313	311	383	378	319	326	48	0.15	1.51		miR-33-5p	26	38	10	10	47	29	27	15	0.56	4.67
miR-23a-5p	26	36	21	35	39	22	30	8	0.26	1.84		miR-25-3p	253	313	311	383	378	319	326	48	0.15	1.51		miR-298-3p	82	105	131	108	110	104	107	16	0.15	1.59		miR-330-3p	4402	4393	3962	5421	3655	3844	4280	634	0.15	1.48
miR-27b-5p	40	19	30	39	38	14	30	11	0.37	2.88		miR-29a-5p	31	31	26	29	39	33	32	4	0.14	1.51		miR-29a-3p	9869	11200	10197	14662	12258	11543	11621	1728	0.15	1.49		miR-330-5p	1125	1048	1054	1079	872	1058	1039	87	0.08	1.29
miR-370-5p	42	40	28	27	23	20	30	9	0.3	2.06		miR-383-5p	13175	11411	14449	15798	12769	10469	13012	1947	0.15	1.51		miR-330-3p	4402	4393	3962	5421	3655	3844	4280	634	0.15	1.48		miR-331-3p	110	221	141	104	158	148	147	42	0.29	2.12
miR-450b-5p	16	25	22	14	35	65	30	19	0.64	4.72		miR-425-5p	418	532	497	630	503	462	507	72	0.14	1.51		miR-376b-3p	3869	3332	3721	2728	3931	2955	3423	501	0.15	1.44		miR-331-5p
miR-493-3p	26	24	33	38	38	22	30	7	0.24	1.78		miR-34b-3p	1169	1480	1130	984	1107	1001	1145	180	0.16	1.5		miR-376b-5p	968	947	908	996	1130	696	941	142	0.15	1.62		miR-335	2327	2581	2593	2957	3144	2398	2667	320	0.12	1.35
miR-764-5p	24	40	36	20	30	30	30	8	0.25	2.06		miR-708-5p	806	780	739	926	790	618	777	100	0.13	1.5		miR-383-5p	13175	11411	14449	15798	12769	10469	13012	1947	0.15	1.51		miR-336-3p
miR-130b-5p	46	18	36	21	17	39	29	12	0.41	2.63		miR-7b	18823	18126	24107	26751	27215	19277	22383	4144	0.19	1.5		miR-494-3p	702	875	777	1031	725	775	814	122	0.15	1.47		miR-336-5p
miR-191a-3p	38	26	20	42	34	13	29	11	0.39	3.25		miR-29a-3p	9869	11200	10197	14662	12258	11543	11621	1728	0.15	1.49		miR-653-3p	933	1018	1265	1245	996	892	1058	159	0.15	1.42		miR-337-3p	35	25	17	18	34	30	26	8	0.3	2.1
miR-205	5	14	11	98	16	22	28	35	1.26	17.88		miR-129-5p	1299	1633	1405	1511	1512	1919	1547	215	0.14	1.48		miR-676	280	245	288	190	224	272	250	38	0.15	1.52		miR-337-5p	462	492	589	711	480	436	528	104	0.2	1.63
miR-543-5p	22	37	23	22	35	31	28	7	0.24	1.68		miR-149-5p	1638	1802	1410	1346	1448	1993	1606	253	0.16	1.48		miR-770-3p	6055	4962	5175	3669	4907	4927	4949	763	0.15	1.65		miR-338-3p	119	122	121	74	191	218	141	53	0.38	2.94
miR-1839-3p	29	57	15	22	16	23	27	15	0.57	3.85		miR-324-5p	290	427	328	324	338	374	347	48	0.14	1.48		miR-1224	9209	7648	8414	6861	6789	6491	7569	1066	0.14	1.42		miR-338-5p	376	378	425	485	433	375	412	44	0.11	1.29
miR-33-5p	26	38	10	10	47	29	27	15	0.56	4.67		miR-330-3p	4402	4393	3962	5421	3655	3844	4280	634	0.15	1.48		miR-129-1-3p	79	116	85	86	98	99	94	14	0.14	1.47		miR-339-3p	18	30	14	48	27	24	27	12	0.45	3.48
miR-339-3p	18	30	14	48	27	24	27	12	0.45	3.48		miR-129-1-3p	79	116	85	86	98	99	94	14	0.14	1.47		miR-129-5p	1299	1633	1405	1511	1512	1919	1547	215	0.14	1.48		miR-339-5p	597	1397	575	1357	676	615	870	395	0.45	2.43
miR-483-3p	26	49	20	48	8	14	27	17	0.63	6.04		miR-154-5p	49	50	44	34	40	44	44	6	0.14	1.47		miR-154-5p	49	50	44	34	40	44	44	6	0.14	1.47		miR-340-3p	26	20	35	32	44	38	32	9	0.27	2.24
miR-98-3p	9	31	19	29	43	28	27	11	0.43	4.69		miR-301a-3p	29	39	43	30	43	41	37	6	0.17	1.47		miR-1843b-3p	40	28	43	38	40	40	38	5	0.14	1.55		miR-340-5p	183	134	156	98	259	211	174	57	0.33	2.65
miR-148b-5p	26	31	20	20	28	31	26	5	0.2	1.6		miR-493-5p	77	52	67	54	56	73	63	11	0.17	1.47		miR-18a-5p	53	50	46	40	50	61	50	7	0.14	1.53		miR-341	623	497	524	302	547	595	515	114	0.22	2.06
miR-337-3p	35	25	17	18	34	30	26	8	0.3	2.1		miR-494-3p	702	875	777	1031	725	775	814	122	0.15	1.47		miR-27b-3p	986	929	934	1016	977	1304	1024	141	0.14	1.4		miR-342-3p	1413	2228	1577	1846	1680	2037	1797	302	0.17	1.58
miR-448-5p	27	23	38	20	25	24	26	6	0.24	1.92		miR-1839-5p	1781	1414	2034	1393	1833	1543	1666	257	0.15	1.46		miR-29a-5p	31	31	26	29	39	33	32	4	0.14	1.51		miR-342-5p	711	927	825	1165	741	657	838	186	0.22	1.77
miR-153-5p	27	26	20	17	32	18	24	6	0.25	1.9		miR-668	467	374	413	327	479	441	417	58	0.14	1.46		miR-3068-5p	341	307	373	339	433	300	349	49	0.14	1.45		miR-344a-3p	196	184	203	107	262	338	215	78	0.36	3.14
miR-190a-5p	31	26	13	12	43	22	24	12	0.48	3.48		miR-99a-5p	4101	4136	4277	4357	3871	5653	4399	636	0.14	1.46		miR-324-5p	290	427	328	324	338	374	347	48	0.14	1.48		miR-344a-5p
miR-223-3p	11	33	17	45	15	23	24	13	0.54	4.07		miR-3068-5p	341	307	373	339	433	300	349	49	0.14	1.45		miR-425-5p	418	532	497	630	503	462	507	72	0.14	1.51		miR-344b-1-3p	489	380	440	257	364	399	388	79	0.2	1.9
miR-345-5p	16	28	32	27	19	25	24	6	0.24	1.95		miR-325-5p	75	67	81	89	76	96	81	11	0.13	1.44		miR-668	467	374	413	327	479	441	417	58	0.14	1.46		miR-344b-3p	348	507	376	314	412	345	384	69	0.18	1.61
miR-350	9	20	19	15	38	41	24	13	0.54	4.47		miR-376b-3p	3869	3332	3721	2728	3931	2955	3423	501	0.15	1.44		miR-99a-5p	4101	4136	4277	4357	3871	5653	4399	636	0.14	1.46		miR-344b-5p	473	367	417	305	425	521	418	76	0.18	1.71
miR-452-5p	7	26	28	26	16	40	24	11	0.47	5.44		miR-1224	9209	7648	8414	6861	6789	6491	7569	1066	0.14	1.42		miR-107-3p	1103	1052	1121	841	1272	1055	1074	140	0.13	1.51		miR-344g	44	39	54	27	64	30	43	14	0.33	2.35
miR-652-5p	18	31	14	37	13	22	23	10	0.43	2.79		miR-487b-3p	14577	12993	13936	12391	14342	10292	13088	1601	0.12	1.42		miR-325-5p	75	67	81	89	76	96	81	11	0.13	1.44		miR-344i
miR-3559-5p	35	9	30	20	21	18	22	9	0.41	3.87		miR-653-3p	933	1018	1265	1245	996	892	1058	159	0.15	1.42		miR-361-5p	1818	1705	1459	1690	1467	2063	1700	227	0.13	1.41		miR-345-3p	75	65	64	91	47	75	70	15	0.21	1.93
miR-466c-5p	16	17	22	27	35	13	22	8	0.37	2.7		miR-181a-5p	2705	2428	2407	2019	2508	2848	2486	285	0.11	1.41		miR-379-3p	233	295	241	257	327	271	271	36	0.13	1.41		miR-345-5p	16	28	32	27	19	25	24	6	0.24	1.95
miR-542-3p	11	17	24	16	27	37	22	9	0.42	3.33		miR-361-5p	1818	1705	1459	1690	1467	2063	1700	227	0.13	1.41		miR-495	1439	1640	1369	1204	1681	1292	1438	190	0.13	1.4		miR-346	60	62	75	64	64	105	72	17	0.24	1.73
miR-17-1-3p	22	13	16	21	24	31	21	6	0.3	2.32		miR-379-3p	233	295	241	257	327	271	271	36	0.13	1.41		miR-708-5p	806	780	739	926	790	618	777	100	0.13	1.5		miR-3473	18	27	10	14	25	17	19	7	0.35	2.67
miR-181c-3p	13	31	23	7	16	36	21	11	0.52	4.87		miR-186-5p	623	716	785	873	817	692	751	91	0.12	1.4		miR-137-5p	383	328	413	412	335	309	364	45	0.12	1.33		miR-34a-3p
let-7e-3p	16	24	15	24	16	27	20	5	0.26	1.83		miR-27b-3p	986	929	934	1016	977	1304	1024	141	0.14	1.4		miR-186-5p	623	716	785	873	817	692	751	91	0.12	1.4		miR-34a-5p	29	25	35	39	56	54	40	13	0.32	2.24
let-7i-3p	18	15	18	18	17	32	20	6	0.31	2.11		miR-495	1439	1640	1369	1204	1681	1292	1438	190	0.13	1.4		miR-322-3p	161	159	130	166	125	147	148	17	0.12	1.33		miR-34b-3p	1169	1480	1130	984	1107	1001	1145	180	0.16	1.5
miR-3064-5p	24	17	25	21	19	13	20	4	0.22	1.92		miR-539-5p	841	967	851	805	970	694	855	104	0.12	1.4		miR-335	2327	2581	2593	2957	3144	2398	2667	320	0.12	1.35		miR-34b-5p	26	41	28	10	50	42	33	14	0.44	4.94
miR-3085	7	16	22	18	20	35	20	9	0.45	4.71		miR-760-3p	10081	8195	9290	7180	8026	8145	8486	1030	0.12	1.4		miR-487b-3p	14577	12993	13936	12391	14342	10292	13088	1601	0.12	1.42		miR-34c-3p	282	408	275	268	303	272	301	54	0.18	1.52
miR-484	26	20	21	18	9	26	20	6	0.3	2.76		miR-323-5p	1560	1361	1440	1119	1348	1308	1356	146	0.11	1.39		miR-539-5p	841	967	851	805	970	694	855	104	0.12	1.4		miR-34c-5p	850	821	888	683	1269	831	890	198	0.22	1.86
miR-551b-3p	22	28	19	11	30	10	20	8	0.41	3.04		miR-873-3p	209	216	191	155	172	181	187	23	0.12	1.39		miR-760-3p	10081	8195	9290	7180	8026	8145	8486	1030	0.12	1.4		miR-350	9	20	19	15	38	41	24	13	0.54	4.47
miR-144-5p	24	30	8	14	25	15	19	8	0.42	3.59		miR-99b-3p	75	60	54	68	62	65	64	7	0.11	1.39		miR-873-3p	209	216	191	155	172	181	187	23	0.12	1.39		miR-351-3p	13	36	10	22	8	23	19	10	0.56	4.47
miR-217-5p	15	26	18	10	28	14	19	7	0.39	2.8		miR-496-3p	147	151	157	117	161	151	147	16	0.11	1.38		miR-181a-5p	2705	2428	2407	2019	2508	2848	2486	285	0.11	1.41		miR-351-5p	293	467	289	432	301	387	361	78	0.22	1.62
miR-3473	18	27	10	14	25	17	19	7	0.35	2.67		miR-181b-5p	814	812	870	750	867	1020	855	92	0.11	1.36		miR-181b-5p	814	812	870	750	867	1020	855	92	0.11	1.36		miR-352	5	20	15	28	17	10	16	8	0.5	5.16
miR-351-3p	13	36	10	22	8	23	19	10	0.56	4.47		miR-335	2327	2581	2593	2957	3144	2398	2667	320	0.12	1.35		miR-323-5p	1560	1361	1440	1119	1348	1308	1356	146	0.11	1.39		miR-3541	16	21	6	11	4	11	11	6	0.56	5.14
miR-10a-5p	20	12	15	21	28	15	18	6	0.32	2.41		miR-411-3p	451	593	515	442	530	522	509	56	0.11	1.34		miR-329-5p	326	326	363	434	369	342	360	40	0.11	1.33		miR-3542
miR-124-5p	13	13	24	11	21	24	18	6	0.34	2.18		miR-127-3p	16252	13834	16198	14613	16155	18419	15912	1584	0.1	1.33		miR-338-5p	376	378	425	485	433	375	412	44	0.11	1.29		miR-3544	5	22	14	16	7	24	15	8	0.52	4.32
miR-199a-5p	22	9	14	15	1	45	18	15	0.85	33.76		miR-137-5p	383	328	413	412	335	309	364	45	0.12	1.33		miR-411-3p	451	593	515	442	530	522	509	56	0.11	1.34		miR-3546
miR-503-5p	22	11	24	15	13	23	18	6	0.31	2.21		miR-322-3p	161	159	130	166	125	147	148	17	0.12	1.33		miR-496-3p	147	151	157	117	161	151	147	16	0.11	1.38		miR-3547	1039	1475	888	893	1036	1054	1064	215	0.2	1.66
let-7c-1-3p	16	25	18	27	7	11	17	8	0.45	3.95		miR-329-5p	326	326	363	434	369	342	360	40	0.11	1.33		miR-99b-3p	75	60	54	68	62	65	64	7	0.11	1.39		miR-3548
miR-10b-5p	22	12	14	8	24	24	17	7	0.4	2.94		miR-485-3p	2480	3209	2685	2405	2688	2765	2705	283	0.1	1.33		miR-125b-2-3p	750	789	726	839	656	645	734	75	0.1	1.3		miR-3550
miR-1306-3p	18	10	20	18	20	13	17	4	0.25	2.04		miR-99b-5p	3995	3810	3552	4044	3128	4160	3782	384	0.1	1.33		miR-127-3p	16252	13834	16198	14613	16155	18419	15912	1584	0.1	1.33		miR-3552	20	19	16	16	12	8	15	5	0.31	2.67
miR-450a-5p	18	19	15	13	19	20	17	3	0.16	1.55		miR-421-3p	156	190	143	166	173	171	167	16	0.1	1.32		miR-130a-3p	432	524	447	469	542	435	475	47	0.1	1.25		miR-3558-3p
miR-150-3p	15	17	15	13	8	26	16	6	0.38	3.21		miR-125b-2-3p	750	789	726	839	656	645	734	75	0.1	1.3		miR-138-2-3p	60	67	52	53	63	56	59	6	0.1	1.29		miR-3559-3p
miR-352	5	20	15	28	17	10	16	8	0.5	5.16		miR-16-5p	711	690	614	756	798	768	723	66	0.09	1.3		miR-421-3p	156	190	143	166	173	171	167	16	0.1	1.32		miR-3559-5p	35	9	30	20	21	18	22	9	0.41	3.87
miR-449a-5p	27	23	7	8	20	10	16	9	0.55	3.74		miR-138-2-3p	60	67	52	53	63	56	59	6	0.1	1.29		miR-434-3p	24015	30515	24170	25481	26298	24016	25749	2514	0.1	1.27		miR-3562
miR-219a-5p	13	13	17	6	23	19	15	6	0.37	3.56		miR-330-5p	1125	1048	1054	1079	872	1058	1039	87	0.08	1.29		miR-485-3p	2480	3209	2685	2405	2688	2765	2705	283	0.1	1.33		miR-3569
miR-3544	5	22	14	16	7	24	15	8	0.52	4.32		miR-338-5p	376	378	425	485	433	375	412	44	0.11	1.29		miR-99b-5p	3995	3810	3552	4044	3128	4160	3782	384	0.1	1.33		miR-3572
miR-3552	20	19	16	16	12	8	15	5	0.31	2.67		miR-300-3p	1877	1734	1908	1494	1857	1843	1785	154	0.09	1.28		miR-16-5p	711	690	614	756	798	768	723	66	0.09	1.3		miR-3573-3p
miR-362-5p	13	14	21	11	9	18	15	4	0.31	2.25		miR-329-3p	918	1098	954	865	933	887	943	82	0.09	1.27		miR-222-3p	1585	1991	1654	1732	1797	1991	1792	170	0.09	1.26		miR-3573-5p
miR-490-3p	5	13	10	12	27	20	15	8	0.52	4.88		miR-434-3p	24015	30515	24170	25481	26298	24016	25749	2514	0.1	1.27		miR-300-3p	1877	1734	1908	1494	1857	1843	1785	154	0.09	1.28		miR-3577
miR-93-3p	18	14	10	16	16	15	15	3	0.18	1.81		miR-222-3p	1585	1991	1654	1732	1797	1991	1792	170	0.09	1.26		miR-329-3p	918	1098	954	865	933	887	943	82	0.09	1.27		miR-3580-3p
miR-378a-5p	7	14	18	17	12	15	14	4	0.28	2.51		miR-130a-3p	432	524	447	469	542	435	475	47	0.1	1.25		miR-433-3p	16633	16871	16353	13690	17051	14253	15808	1453	0.09	1.25		miR-3583-3p
miR-450a-3p	13	18	17	11	20	4	14	6	0.42	4.67		miR-433-3p	16633	16871	16353	13690	17051	14253	15808	1453	0.09	1.25		miR-139-5p	861	743	880	773	879	769	817	62	0.08	1.18		miR-3583-5p
miR-148a-5p	22	9	12	8	11	16	13	5	0.41	2.83		miR-103-3p	14692	14447	15877	14796	16742	13706	15043	1087	0.07	1.22		miR-148b-3p	682	639	678	755	742	782	713	55	0.08	1.22		miR-3585-3p
miR-219a-1-3p	16	12	11	9	4	23	13	6	0.51	5.63		miR-148b-3p	682	639	678	755	742	782	713	55	0.08	1.22		miR-330-5p	1125	1048	1054	1079	872	1058	1039	87	0.08	1.29		miR-3585-5p
miR-27a-5p	13	17	14	18	15	1	13	6	0.47	16.53		miR-221-3p	1611	1327	1479	1604	1508	1607	1523	111	0.07	1.21		miR-103-3p	14692	14447	15877	14796	16742	13706	15043	1087	0.07	1.22		miR-3593-3p
miR-196a-5p	7	11	17	8	16	13	12	4	0.35	2.38		miR-369-5p	596	560	603	501	589	562	568	37	0.07	1.2		miR-124-3p	8677	9093	7650	7903	7963	7943	8205	555	0.07	1.19		miR-3594-3p	11	19	9	13	4	5	10	5	0.53	4.69
miR-23b-5p	9	11	13	20	12	9	12	4	0.34	2.33		miR-124-3p	8677	9093	7650	7903	7963	7943	8205	555	0.07	1.19		miR-221-3p	1611	1327	1479	1604	1508	1607	1523	111	0.07	1.21		miR-3594-5p	22	4	9	8	5	15	11	7	0.62	4.89
miR-541-3p	2	12	12	15	15	18	12	6	0.46	10		miR-93-5p	374	328	343	346	392	343	354	24	0.07	1.19		miR-369-5p	596	560	603	501	589	562	568	37	0.07	1.2		miR-361-3p	68	66	43	83	48	80	65	16	0.25	1.93
miR-134-3p	5	11	8	11	13	17	11	4	0.37	3.14		miR-139-5p	861	743	880	773	879	769	817	62	0.08	1.18		miR-93-5p	374	328	343	346	392	343	354	24	0.07	1.19		miR-361-5p	1818	1705	1459	1690	1467	2063	1700	227	0.13	1.41
miR-3541	16	21	6	11	4	11	11	6	0.56	5.14		miR-140-3p	3209	3506	3265	3047	3114	3561	3284	208	0.06	1.17		miR-140-3p	3209	3506	3265	3047	3114	3561	3284	208	0.06	1.17		miR-362-3p
miR-3594-5p	22	4	9	8	5	15	11	7	0.62	4.89		miR-146b-5p	577	498	526	576	546	583	551	34	0.06	1.17		miR-146b-5p	577	498	526	576	546	583	551	34	0.06	1.17		miR-362-5p	13	14	21	11	9	18	15	4	0.31	2.25
miR-466b-3p	2	4	8	12	30	8	11	10	0.93	16.11		miR-92a-3p	746	775	721	786	786	836	775	39	0.05	1.16		miR-504	255	291	286	264	263	276	272	14	0.05	1.14		miR-363-3p
miR-496-5p	16	11	11	9	11	9	11	3	0.25	1.91		miR-504	255	291	286	264	263	276	272	14	0.05	1.14		miR-92a-3p	746	775	721	786	786	836	775	39	0.05	1.16		miR-365-3p	75	118	62	92	63	61	79	22	0.29	1.92
miR-673-3p	9	3	25	9	7	14	11	8	0.7	9.19		miR-100-5p	2743	2716	2870	2672	2577	2884	2744	118	0.04	1.12		miR-100-5p	2743	2716	2870	2672	2577	2884	2744	118	0.04	1.12		miR-365-5p
miR-130b-3p	15	8	17	3	12	5	10	5	0.53	5.17		miR-485-5p	2445	2328	2354	2431	2247	2176	2330	104	0.04	1.12		miR-485-5p	2445	2328	2354	2431	2247	2176	2330	104	0.04	1.12		miR-369-3p	925	743	959	499	926	649	784	185	0.24	1.92
miR-143-5p	15	1	9	15	9	13	10	5	0.51	16.77		miR-543-3p	1851	1854	1849	1753	1928	1773	1835	63	0.03	1.1		miR-134-5p	3214	3150	3310	3299	3183	3363	3253	83	0.03	1.07		miR-369-5p	596	560	603	501	589	562	568	37	0.07	1.2
miR-3594-3p	11	19	9	13	4	5	10	5	0.53	4.69		miR-22-3p	3913	4087	3857	4219	3962	4065	4017	133	0.03	1.09		miR-22-3p	3913	4087	3857	4219	3962	4065	4017	133	0.03	1.09		miR-370-3p	202	173	181	114	165	192	171	31	0.18	1.76
miR-6324	15	4	6	15	15	8	10	5	0.51	4.1		miR-134-5p	3214	3150	3310	3299	3183	3363	3253	83	0.03	1.07		miR-543-3p	1851	1854	1849	1753	1928	1773	1835	63	0.03	1.1		miR-370-5p	42	40	28	27	23	20	30	9	0.3	2.06
let-7f-1-3p												let-7f-1-3p												let-7f-1-3p												miR-374-3p
let-7f-2-3p												let-7f-2-3p												let-7f-2-3p												miR-374-5p	438	507	579	867	610	543	591	148	0.25	1.98
let-7g-3p												let-7g-3p												let-7g-3p												miR-375-3p	3669	2826	3491	4657	3715	3794	3692	589	0.16	1.65
miR-1-3p												miR-1-3p												miR-1-3p												miR-376a-3p	601	512	591	309	682	586	547	128	0.23	2.21
miR-100-3p												miR-100-3p												miR-100-3p												miR-376a-5p	103	71	106	85	117	70	92	19	0.21	1.67
miR-101a-5p												miR-101a-5p												miR-101a-5p												miR-376b-3p	3869	3332	3721	2728	3931	2955	3423	501	0.15	1.44
miR-103-1-5p												miR-103-1-5p												miR-103-1-5p												miR-376b-5p	968	947	908	996	1130	696	941	142	0.15	1.62
miR-103-2-5p												miR-103-2-5p												miR-103-2-5p												miR-376c-3p	308	305	340	288	333	207	297	48	0.16	1.64
miR-105												miR-105												miR-105												miR-376c-5p
miR-107-5p												miR-107-5p												miR-107-5p												miR-377-3p	16	41	28	30	34	38	31	9	0.28	2.51
miR-10a-3p												miR-10a-3p												miR-10a-3p												miR-377-5p
miR-1188-3p												miR-1188-3p												miR-1188-3p												miR-378a-3p	4301	3788	3711	6120	3605	3404	4155	1008	0.24	1.8
miR-1193-5p												miR-1193-5p												miR-1193-5p												miR-378a-5p	7	14	18	17	12	15	14	4	0.28	2.51
miR-122-3p												miR-122-3p												miR-122-3p												miR-378b
miR-1247-3p												miR-1247-3p												miR-1247-3p												miR-379-3p	233	295	241	257	327	271	271	36	0.13	1.41
miR-128-1-5p												miR-128-1-5p												miR-128-1-5p												miR-379-5p	6821	5482	7066	4261	6915	6223	6128	1085	0.18	1.66
miR-130a-5p												miR-130a-5p												miR-130a-5p												miR-380-3p	577	485	644	291	666	633	549	142	0.26	2.29
miR-133a-3p												miR-133a-3p												miR-133a-3p												miR-380-5p	592	417	563	260	593	466	482	130	0.27	2.28
miR-133a-5p												miR-133a-5p												miR-133a-5p												miR-381-3p	48	21	22	29	43	25	31	11	0.36	2.3
miR-135b-3p												miR-135b-3p												miR-135b-3p												miR-381-5p
miR-141-5p												miR-141-5p												miR-141-5p												miR-382-3p	2742	2145	2407	1637	2598	1904	2239	422	0.19	1.67
miR-144-3p												miR-144-3p												miR-144-3p												miR-382-5p	7451	5575	6893	4404	6511	5936	6129	1077	0.18	1.69
miR-146a-3p												miR-146a-3p												miR-146a-3p												miR-383-3p
miR-146b-3p												miR-146b-3p												miR-146b-3p												miR-383-5p	13175	11411	14449	15798	12769	10469	13012	1947	0.15	1.51
miR-147												miR-147												miR-147												miR-384-3p	458	491	466	278	707	480	480	137	0.28	2.54
miR-152-5p												miR-152-5p												miR-152-5p												miR-384-5p	515	522	616	559	722	812	624	120	0.19	1.58
miR-155-3p												miR-155-3p												miR-155-3p												miR-409a-3p	2894	2128	2572	1621	2416	2555	2364	441	0.19	1.79
miR-15a-3p												miR-15a-3p												miR-15a-3p												miR-409a-5p	401	362	417	241	394	431	375	70	0.19	1.79
miR-15b-3p												miR-15b-3p												miR-15b-3p												miR-410-3p	596	549	608	345	503	643	541	108	0.2	1.86
miR-16-3p												miR-16-3p												miR-16-3p												miR-410-5p
miR-17-2-3p												miR-17-2-3p												miR-17-2-3p												miR-411-3p	451	593	515	442	530	522	509	56	0.11	1.34
miR-181b-1-3p												miR-181b-1-3p												miR-181b-1-3p												miR-411-5p	1754	1330	1721	937	1662	1470	1479	311	0.21	1.87
miR-181b-2-3p												miR-181b-2-3p												miR-181b-2-3p												miR-412-3p	44	38	34	19	51	43	38	11	0.29	2.72
miR-181d-3p												miR-181d-3p												miR-181d-3p												miR-412-5p	192	141	179	86	191	219	168	47	0.28	2.55
miR-186-3p												miR-186-3p												miR-186-3p												miR-421-3p	156	190	143	166	173	171	167	16	0.1	1.32
miR-188-3p												miR-188-3p												miR-188-3p												miR-421-5p
miR-188-5p												miR-188-5p												miR-188-5p												miR-423-3p	2952	3991	2619	3640	2928	2557	3115	577	0.19	1.56
miR-18a-3p												miR-18a-3p												miR-18a-3p												miR-423-5p	676	1269	776	1489	735	1016	994	328	0.33	2.2
miR-190a-3p												miR-190a-3p												miR-190a-3p												miR-425-3p
miR-190a-3p												miR-190a-3p												miR-190a-3p												miR-425-5p	418	532	497	630	503	462	507	72	0.14	1.51
miR-190b-3p												miR-190b-3p												miR-190b-3p												miR-429	27	13	7	64	11	67	31	27	0.86	9.09
miR-1912-3p												miR-1912-3p												miR-1912-3p												miR-4311	317	288	317	178	266	374	290	66	0.23	2.1
miR-192-3p												miR-192-3p												miR-192-3p												miR-433-3p	16633	16871	16353	13690	17051	14253	15808	1453	0.09	1.25
miR-193a-3p												miR-193a-3p												miR-193a-3p												miR-433-5p	150	122	205	88	150	139	142	39	0.27	2.34
miR-194-3p												miR-194-3p												miR-194-3p												miR-434-3p	24015	30515	24170	25481	26298	24016	25749	2514	0.1	1.27
miR-1949												miR-1949												miR-1949												miR-434-5p	612	617	501	374	691	550	558	111	0.2	1.85
miR-195-3p												miR-195-3p												miR-195-3p												miR-448-3p	178	134	189	157	169	216	174	28	0.16	1.61
miR-1956-3p												miR-1956-3p												miR-1956-3p												miR-448-5p	27	23	38	20	25	24	26	6	0.24	1.92
miR-1956-5p												miR-1956-5p												miR-1956-5p												miR-449a-5p	27	23	7	8	20	10	16	9	0.55	3.74
miR-196b-5p												miR-196b-5p												miR-196b-5p												miR-449c-5p
miR-196c-5p												miR-196c-5p												miR-196c-5p												miR-450a-3p	13	18	17	11	20	4	14	6	0.42	4.67
miR-19a-3p												miR-19a-3p												miR-19a-3p												miR-450a-5p	18	19	15	13	19	20	17	3	0.16	1.55
miR-19b-1-5p												miR-19b-1-5p												miR-19b-1-5p												miR-450b-3p	60	65	33	80	36	60	56	18	0.32	2.43
miR-200a-5p												miR-200a-5p												miR-200a-5p												miR-450b-5p	16	25	22	14	35	65	30	19	0.64	4.72
miR-200c-5p												miR-200c-5p												miR-200c-5p												miR-451-5p	165	223	164	164	255	174	191	39	0.2	1.56
miR-201-3p												miR-201-3p												miR-201-3p												miR-452-3p
miR-201-5p												miR-201-5p												miR-201-5p												miR-452-5p	7	26	28	26	16	40	24	11	0.47	5.44
miR-202-3p												miR-202-3p												miR-202-3p												miR-455-3p	139	279	133	280	221	276	221	70	0.31	2.1
miR-202-5p												miR-202-5p												miR-202-5p												miR-455-5p
miR-203a-5p												miR-203a-5p												miR-203a-5p												miR-463-3p
miR-203b-3p												miR-203b-3p												miR-203b-3p												miR-466b-2-3p	31	22	51	25	25	32	31	10	0.33	2.25
miR-207												miR-207												miR-207												miR-466b-3p	2	4	8	12	30	8	11	10	0.93	16.11
miR-208a-3p												miR-208a-3p												miR-208a-3p												miR-466b-5p
miR-208b-3p												miR-208b-3p												miR-208b-3p												miR-466c-3p
miR-20a-3p												miR-20a-3p												miR-20a-3p												miR-466c-5p	16	17	22	27	35	13	22	8	0.37	2.7
miR-20b-5p												miR-20b-5p												miR-20b-5p												miR-471-3p
miR-21-3p												miR-21-3p												miR-21-3p												miR-483-3p	26	49	20	48	8	14	27	17	0.63	6.04
miR-210-5p												miR-210-5p												miR-210-5p												miR-483-5p
miR-211-3p												miR-211-3p												miR-211-3p												miR-484	26	20	21	18	9	26	20	6	0.3	2.76
miR-211-5p												miR-211-5p												miR-211-5p												miR-485-3p	2480	3209	2685	2405	2688	2765	2705	283	0.1	1.33
miR-215												miR-215												miR-215												miR-485-5p	2445	2328	2354	2431	2247	2176	2330	104	0.04	1.12
miR-216a-3p												miR-216a-3p												miR-216a-3p												miR-486	1624	1485	1059	1184	1061	1083	1249	245	0.2	1.53
miR-216a-5p												miR-216a-5p												miR-216a-5p												miR-487b-3p	14577	12993	13936	12391	14342	10292	13088	1601	0.12	1.42
miR-216b-3p												miR-216b-3p												miR-216b-3p												miR-487b-5p
miR-217-3p												miR-217-3p												miR-217-3p												miR-488-3p	77	96	132	73	119	109	101	23	0.23	1.81
miR-218a-1-3p												miR-218a-1-3p												miR-218a-1-3p												miR-488-5p
miR-218a-2-3p												miR-218a-2-3p												miR-218a-2-3p												miR-489-3p	70	103	83	54	105	87	84	19	0.23	1.92
miR-219b												miR-219b												miR-219b												miR-489-5p
miR-222-5p												miR-222-5p												miR-222-5p												miR-490-3p	5	13	10	12	27	20	15	8	0.52	4.88
miR-223-5p												miR-223-5p												miR-223-5p												miR-490-5p
miR-224-3p												miR-224-3p												miR-224-3p												miR-493-3p	26	24	33	38	38	22	30	7	0.24	1.78
miR-24-1-5p												miR-24-1-5p												miR-24-1-5p												miR-493-5p	77	52	67	54	56	73	63	11	0.17	1.47
miR-26a-3p												miR-26a-3p												miR-26a-3p												miR-494-3p	702	875	777	1031	725	775	814	122	0.15	1.47
miR-26b-3p												miR-26b-3p												miR-26b-3p												miR-494-5p
miR-291a-5p												miR-291a-5p												miR-291a-5p												miR-495	1439	1640	1369	1204	1681	1292	1438	190	0.13	1.4
miR-292-5p												miR-292-5p												miR-292-5p												miR-496-3p	147	151	157	117	161	151	147	16	0.11	1.38
miR-2985												miR-2985												miR-2985												miR-496-5p	16	11	11	9	11	9	11	3	0.25	1.91
miR-301a-5p												miR-301a-5p												miR-301a-5p												miR-497-3p
miR-301b-3p												miR-301b-3p												miR-301b-3p												miR-497-5p	143	131	93	98	152	142	127	25	0.2	1.63
miR-3064-3p												miR-3064-3p												miR-3064-3p												miR-499-3p
miR-3065-3p												miR-3065-3p												miR-3065-3p												miR-499-5p	79	58	65	64	145	57	78	34	0.43	2.54
miR-3065-5p												miR-3065-5p												miR-3065-5p												miR-500-3p	90	97	116	71	90	112	96	17	0.17	1.63
miR-3072												miR-3072												miR-3072												miR-500-5p
miR-3074												miR-3074												miR-3074												miR-501-3p	93	88	118	102	138	80	103	21	0.21	1.73
miR-3075												miR-3075												miR-3075												miR-501-5p
miR-3084a-3p												miR-3084a-3p												miR-3084a-3p												miR-503-3p	27	35	48	75	25	47	43	18	0.43	2.96
miR-3084a-3p												miR-3084a-3p												miR-3084a-3p												miR-503-5p	22	11	24	15	13	23	18	6	0.31	2.21
miR-3084a-3p												miR-3084a-3p												miR-3084a-3p												miR-504	255	291	286	264	263	276	272	14	0.05	1.14
miR-3084a-3p												miR-3084a-3p												miR-3084a-3p												miR-505-3p	99	121	145	170	138	147	137	24	0.18	1.71
miR-3084a-5p												miR-3084a-5p												miR-3084a-5p												miR-505-5p	152	173	173	211	131	178	170	27	0.16	1.6
miR-3084b-3p												miR-3084b-3p												miR-3084b-3p												miR-509-3p
miR-3084b-3p												miR-3084b-3p												miR-3084b-3p												miR-509-5p
miR-3084b-3p												miR-3084b-3p												miR-3084b-3p												miR-511-3p
miR-3084b-5p												miR-3084b-5p												miR-3084b-5p												miR-511-5p
miR-3084b-5p												miR-3084b-5p												miR-3084b-5p												miR-5132-3p
miR-3084b-5p												miR-3084b-5p												miR-3084b-5p												miR-5132-5p
miR-3084c-5p												miR-3084c-5p												miR-3084c-5p												miR-532-3p	70	100	54	76	63	27	65	24	0.37	3.7
miR-3084c-5p												miR-3084c-5p												miR-3084c-5p												miR-532-5p	49	34	30	24	62	32	39	14	0.36	2.55
miR-3084c-5p												miR-3084c-5p												miR-3084c-5p												miR-539-3p	1184	1032	1188	1168	1505	785	1144	235	0.21	1.92
miR-30d-3p												miR-30d-3p												miR-30d-3p												miR-539-5p	841	967	851	805	970	694	855	104	0.12	1.4
miR-3120												miR-3120												miR-3120												miR-540-3p	163	280	214	280	227	162	221	53	0.24	1.73
miR-31a-3p												miR-31a-3p												miR-31a-3p												miR-540-5p
miR-32-3p												miR-32-3p												miR-32-3p												miR-541-3p	2	12	12	15	15	18	12	6	0.46	10
miR-32-5p												miR-32-5p												miR-32-5p												miR-541-5p	8139	8457	10090	12257	8764	7551	9210	1716	0.19	1.62
miR-326-5p												miR-326-5p												miR-326-5p												miR-542-3p	11	17	24	16	27	37	22	9	0.42	3.33
miR-328a-5p												miR-328a-5p												miR-328a-5p												miR-542-5p
miR-328b-3p												miR-328b-3p												miR-328b-3p												miR-543-3p	1851	1854	1849	1753	1928	1773	1835	63	0.03	1.1
miR-33-3p												miR-33-3p												miR-33-3p												miR-543-5p	22	37	23	22	35	31	28	7	0.24	1.68
miR-331-5p												miR-331-5p												miR-331-5p												miR-544-3p
miR-336-3p												miR-336-3p												miR-336-3p												miR-544-5p
miR-336-5p												miR-336-5p												miR-336-5p												miR-547-3p
miR-344a-5p												miR-344a-5p												miR-344a-5p												miR-547-5p
miR-344i												miR-344i												miR-344i												miR-551b-3p	22	28	19	11	30	10	20	8	0.41	3.04
miR-34a-3p												miR-34a-3p												miR-34a-3p												miR-551b-5p
miR-3542												miR-3542												miR-3542												miR-582-3p	62	29	50	53	27	79	50	20	0.4	2.93
miR-3546												miR-3546												miR-3546												miR-582-5p	38	31	32	25	54	41	37	10	0.27	2.13
miR-3548												miR-3548												miR-3548												miR-592-592
miR-3550												miR-3550												miR-3550												miR-598-3p	456	364	520	258	467	413	413	93	0.22	2.02
miR-3558-3p												miR-3558-3p												miR-3558-3p												miR-598-5p
miR-3559-3p												miR-3559-3p												miR-3559-3p												miR-6215
miR-3562												miR-3562												miR-3562												miR-6216
miR-3569												miR-3569												miR-3569												miR-6314
miR-3572												miR-3572												miR-3572												miR-6315
miR-3573-3p												miR-3573-3p												miR-3573-3p												miR-6318
miR-3573-5p												miR-3573-5p												miR-3573-5p												miR-6319-2
miR-3577												miR-3577												miR-3577												miR-6321
miR-3580-3p												miR-3580-3p												miR-3580-3p												miR-6324	15	4	6	15	15	8	10	5	0.51	4.1
miR-3583-3p												miR-3583-3p												miR-3583-3p												miR-6325
miR-3583-5p												miR-3583-5p												miR-3583-5p												miR-6328
miR-3585-3p												miR-3585-3p												miR-3585-3p												miR-6329
miR-3585-5p												miR-3585-5p												miR-3585-5p												miR-6331	436	291	365	272	299	319	330	61	0.18	1.61
miR-3593-3p												miR-3593-3p												miR-3593-3p												miR-652-3p	1748	2636	1621	2735	2035	1408	2031	547	0.27	1.94
miR-362-3p												miR-362-3p												miR-362-3p												miR-652-5p	18	31	14	37	13	22	23	10	0.43	2.79
miR-363-3p												miR-363-3p												miR-363-3p												miR-653-3p	933	1018	1265	1245	996	892	1058	159	0.15	1.42
miR-365-5p												miR-365-5p												miR-365-5p												miR-653-5p	286	247	306	150	286	318	265	62	0.23	2.12
miR-374-3p												miR-374-3p												miR-374-3p												miR-664-2-5p	445	386	414	520	360	326	408	69	0.17	1.6
miR-376c-5p												miR-376c-5p												miR-376c-5p												miR-664-3p	194	763	328	629	350	258	420	225	0.53	3.93
miR-377-5p												miR-377-5p												miR-377-5p												miR-665	37	45	43	21	55	52	42	12	0.29	2.67
miR-378b												miR-378b												miR-378b												miR-666-3p	42	36	47	20	71	41	43	17	0.39	3.54
miR-381-5p												miR-381-5p												miR-381-5p												miR-666-5p	172	113	119	84	148	159	133	33	0.25	2.05
miR-383-3p												miR-383-3p												miR-383-3p												miR-667-3p	812	1268	744	771	962	893	908	194	0.21	1.71
miR-410-5p												miR-410-5p												miR-410-5p												miR-667-5p	55	46	74	43	44	51	52	12	0.23	1.75
miR-421-5p												miR-421-5p												miR-421-5p												miR-668	467	374	413	327	479	441	417	58	0.14	1.46
miR-425-3p												miR-425-3p												miR-425-3p												miR-671	101	132	76	96	63	95	94	24	0.25	2.1
miR-449c-5p												miR-449c-5p												miR-449c-5p												miR-672-3p	125	144	98	124	125	78	116	24	0.2	1.85
miR-452-3p												miR-452-3p												miR-452-3p												miR-672-5p	6975	6566	8166	9700	6777	5504	7281	1460	0.2	1.76
miR-455-5p												miR-455-5p												miR-455-5p												miR-673-3p	9	3	25	9	7	14	11	8	0.7	9.19
miR-463-3p												miR-463-3p												miR-463-3p												miR-673-5p	51	55	42	39	36	56	47	9	0.18	1.55
miR-466b-5p												miR-466b-5p												miR-466b-5p												miR-674-3p	126	110	81	102	82	86	98	18	0.19	1.56
miR-466c-3p												miR-466c-3p												miR-466c-3p												miR-674-5p	381	531	487	548	546	322	469	95	0.2	1.7
miR-471-3p												miR-471-3p												miR-471-3p												miR-675-5p
miR-483-5p												miR-483-5p												miR-483-5p												miR-676	280	245	288	190	224	272	250	38	0.15	1.52
miR-487b-5p												miR-487b-5p												miR-487b-5p												miR-679
miR-488-5p												miR-488-5p												miR-488-5p												miR-702-3p	625	1497	769	682	780	740	849	323	0.38	2.4
miR-489-5p												miR-489-5p												miR-489-5p												miR-702-5p	44	25	45	32	40	35	37	8	0.21	1.79
miR-490-5p												miR-490-5p												miR-490-5p												miR-708-3p	44	30	40	27	27	31	33	7	0.21	1.64
miR-494-5p												miR-494-5p												miR-494-5p												miR-708-5p	806	780	739	926	790	618	777	100	0.13	1.5
miR-497-3p												miR-497-3p												miR-497-3p												miR-741-3p
miR-499-3p												miR-499-3p												miR-499-3p												miR-743a-3p
miR-500-5p												miR-500-5p												miR-500-5p												miR-743a-5p
miR-501-5p												miR-501-5p												miR-501-5p												miR-743b-3p
miR-509-3p												miR-509-3p												miR-509-3p												miR-758-3p	79	94	101	45	74	90	80	20	0.25	2.26
miR-509-5p												miR-509-5p												miR-509-5p												miR-758-5p
miR-511-3p												miR-511-3p												miR-511-3p												miR-760-3p	10081	8195	9290	7180	8026	8145	8486	1030	0.12	1.4
miR-511-5p												miR-511-5p												miR-511-5p												miR-760-5p
miR-5132-3p												miR-5132-3p												miR-5132-3p												miR-764-3p	82	92	90	83	87	55	82	14	0.17	1.67
miR-5132-5p												miR-5132-5p												miR-5132-5p												miR-764-5p	24	40	36	20	30	30	30	8	0.25	2.06
miR-540-5p												miR-540-5p												miR-540-5p												miR-770-3p	6055	4962	5175	3669	4907	4927	4949	763	0.15	1.65
miR-542-5p												miR-542-5p												miR-542-5p												miR-770-5p	891	912	869	576	883	952	847	136	0.16	1.65
miR-544-3p												miR-544-3p												miR-544-3p												miR-7a-1-3p	147	157	128	158	127	95	135	24	0.18	1.66
miR-544-5p												miR-544-5p												miR-544-5p												miR-7a-2-3p	480	836	586	916	482	539	640	189	0.29	1.91
miR-547-3p												miR-547-3p												miR-547-3p												miR-7a-5p	87220	91833	112500	140362	134396	102351	111444	21992	0.2	1.61
miR-547-5p												miR-547-5p												miR-547-5p												miR-7b	18823	18126	24107	26751	27215	19277	22383	4144	0.19	1.5
miR-551b-5p												miR-551b-5p												miR-551b-5p												miR-802-3p
miR-592-592												miR-592-592												miR-592-592												miR-802-5p
miR-598-5p												miR-598-5p												miR-598-5p												miR-871-3p
miR-6215												miR-6215												miR-6215												miR-871-5p
miR-6216												miR-6216												miR-6216												miR-872-3p	71	61	91	86	63	94	78	14	0.18	1.53
miR-6314												miR-6314												miR-6314												miR-872-5p	1239	839	1232	842	1429	844	1071	261	0.24	1.7
miR-6315												miR-6315												miR-6315												miR-873-3p	209	216	191	155	172	181	187	23	0.12	1.39
miR-6318												miR-6318												miR-6318												miR-873-5p	178	115	170	114	161	184	154	31	0.2	1.62
miR-6319-2												miR-6319-2												miR-6319-2												miR-874-3p	18	44	30	29	36	36	32	9	0.27	2.41
miR-6321												miR-6321												miR-6321												miR-874-5p
miR-6325												miR-6325												miR-6325												miR-876
miR-6328												miR-6328												miR-6328												miR-877	88	124	77	85	74	129	96	24	0.25	1.75
miR-6329												miR-6329												miR-6329												miR-878
miR-675-5p												miR-675-5p												miR-675-5p												miR-879-3p
miR-679												miR-679												miR-679												miR-879-5p	44	66	62	40	91	66	61	18	0.3	2.27
miR-741-3p												miR-741-3p												miR-741-3p												miR-881-3p
miR-743a-3p												miR-743a-3p												miR-743a-3p												miR-92a-1-5p
miR-743a-5p												miR-743a-5p												miR-743a-5p												miR-92a-3p	746	775	721	786	786	836	775	39	0.05	1.16
miR-743b-3p												miR-743b-3p												miR-743b-3p												miR-92b-3p	6480	11670	7276	10337	8332	8663	8793	1926	0.22	1.8
miR-758-5p												miR-758-5p												miR-758-5p												miR-92b-5p	412	610	465	823	416	468	532	159	0.3	2
miR-760-5p												miR-760-5p												miR-760-5p												miR-93-3p	18	14	10	16	16	15	15	3	0.18	1.81
miR-802-3p												miR-802-3p												miR-802-3p												miR-93-5p	374	328	343	346	392	343	354	24	0.07	1.19
miR-802-5p												miR-802-5p												miR-802-5p												miR-935	57	58	85	54	66	57	63	11	0.18	1.55
miR-871-3p												miR-871-3p												miR-871-3p												miR-96-5p	26	31	6	64	17	46	32	21	0.66	11.69
miR-871-5p												miR-871-5p												miR-871-5p												miR-98-3p	9	31	19	29	43	28	27	11	0.43	4.69
miR-874-5p												miR-874-5p												miR-874-5p												miR-98-5p	8718	6327	9763	9359	8911	5083	8027	1876	0.23	1.92
miR-876												miR-876												miR-876												miR-99a-3p
miR-878												miR-878												miR-878												miR-99a-5p	4101	4136	4277	4357	3871	5653	4399	636	0.14	1.46
miR-879-3p												miR-879-3p												miR-879-3p												miR-99b-3p	75	60	54	68	62	65	64	7	0.11	1.39
miR-881-3p												miR-881-3p												miR-881-3p												miR-99b-5p	3995	3810	3552	4044	3128	4160	3782	384	0.1	1.33
miR-92a-1-5p												miR-92a-1-5p												miR-92a-1-5p												miR-9a-3p	2687	2608	2850	2149	4012	3137	2907	631	0.22	1.87
miR-99a-3p												miR-99a-3p												miR-99a-3p												miR-9a-5p	40578	35214	40723	32532	50467	38017	39589	6197	0.16	1.55
miR-9b-3p												miR-9b-3p												miR-9b-3p												miR-9b-3p
miR-9b-5p												miR-9b-5p												miR-9b-5p												miR-9b-5p

## Sheet: GROUP C-HF
			miRNAs ORDERED BY MEAN EXPRESSION												miRNAs ORDERED BY MAX/MIN												miRNAs ORDERED BY CV												miRNAs ORDERED BY NAME
miRNA	C-HF1	C-HF2	C-HF3	C-HF4	C-HF5	C-HF6	MEAN C-HF	STD C-HF	CV C-HF	MAX/MIN C-HF		miRNA	C-HF1	C-HF2	C-HF3	C-HF4	C-HF5	C-HF6	MEAN C-HF	STD C-HF	CV C-HF	MAX/MIN C-HF		miRNA	C-HF1	C-HF2	C-HF3	C-HF4	C-HF5	C-HF6	MEAN C-HF	STD C-HF	CV C-HF	MAX/MIN C-HF		miRNA	C-HF1	C-HF2	C-HF3	C-HF4	C-HF5	C-HF6	MEAN C-HF	STD C-HF	CV C-HF	MAX/MIN C-HF
let-7c-5p	152270	194738	245187	303966	302375	184480	230503	63711.3	0.276401	1.99623		miR-183-3p	1.09564	34.203	33.44	76.3633	76.8007	29.5611	41.9106	29.5088	0.704088	70.0965		miR-96-5p	1.09564	13.3838	3.71556	12.4675	28.0097	8.69444	11.2278	9.52185	0.848063	25.5646		let-7a-1-3p	8.76514	31.9723	14.8622	10.909	20.7814	14.7806	17.0118	8.40092	0.49383	3.64767
let-7a-5p	73709.3	85458.3	116283	123503	135250	78176.9	102063	26128.2	0.256	1.8349		miR-214-3p	1.09564	32.7159	32.5111	65.4542	58.7299	29.5611	36.678	23.0832	0.629348	59.7405		miR-27a-5p	1.09564	8.92251	3.71556	9.3506	23.492	11.3028	9.64651	7.78903	0.807446	21.4413		let-7a-5p	73709.3	85458.3	116283	123503	135250	78176.9	102063	26128.2	0.256	1.8349
let-7b-5p	49681.9	73073.9	90417.1	123511	119811	74973	88577.9	28766.4	0.324759	2.48603		miR-183-5p	269.528	3087.93	3546.5	6107.5	8533.91	3227.38	4128.79	2844.27	0.688886	31.6624		miR-27b-5p	12.0521	44.6126	6.50222	12.4675	15.3601	15.65	17.7741	13.5543	0.76259	6.86112		let-7b-3p	24.1041	63.9447	31.5822	62.3374	147.277	70.425	66.6117	43.7737	0.657148	6.11001
let-7e-5p	28353	32935.2	57147.1	63821	74784	49555.7	51099.3	17939.3	0.351067	2.6376		miR-449a-5p	25.1998	19.3321	10.2178	10.909	0.903537	8.69444	12.5428	8.53992	0.680863	27.8901		miR-666-3p	47.1126	28.9982	17.6489	4.6753	9.03537	14.7806	20.3752	15.5117	0.761302	10.0769		let-7b-5p	49681.9	73073.9	90417.1	123511	119811	74973	88577.9	28766.4	0.324759	2.48603
let-7f-5p	40465.4	45205.9	48951.5	49045.5	54102	36055.8	45637.7	6526.72	0.143012	1.50051		miR-182	115.042	1452.88	1265.15	2555.83	3128.95	1434.58	1658.74	1058	0.637834	27.1982		miR-708-3p	37.2518	29.7417	21.3645	1.55843	11.746	9.56389	18.5377	13.4067	0.723209	23.9034		let-7c-1-3p
let-7d-5p	32646.9	41015.3	43562.1	53295.3	60350	39039.8	44984.9	10104.5	0.224619	1.84857		miR-429	1.09564	8.92251	12.0756	29.6102	22.5884	13.9111	14.7006	10.1046	0.687358	27.0255		miR-204-3p	25.1998	66.1753	76.1689	180.778	274.675	144.328	127.888	91.2605	0.713599	10.8999		let-7c-5p	152270	194738	245187	303966	302375	184480	230503	63711.3	0.276401	1.99623
miR-7a-5p	24412	33104.8	40582.2	57353.5	56120.5	50616.4	43698.2	13285.6	0.30403	2.3494		miR-96-5p	1.09564	13.3838	3.71556	12.4675	28.0097	8.69444	11.2278	9.52185	0.848063	25.5646		miR-200c-3p	215.842	1338.38	2903.71	3861.8	5272.14	1915.39	2584.54	1820.32	0.704312	24.426		let-7d-3p	728.602	703.391	741.254	925.71	1177.31	775.544	841.968	182.251	0.216458	1.67376
miR-125a-5p	11894.3	14763	22194.9	24811.8	27219.1	24733.9	20936.2	6170.35	0.294722	2.28841		miR-200c-3p	215.842	1338.38	2903.71	3861.8	5272.14	1915.39	2584.54	1820.32	0.704312	24.426		miR-183-3p	1.09564	34.203	33.44	76.3633	76.8007	29.5611	41.9106	29.5088	0.704088	70.0965		let-7d-5p	32646.9	41015.3	43562.1	53295.3	60350	39039.8	44984.9	10104.5	0.224619	1.84857
miR-9a-5p	20028.3	20370.1	18359.5	20413.9	23200.1	19793.8	20361	1581.26	0.0776615	1.26366		miR-23a-5p	1.09564	12.6402	13.0044	18.7012	26.2026	11.3028	13.8245	8.33615	0.602999	23.9153		miR-221-5p	20.8172	37.9207	61.3067	180.778	99.3891	153.022	92.2057	64.1768	0.696017	8.68408		let-7e-3p
let-7g-5p	16535.4	17492.6	17575.5	17605.6	16910.6	13384.2	16584	1624.8	0.0979742	1.3154		miR-708-3p	37.2518	29.7417	21.3645	1.55843	11.746	9.56389	18.5377	13.4067	0.723209	23.9034		miR-551b-3p	16.4346	7.43543	0.928889	12.4675	6.32476	21.7361	10.8879	7.52155	0.690818	23.4001		let-7e-5p	28353	32935.2	57147.1	63821	74784	49555.7	51099.3	17939.3	0.351067	2.6376
let-7i-5p	12610.8	16407.8	16002	18179.1	20811.2	14462.3	16412.2	2859.85	0.174251	1.65026		miR-551b-3p	16.4346	7.43543	0.928889	12.4675	6.32476	21.7361	10.8879	7.52155	0.690818	23.4001		miR-183-5p	269.528	3087.93	3546.5	6107.5	8533.91	3227.38	4128.79	2844.27	0.688886	31.6624		let-7f-1-3p
miR-125b-5p	17444.8	15107.3	15032.2	15294.5	16464.3	16316	15943.2	960.708	0.0602583	1.1605		miR-27a-5p	1.09564	8.92251	3.71556	9.3506	23.492	11.3028	9.64651	7.78903	0.807446	21.4413		miR-429	1.09564	8.92251	12.0756	29.6102	22.5884	13.9111	14.7006	10.1046	0.687358	27.0255		let-7f-2-3p
miR-434-3p	11794.6	10654.2	10327.4	11049.3	11925.8	11654	11234.2	657.488	0.0585255	1.15477		miR-200b-5p	6.57385	33.4594	62.2356	79.4801	114.749	49.5583	57.6761	37.4629	0.649539	17.4554		miR-449a-5p	25.1998	19.3321	10.2178	10.909	0.903537	8.69444	12.5428	8.53992	0.680863	27.8901		let-7f-5p	40465.4	45205.9	48951.5	49045.5	54102	36055.8	45637.7	6526.72	0.143012	1.50051
miR-26a-5p	8468.22	9887.63	9286.1	10522.5	12029.7	9196.98	9898.53	1252.55	0.126539	1.42057		miR-98-3p	1.09564	8.17897	13.0044	10.909	14.4566	12.1722	9.96949	4.838	0.48528	13.1946		miR-29b-1-5p	13.1477	14.1273	39.0133	10.909	57.8264	36.5167	28.5901	18.9024	0.661151	5.30078		let-7g-3p
miR-7b	5729.11	6978.15	8829.09	11398.4	10937.3	10159.5	9005.25	2265.63	0.25159	1.98955		miR-345-5p	10.9564	11.8967	6.50222	1.55843	11.746	19.9972	10.4428	6.16154	0.590026	12.8316		miR-543-5p	32.8693	15.6144	34.3689	4.6753	13.5531	10.4333	18.5857	12.2249	0.65776	7.35116		let-7g-5p	16535.4	17492.6	17575.5	17605.6	16910.6	13384.2	16584	1624.8	0.0979742	1.3154
miR-23b-3p	3686.84	7106.78	7432.97	11615	14501.8	9174.37	8919.62	3778.07	0.423568	3.93339		miR-200b-3p	25.1998	111.531	158.84	232.207	304.492	119.114	158.564	98.2575	0.619671	12.0831		let-7b-3p	24.1041	63.9447	31.5822	62.3374	147.277	70.425	66.6117	43.7737	0.657148	6.11001		let-7i-3p	8.76514	8.92251	9.28889	6.23374	21.6849	6.95555	10.3085	5.70282	0.553218	3.47863
miR-24-3p	5300.72	8728.45	8611.73	10717.4	11642.1	8296.24	8882.76	2202.36	0.247936	2.19632		miR-1839-3p	10.9564	10.4096	18.5778	1.55843	13.5531	11.3028	11.0597	5.54085	0.500995	11.9208		miR-17-1-3p	10.9564	14.8709	12.0756	10.909	7.2283	34.7778	15.1363	9.93079	0.65609	4.81134		let-7i-5p	12610.8	16407.8	16002	18179.1	20811.2	14462.3	16412.2	2859.85	0.174251	1.65026
miR-143-3p	6730.53	9796.92	9957.69	9121.52	9616.35	7007.72	8705.12	1452.23	0.166825	1.47948		miR-204-3p	25.1998	66.1753	76.1689	180.778	274.675	144.328	127.888	91.2605	0.713599	10.8999		miR-200b-5p	6.57385	33.4594	62.2356	79.4801	114.749	49.5583	57.6761	37.4629	0.649539	17.4554		miR-1-3p	6.57385	23.0498	11.1467	15.5843	6.32476	4.34722	11.1711	7.09603	0.635213	5.3022
miR-433-3p	9749.03	8021.34	8075.76	8454.51	7200.29	9236.97	8456.32	915.66	0.108281	1.35398		miR-666-3p	47.1126	28.9982	17.6489	4.6753	9.03537	14.7806	20.3752	15.5117	0.761302	10.0769		miR-204-5p	2116.78	2701.29	2355.66	5535.56	9093.2	3384.75	4197.87	2697.38	0.642558	4.29577		miR-100-3p
miR-383-5p	6221.06	6494.85	9028.8	8906.45	8384.83	8902.24	7989.7	1286.21	0.160984	1.45133		miR-1844	9.86078	37.9207	84.5289	91.9476	77.7042	66.9472	61.4849	31.5348	0.512887	9.32458		miR-1193-3p	36.1562	28.9982	17.6489	6.23374	8.13184	13.9111	18.5133	11.8465	0.639889	5.80008		miR-100-5p	1389.27	1245.43	1173.19	1271.68	1267.66	1182.44	1254.95	78.1249	0.0622535	1.18419
miR-127-3p	8705.97	7082.99	7308.5	7193.73	6933.74	8055.4	7546.72	689.168	0.0913201	1.25559		miR-221-5p	20.8172	37.9207	61.3067	180.778	99.3891	153.022	92.2057	64.1768	0.696017	8.68408		miR-182	115.042	1452.88	1265.15	2555.83	3128.95	1434.58	1658.74	1058	0.637834	27.1982		miR-101a-3p	407.579	329.389	257.302	224.415	157.215	219.969	265.978	89.242	0.335524	2.59249
miR-103-3p	5732.4	6700.06	6865.42	7256.07	6602.15	6619.95	6629.34	501.767	0.0756889	1.2658		miR-543-5p	32.8693	15.6144	34.3689	4.6753	13.5531	10.4333	18.5857	12.2249	0.65776	7.35116		miR-1-3p	6.57385	23.0498	11.1467	15.5843	6.32476	4.34722	11.1711	7.09603	0.635213	5.3022		miR-101a-5p
miR-487b-3p	7753.86	7142.47	6413.05	6007.76	6573.23	5841.8	6622.03	718.894	0.108561	1.32731		miR-667-5p	23.0085	33.4594	26.9378	24.9349	6.32476	44.3417	26.5012	12.5589	0.4739	7.0108		miR-214-3p	1.09564	32.7159	32.5111	65.4542	58.7299	29.5611	36.678	23.0832	0.629348	59.7405		miR-101b-3p	451.405	331.62	312.107	244.674	161.733	263.442	294.163	97.3453	0.330923	2.79105
miR-1224	4050.59	3690.95	7727.43	6459.71	5601.03	9674.31	6200.67	2269.16	0.365954	2.62109		miR-27b-5p	12.0521	44.6126	6.50222	12.4675	15.3601	15.65	17.7741	13.5543	0.76259	6.86112		miR-377-3p	18.6259	20.8192	3.71556	17.1428	5.42122	6.95555	12.1134	7.55527	0.623714	5.60325		miR-103-1-5p
miR-760-3p	5626.12	4537.1	6721.44	6185.43	5233.29	7891.94	6032.55	1182.85	0.196078	1.73943		miR-450b-5p	3.28693	21.5627	18.5778	10.909	9.93891	10.4333	12.4515	6.59243	0.529451	6.56015		miR-200b-3p	25.1998	111.531	158.84	232.207	304.492	119.114	158.564	98.2575	0.619671	12.0831		miR-103-2-5p
miR-30c-5p	3252.96	5099.96	5090.31	6906.98	7642.12	6764.28	5792.77	1614.28	0.278671	2.34928		miR-1306-3p	17.5303	13.3838	2.78667	7.79217	9.03537	9.56389	10.0154	5.02356	0.501586	6.29077		miR-206-3p	35.0606	105.583	28.7956	37.4024	82.2219	29.5611	53.1041	32.6165	0.614199	3.66664		miR-103-3p	5732.4	6700.06	6865.42	7256.07	6602.15	6619.95	6629.34	501.767	0.0756889	1.2658
miR-320-3p	2234.01	3491.68	5344.83	7708.02	8029.74	7896.29	5784.09	2500.28	0.432268	3.59431		let-7b-3p	24.1041	63.9447	31.5822	62.3374	147.277	70.425	66.6117	43.7737	0.657148	6.11001		miR-664-3p	84.3645	118.967	118.898	162.077	355.09	130.417	161.636	97.9974	0.606286	4.209		miR-105
miR-185-5p	3741.62	4413.67	6868.21	6327.24	6100.68	6413.89	5644.22	1256.95	0.222696	1.83562		miR-187-5p	7.6695	23.0498	22.2933	46.753	24.3955	46.0805	28.3736	15.239	0.537084	6.09597		miR-23a-5p	1.09564	12.6402	13.0044	18.7012	26.2026	11.3028	13.8245	8.33615	0.602999	23.9153		miR-106b-3p	62.4516	39.4078	34.3689	45.1946	46.9839	39.9944	44.7335	9.77196	0.218448	1.8171
miR-29a-3p	4894.23	5078.4	5982.05	5596.34	6672.62	5205.36	5571.5	665.963	0.11953	1.36336		miR-339-3p	3.28693	11.1531	13.0044	18.7012	13.5531	19.9972	13.2827	5.98408	0.450518	6.08386		miR-352	4.38257	17.1015	5.57333	12.4675	20.7814	6.95555	11.2103	6.69907	0.597582	4.74182		miR-106b-5p	248.711	204.474	212.716	174.545	175.286	179.105	199.14	29.1388	0.146323	1.42491
miR-191a-5p	3357.05	4636.73	5863.15	6403.61	6091.65	6305.21	5442.9	1205.38	0.221459	1.90751		miR-181a-1-3p	25.1998	15.6144	4.64445	20.2596	28.0097	10.4333	17.3602	8.8994	0.512632	6.03079		miR-205	6.57385	19.3321	8.36	10.909	28.9132	11.3028	14.2318	8.41782	0.591478	4.39821		miR-107-3p	547.821	591.86	496.956	478.439	412.917	487.758	502.625	61.4676	0.122293	1.43336
miR-541-5p	3405.26	3856.76	4798.64	7050.36	6801.83	5627.04	5256.65	1505.94	0.286483	2.07043		miR-483-3p	15.339	11.8967	21.3645	17.1428	3.61415	20.8667	15.0373	6.6165	0.440006	5.91134		miR-345-5p	10.9564	11.8967	6.50222	1.55843	11.746	19.9972	10.4428	6.16154	0.590026	12.8316		miR-107-5p
miR-672-5p	3242.01	3797.27	4768.92	7129.84	6753.04	4484.59	5029.28	1578.63	0.313888	2.19921		miR-193b-5p	32.8693	19.3321	96.6045	90.3892	104.81	113.897	76.3171	39.9217	0.523104	5.89161		miR-665	60.2603	25.2805	21.3645	18.7012	17.1672	26.0833	28.1428	16.1216	0.572848	3.5102		miR-10a-3p
miR-98-5p	4682.78	4645.65	4932.4	4891.92	5117.63	3981.18	4708.6	396.173	0.0841383	1.28546		miR-30b-3p	8.76514	33.4594	29.7245	32.7271	51.5016	31.3	31.2463	13.6021	0.43532	5.87573		miR-219a-2-3p	966.357	3223.26	1032	1290.38	2472.98	1068.55	1675.59	945.01	0.563987	3.33547		miR-10a-5p
miR-204-5p	2116.78	2701.29	2355.66	5535.56	9093.2	3384.75	4197.87	2697.38	0.642558	4.29577		miR-1193-3p	36.1562	28.9982	17.6489	6.23374	8.13184	13.9111	18.5133	11.8465	0.639889	5.80008		let-7i-3p	8.76514	8.92251	9.28889	6.23374	21.6849	6.95555	10.3085	5.70282	0.553218	3.47863		miR-10b-5p
miR-183-5p	269.528	3087.93	3546.5	6107.5	8533.91	3227.38	4128.79	2844.27	0.688886	31.6624		miR-155-5p	3.28693	15.6144	6.50222	18.7012	17.1672	8.69444	11.6611	6.34115	0.543788	5.68957		miR-155-5p	3.28693	15.6144	6.50222	18.7012	17.1672	8.69444	11.6611	6.34115	0.543788	5.68957		miR-1188-3p
miR-151-3p	2156.22	2872.31	4602.65	4619.2	5413.09	4815.85	4079.89	1268.22	0.310848	2.51045		miR-377-3p	18.6259	20.8192	3.71556	17.1428	5.42122	6.95555	12.1134	7.55527	0.623714	5.60325		miR-187-5p	7.6695	23.0498	22.2933	46.753	24.3955	46.0805	28.3736	15.239	0.537084	6.09597		miR-1188-5p	269.528	220.089	269.378	182.337	149.987	241.705	222.171	48.2791	0.217307	1.79701
miR-92b-3p	2968.1	3138.49	3126.64	4600.5	4812.24	5164.5	3968.41	994	0.250478	1.74		miR-150-3p	24.1041	4.46126	16.72	9.3506	9.93891	13.9111	13.081	6.83417	0.52245	5.40299		miR-484	25.1998	9.66606	9.28889	6.23374	16.2637	10.4333	12.8476	6.87902	0.535433	4.04248		miR-1193-3p	36.1562	28.9982	17.6489	6.23374	8.13184	13.9111	18.5133	11.8465	0.639889	5.80008
miR-124-3p	4870.13	4151.2	3974.72	3469.07	3341.28	3801.21	3934.6	549.596	0.139683	1.45756		miR-1-3p	6.57385	23.0498	11.1467	15.5843	6.32476	4.34722	11.1711	7.09603	0.635213	5.3022		miR-450b-5p	3.28693	21.5627	18.5778	10.909	9.93891	10.4333	12.4515	6.59243	0.529451	6.56015		miR-1193-5p
miR-23a-3p	1584.3	2941.45	2742.08	4793.74	6401.56	3264.76	3621.32	1709.75	0.472134	4.04063		miR-29b-1-5p	13.1477	14.1273	39.0133	10.909	57.8264	36.5167	28.5901	18.9024	0.661151	5.30078		miR-193b-5p	32.8693	19.3321	96.6045	90.3892	104.81	113.897	76.3171	39.9217	0.523104	5.89161		miR-122-3p
miR-379-5p	3893.91	3221.03	3356.08	2625.96	2407.93	3160.43	3110.89	532.379	0.171134	1.61712		miR-142-3p	21.9128	28.9982	21.3645	32.7271	6.32476	13.0417	20.7282	9.80527	0.473041	5.17444		miR-150-3p	24.1041	4.46126	16.72	9.3506	9.93891	13.9111	13.081	6.83417	0.52245	5.40299		miR-122-5p	33.9649	26.7675	26.0089	43.6362	42.4663	22.6055	32.5749	8.92578	0.274008	1.93033
miR-382-5p	4083.46	3473.09	3169.37	2738.17	2377.21	2750.05	3098.56	614.329	0.198263	1.71776		miR-224-5p	36.1562	8.17897	25.08	26.4934	41.5627	23.475	26.8244	11.544	0.430356	5.08166		miR-1844	9.86078	37.9207	84.5289	91.9476	77.7042	66.9472	61.4849	31.5348	0.512887	9.32458		miR-1224	4050.59	3690.95	7727.43	6459.71	5601.03	9674.31	6200.67	2269.16	0.365954	2.62109
miR-3099	1912.99	1858.86	3433.17	3322.58	4243.91	3799.47	3095.16	990.72	0.320086	2.28308		miR-145-5p	21.9128	52.048	41.8	84.1554	111.135	68.6861	63.2896	31.7928	0.502338	5.07169		miR-181a-1-3p	25.1998	15.6144	4.64445	20.2596	28.0097	10.4333	17.3602	8.8994	0.512632	6.03079		miR-124-3p	4870.13	4151.2	3974.72	3469.07	3341.28	3801.21	3934.6	549.596	0.139683	1.45756
miR-770-3p	3164.22	2510.2	2931.57	2752.19	2283.24	3556.9	2866.39	458.198	0.159852	1.55783		miR-505-5p	23.0085	76.5849	60.3778	105.974	116.556	98.2472	80.1247	34.608	0.431927	5.0658		miR-466b-2-3p	5.47821	15.6144	15.7911	9.3506	5.42122	6.08611	9.62361	4.92667	0.511936	2.91283		miR-124-5p
miR-330-3p	1572.25	1997.9	3136.86	2699.21	2948.24	3354.32	2618.13	693.564	0.264908	2.13345		miR-181c-3p	23.0085	20.0757	18.5778	4.6753	9.03537	10.4333	14.301	7.24979	0.506944	4.92128		miR-181c-3p	23.0085	20.0757	18.5778	4.6753	9.03537	10.4333	14.301	7.24979	0.506944	4.92128		miR-1247-3p
miR-200c-3p	215.842	1338.38	2903.71	3861.8	5272.14	1915.39	2584.54	1820.32	0.704312	24.426		miR-17-1-3p	10.9564	14.8709	12.0756	10.909	7.2283	34.7778	15.1363	9.93079	0.65609	4.81134		miR-145-5p	21.9128	52.048	41.8	84.1554	111.135	68.6861	63.2896	31.7928	0.502338	5.07169		miR-1247-5p	77.7906	64.6882	209.929	157.402	234.016	262.572	167.733	82.4415	0.491504	4.05904
miR-30d-5p	1746.45	2055.9	2573.95	2920.51	2972.64	2932.64	2533.68	519.828	0.205167	1.7021		miR-30c-1-3p	43.8257	81.0462	143.978	149.61	149.084	209.536	129.513	58.4656	0.451426	4.78112		miR-1306-3p	17.5303	13.3838	2.78667	7.79217	9.03537	9.56389	10.0154	5.02356	0.501586	6.29077		miR-1249	153.39	144.991	114.253	126.233	154.505	139.981	138.892	15.8722	0.114278	1.3523
miR-378a-3p	1818.77	2191.96	2964.09	2945.44	2350.1	2445.75	2452.68	443.788	0.18094	1.62972		miR-673-5p	21.9128	20.8192	11.1467	6.23374	16.2637	29.5611	17.6562	8.30224	0.470217	4.74212		miR-1839-3p	10.9564	10.4096	18.5778	1.55843	13.5531	11.3028	11.0597	5.54085	0.500995	11.9208		miR-125a-3p	176.398	226.037	347.405	355.323	404.785	374.73	314.113	91.0221	0.289775	2.29472
miR-375-3p	1956.82	1651.41	2336.16	2449.86	2915.71	2141.44	2241.9	435.018	0.19404	1.76559		miR-352	4.38257	17.1015	5.57333	12.4675	20.7814	6.95555	11.2103	6.69907	0.597582	4.74182		let-7a-1-3p	8.76514	31.9723	14.8622	10.909	20.7814	14.7806	17.0118	8.40092	0.49383	3.64767		miR-125a-5p	11894.3	14763	22194.9	24811.8	27219.1	24733.9	20936.2	6170.35	0.294722	2.28841
miR-99a-5p	2284.41	1945.11	2077	2050.9	2114.28	1965.81	2072.92	122.27	0.0589844	1.17444		miR-30c-2-3p	155.581	287.751	450.511	652.984	736.383	557.314	473.421	221.111	0.467049	4.73311		miR-1247-5p	77.7906	64.6882	209.929	157.402	234.016	262.572	167.733	82.4415	0.491504	4.05904		miR-125b-1-3p	1124.13	1223.87	1906.08	2200.51	2674.47	1911.91	1840.16	587.866	0.319464	2.37915
miR-323-3p	2828.95	2198.66	2014.76	1644.15	1296.58	1633.69	1936.13	539.997	0.278905	2.18186		miR-582-5p	13.1477	17.1015	4.64445	17.1428	14.4566	20.8667	14.5599	5.53583	0.38021	4.49282		miR-299a-3p	8.76514	10.4096	23.2222	26.4934	36.1415	21.7361	21.128	10.2633	0.485766	4.12332		miR-125b-2-3p	238.85	312.288	368.769	417.66	350.572	324.303	335.407	60.1493	0.179332	1.74863
miR-99b-5p	1925.04	1641	1958.1	1832.72	1765.51	2136.22	1876.43	170.978	0.0911187	1.30178		miR-205	6.57385	19.3321	8.36	10.909	28.9132	11.3028	14.2318	8.41782	0.591478	4.39821		miR-98-3p	1.09564	8.17897	13.0044	10.909	14.4566	12.1722	9.96949	4.838	0.48528	13.1946		miR-125b-5p	17444.8	15107.3	15032.2	15294.5	16464.3	16316	15943.2	960.708	0.0602583	1.1605
miR-125b-1-3p	1124.13	1223.87	1906.08	2200.51	2674.47	1911.91	1840.16	587.866	0.319464	2.37915		miR-204-5p	2116.78	2701.29	2355.66	5535.56	9093.2	3384.75	4197.87	2697.38	0.642558	4.29577		miR-452-5p	8.76514	14.8709	6.50222	4.6753	16.2637	7.825	9.81703	4.68189	0.476915	3.47863		miR-126a-3p	717.646	629.781	521.107	508.05	471.646	446.894	549.187	103.76	0.188934	1.60585
miR-376b-3p	2267.98	1820.19	1860.56	1681.55	1589.32	1749.32	1828.16	236.351	0.129284	1.42701		miR-664-3p	84.3645	118.967	118.898	162.077	355.09	130.417	161.636	97.9974	0.606286	4.209		miR-381-3p	27.3911	10.4096	18.5778	12.4675	12.6495	7.825	14.8867	7.08171	0.475706	3.50046		miR-126a-5p	44.9213	55.7657	47.3733	43.6362	47.8875	39.9944	46.5964	5.3198	0.114168	1.39434
miR-134-5p	1522.94	1520.54	1715.66	1935.58	1755.57	2267.51	1786.3	282.759	0.158293	1.49125		miR-299a-3p	8.76514	10.4096	23.2222	26.4934	36.1415	21.7361	21.128	10.2633	0.485766	4.12332		miR-3064-5p	18.6259	5.2048	8.36	14.0259	9.93891	20.8667	12.837	6.10071	0.475243	4.00912		miR-127-3p	8705.97	7082.99	7308.5	7193.73	6933.74	8055.4	7546.72	689.168	0.0913201	1.25559
miR-140-3p	1426.53	1543.59	1779.75	1714.28	1882.07	2037.98	1730.7	222.503	0.128562	1.42863		miR-181a-2-3p	5.47821	22.3063	12.0756	7.79217	17.1672	16.5194	13.5565	6.30958	0.465429	4.07182		miR-667-5p	23.0085	33.4594	26.9378	24.9349	6.32476	44.3417	26.5012	12.5589	0.4739	7.0108		miR-127-5p	683.681	636.473	596.347	444.154	443.637	570.355	562.441	99.4971	0.176902	1.54108
miR-423-3p	1283	1524.26	1649.71	1729.86	2219.09	1876.26	1713.7	318.619	0.185925	1.72961		miR-1247-5p	77.7906	64.6882	209.929	157.402	234.016	262.572	167.733	82.4415	0.491504	4.05904		miR-142-3p	21.9128	28.9982	21.3645	32.7271	6.32476	13.0417	20.7282	9.80527	0.473041	5.17444		miR-128-1-5p
miR-22-3p	1842.87	1922.8	1707.3	1464.93	1728.47	1388.5	1675.81	209.616	0.125084	1.3848		miR-484	25.1998	9.66606	9.28889	6.23374	16.2637	10.4333	12.8476	6.87902	0.535433	4.04248		miR-23a-3p	1584.3	2941.45	2742.08	4793.74	6401.56	3264.76	3621.32	1709.75	0.472134	4.04063		miR-128-2-5p	36.1562	57.2528	69.6667	60.7789	43.3698	100.856	61.3467	22.8253	0.372072	2.78944
miR-219a-2-3p	966.357	3223.26	1032	1290.38	2472.98	1068.55	1675.59	945.01	0.563987	3.33547		miR-23a-3p	1584.3	2941.45	2742.08	4793.74	6401.56	3264.76	3621.32	1709.75	0.472134	4.04063		miR-673-5p	21.9128	20.8192	11.1467	6.23374	16.2637	29.5611	17.6562	8.30224	0.470217	4.74212		miR-128-3p	2033.51	1516.83	1423.99	995.839	994.795	1324.16	1381.52	386.472	0.279744	2.04415
miR-182	115.042	1452.88	1265.15	2555.83	3128.95	1434.58	1658.74	1058	0.637834	27.1982		miR-872-3p	27.3911	45.3561	31.5822	24.9349	38.8521	11.3028	29.9032	11.8209	0.395304	4.01283		miR-30c-2-3p	155.581	287.751	450.511	652.984	736.383	557.314	473.421	221.111	0.467049	4.73311		miR-129-1-3p	53.6865	41.6384	30.6533	40.5193	39.7556	25.2139	38.5778	9.8406	0.255084	2.12924
miR-151-5p	1371.74	1540.62	1413.77	1474.28	1757.38	1309.38	1477.86	158.642	0.107345	1.34214		miR-3064-5p	18.6259	5.2048	8.36	14.0259	9.93891	20.8667	12.837	6.10071	0.475243	4.00912		miR-181a-2-3p	5.47821	22.3063	12.0756	7.79217	17.1672	16.5194	13.5565	6.30958	0.465429	4.07182		miR-129-2-3p	485.37	429.768	427.289	367.79	392.135	379.947	413.717	43.1076	0.104196	1.31969
miR-485-5p	1173.43	1116.06	1544.74	1589.6	1430.3	1825.83	1446.66	267.598	0.184976	1.63597		miR-23b-3p	3686.84	7106.78	7432.97	11615	14501.8	9174.37	8919.62	3778.07	0.423568	3.93339		miR-412-5p	156.677	82.5332	92.8889	42.0777	56.0193	99.9861	88.3637	40.1118	0.45394	3.72351		miR-129-5p	862.271	700.417	649.294	651.425	910.766	787.716	760.315	110.952	0.145929	1.4027
miR-26b-5p	1160.29	1731.71	1158.32	1538.17	1731.18	1162.45	1413.69	286.35	0.202555	1.49501		miR-193b-3p	19.7216	24.5369	16.72	9.3506	6.32476	19.9972	16.1085	6.94232	0.430972	3.8795		miR-30c-1-3p	43.8257	81.0462	143.978	149.61	149.084	209.536	129.513	58.4656	0.451426	4.78112		miR-1298	40.5388	25.2805	14.8622	12.4675	33.4309	31.3	26.3133	10.9708	0.41693	3.25156
miR-128-3p	2033.51	1516.83	1423.99	995.839	994.795	1324.16	1381.52	386.472	0.279744	2.04415		miR-412-5p	156.677	82.5332	92.8889	42.0777	56.0193	99.9861	88.3637	40.1118	0.45394	3.72351		miR-339-3p	3.28693	11.1531	13.0044	18.7012	13.5531	19.9972	13.2827	5.98408	0.450518	6.08386		miR-1306-3p	17.5303	13.3838	2.78667	7.79217	9.03537	9.56389	10.0154	5.02356	0.501586	6.29077
miR-181a-5p	1220.55	1495.26	1146.25	1243.63	1410.42	1335.47	1308.6	129.819	0.0992051	1.30448		miR-206-3p	35.0606	105.583	28.7956	37.4024	82.2219	29.5611	53.1041	32.6165	0.614199	3.66664		miR-200a-3p	19.7216	18.5886	24.1511	37.4024	46.9839	17.3889	27.3727	12.0909	0.441714	2.70195		miR-1306-5p	27.3911	17.1015	9.28889	10.909	16.2637	21.7361	17.115	6.74446	0.394066	2.9488
miR-485-3p	1418.86	1312.35	1310.66	1246.75	1281.22	1255.48	1304.22	62.3817	0.0478307	1.13805		let-7a-1-3p	8.76514	31.9723	14.8622	10.909	20.7814	14.7806	17.0118	8.40092	0.49383	3.64767		miR-483-3p	15.339	11.8967	21.3645	17.1428	3.61415	20.8667	15.0373	6.6165	0.440006	5.91134		miR-130a-3p	193.929	262.471	190.422	183.895	201.489	199.972	205.363	28.706	0.139782	1.42728
miR-30e-3p	925.818	1176.28	1046.86	1427.53	1959.77	1138.1	1279.06	372.704	0.291389	2.1168		miR-146a-5p	340.745	860.279	711.529	1014.54	1242.36	615.566	797.504	315.616	0.395755	3.64602		miR-136-3p	186.259	89.2251	127.258	71.688	64.1511	87.8139	104.399	45.6483	0.437248	2.90344		miR-130a-5p
miR-9a-3p	1272.04	1513.85	1328.31	1176.62	1099.6	1197.22	1264.61	145.427	0.114998	1.37672		miR-877	65.7385	34.9465	46.4445	51.4283	18.0707	59.1222	45.9585	17.284	0.376078	3.63784		miR-30b-3p	8.76514	33.4594	29.7245	32.7271	51.5016	31.3	31.2463	13.6021	0.43532	5.87573		miR-130b-3p
miR-100-5p	1389.27	1245.43	1173.19	1271.68	1267.66	1182.44	1254.95	78.1249	0.0622535	1.18419		miR-320-3p	2234.01	3491.68	5344.83	7708.02	8029.74	7896.29	5784.09	2500.28	0.432268	3.59431		miR-18a-5p	12.0521	32.7159	13.9333	14.0259	25.299	15.65	18.946	8.21821	0.433769	2.71455		miR-130b-5p	24.1041	10.4096	33.44	17.1428	16.2637	14.7806	19.3568	8.20168	0.423711	3.21242
miR-1843a-5p	745.037	771.797	1406.34	1136.1	1188.15	1119.84	1061.21	256.125	0.241351	1.88761		miR-337-3p	16.4346	5.2048	13.0044	18.7012	15.3601	11.3028	13.3347	4.75067	0.356265	3.59307		miR-320-3p	2234.01	3491.68	5344.83	7708.02	8029.74	7896.29	5784.09	2500.28	0.432268	3.59431		miR-132-3p	1009.09	897.456	954.898	1031.68	951.425	936.391	963.49	49.0787	0.0509385	1.14956
miR-382-3p	1365.17	1128.7	1024.56	885.191	1032.74	892.919	1054.88	177.856	0.168603	1.54223		miR-665	60.2603	25.2805	21.3645	18.7012	17.1672	26.0833	28.1428	16.1216	0.572848	3.5102		miR-505-5p	23.0085	76.5849	60.3778	105.974	116.556	98.2472	80.1247	34.608	0.431927	5.0658		miR-132-5p	142.434	117.48	96.6045	116.883	77.7042	113.897	110.834	21.8574	0.197209	1.83302
miR-300-3p	1079.21	1012.71	1145.32	913.242	931.547	1142.45	1037.41	101.646	0.0979807	1.25413		miR-381-3p	27.3911	10.4096	18.5778	12.4675	12.6495	7.825	14.8867	7.08171	0.475706	3.50046		miR-193b-3p	19.7216	24.5369	16.72	9.3506	6.32476	19.9972	16.1085	6.94232	0.430972	3.8795		miR-133a-3p
miR-409a-3p	1089.07	1028.32	1044.07	936.619	784.27	1123.32	1000.95	123.642	0.123525	1.43231		miR-652-5p	15.339	4.46126	9.28889	15.5843	11.746	12.1722	11.4319	4.15541	0.363491	3.49326		miR-224-5p	36.1562	8.17897	25.08	26.4934	41.5627	23.475	26.8244	11.544	0.430356	5.08166		miR-133a-5p
miR-335	782.289	1108.62	914.956	1019.22	898.116	1065.07	964.711	121.607	0.126055	1.41715		miR-452-5p	8.76514	14.8709	6.50222	4.6753	16.2637	7.825	9.81703	4.68189	0.476915	3.47863		miR-216b-5p	48.2083	26.024	24.1511	15.5843	18.9743	27.8222	26.794	11.4369	0.426844	3.09338		miR-134-3p
miR-132-3p	1009.09	897.456	954.898	1031.68	951.425	936.391	963.49	49.0787	0.0509385	1.14956		let-7i-3p	8.76514	8.92251	9.28889	6.23374	21.6849	6.95555	10.3085	5.70282	0.553218	3.47863		miR-130b-5p	24.1041	10.4096	33.44	17.1428	16.2637	14.7806	19.3568	8.20168	0.423711	3.21242		miR-134-5p	1522.94	1520.54	1715.66	1935.58	1755.57	2267.51	1786.3	282.759	0.158293	1.49125
miR-652-3p	865.557	839.46	892.662	872.723	1059.85	890.311	903.427	79.0246	0.087472	1.26254		miR-455-3p	46.017	85.5074	78.0267	121.558	159.926	100.856	98.6484	39.1221	0.396581	3.47537		miR-23b-3p	3686.84	7106.78	7432.97	11615	14501.8	9174.37	8919.62	3778.07	0.423568	3.93339		miR-135a-3p	150.103	208.936	282.382	313.245	291.843	240.836	247.891	60.8644	0.245529	2.08687
miR-1839-5p	886.375	926.454	1019.92	892.983	743.611	832.928	883.712	92.3904	0.104548	1.37158		miR-20a-5p	17.5303	25.2805	27.8667	15.5843	8.13184	18.2583	18.7753	7.07464	0.376806	3.42686		miR-1298	40.5388	25.2805	14.8622	12.4675	33.4309	31.3	26.3133	10.9708	0.41693	3.25156		miR-135a-5p	306.78	383.668	287.027	296.102	308.106	326.911	318.099	34.7973	0.109391	1.3367
miR-323-5p	1060.58	771.797	864.796	785.451	757.164	972.039	868.638	123.51	0.142188	1.40073		miR-92b-5p	139.147	199.269	313.036	283.635	373.161	476.455	297.45	120.754	0.405965	3.42413		miR-493-3p	18.6259	11.1531	26.0089	9.3506	16.2637	27.8222	18.2041	7.55601	0.415073	2.97545		miR-135b-3p
let-7d-3p	728.602	703.391	741.254	925.71	1177.31	775.544	841.968	182.251	0.216458	1.67376		miR-503-5p	12.0521	17.845	12.0756	12.4675	8.13184	5.21667	11.2981	4.29911	0.380516	3.42077		miR-92b-5p	139.147	199.269	313.036	283.635	373.161	476.455	297.45	120.754	0.405965	3.42413		miR-135b-5p	108.469	104.096	76.1689	109.09	65.9582	76.5111	90.0489	19.2638	0.213926	1.65393
miR-328a-3p	1265.47	843.921	821.138	684.153	430.987	805.975	808.607	271.373	0.335606	2.9362		miR-192-5p	27.3911	23.0498	31.5822	9.3506	21.6849	29.5611	23.77	8.00581	0.336804	3.37756		miR-142-5p	25.1998	17.1015	26.9378	20.2596	8.13184	12.1722	18.3005	7.32716	0.400381	3.31263		miR-136-3p	186.259	89.2251	127.258	71.688	64.1511	87.8139	104.399	45.6483	0.437248	2.90344
miR-146a-5p	340.745	860.279	711.529	1014.54	1242.36	615.566	797.504	315.616	0.395755	3.64602		miR-219a-2-3p	966.357	3223.26	1032	1290.38	2472.98	1068.55	1675.59	945.01	0.563987	3.33547		miR-935	35.0606	14.8709	25.08	14.0259	17.1672	33.0389	23.2072	9.28379	0.400039	2.4997		miR-136-5p	261.859	255.779	230.365	201.038	205.103	218.23	228.729	25.5622	0.111758	1.30253
miR-543-3p	929.105	906.379	800.702	705.971	665.003	679.905	781.178	116.058	0.148568	1.39714		miR-193a-5p	17.5303	8.17897	13.9333	20.2596	27.1061	13.0417	16.675	6.56186	0.393515	3.31412		miR-322-5p	94.2252	86.9945	107.751	60.7789	35.238	46.95	71.9896	28.6419	0.397862	3.05782		miR-137-3p	381.284	362.105	286.098	258.7	182.515	300.828	295.255	72.1546	0.244381	2.08906
miR-411-5p	1015.66	781.463	841.574	682.594	526.762	755.547	767.267	162.832	0.212224	1.92812		miR-142-5p	25.1998	17.1015	26.9378	20.2596	8.13184	12.1722	18.3005	7.32716	0.400381	3.31263		miR-455-3p	46.017	85.5074	78.0267	121.558	159.926	100.856	98.6484	39.1221	0.396581	3.47537		miR-137-5p	180.781	150.939	211.787	268.051	284.614	240.836	222.835	51.468	0.23097	1.88562
miR-129-5p	862.271	700.417	649.294	651.425	910.766	787.716	760.315	110.952	0.145929	1.4027		miR-3473	12.0521	8.92251	13.9333	9.3506	17.1672	5.21667	11.1071	4.19906	0.378053	3.29084		miR-146a-5p	340.745	860.279	711.529	1014.54	1242.36	615.566	797.504	315.616	0.395755	3.64602		miR-138-1-3p	20.8172	25.2805	17.6489	10.909	12.6495	18.2583	17.5939	5.27355	0.299737	2.31739
miR-361-5p	718.741	739.081	750.542	782.334	753.55	771.197	752.574	22.6462	0.0300916	1.08848		miR-1298	40.5388	25.2805	14.8622	12.4675	33.4309	31.3	26.3133	10.9708	0.41693	3.25156		miR-872-3p	27.3911	45.3561	31.5822	24.9349	38.8521	11.3028	29.9032	11.8209	0.395304	4.01283		miR-138-2-3p	36.1562	34.9465	12.0756	21.8181	28.9132	19.9972	25.6511	9.3633	0.365025	2.99416
miR-486	553.299	703.391	718.031	821.295	651.45	988.558	739.338	150.272	0.203252	1.78666		miR-130b-5p	24.1041	10.4096	33.44	17.1428	16.2637	14.7806	19.3568	8.20168	0.423711	3.21242		miR-219a-1-3p	8.76514	9.66606	7.43111	9.3506	5.42122	16.5194	9.5256	3.76232	0.394969	3.04718		miR-138-5p	402.101	348.722	251.729	249.349	171.672	298.219	286.965	81.4196	0.283726	2.34226
miR-222-3p	668.342	650.6	639.076	751.165	829.447	820.755	726.564	85.8798	0.1182	1.29789		miR-423-5p	253.093	388.129	670.658	769.866	806.859	723.378	601.997	226.746	0.376657	3.18799		miR-154-5p	37.2518	33.4594	12.0756	23.3765	21.6849	17.3889	24.2062	9.55494	0.394731	3.0849		miR-139-3p	247.615	239.421	419.858	338.18	244.859	448.633	323.094	93.9893	0.290904	1.87383
miR-298-5p	503.995	498.917	836.929	702.854	790.595	892.919	704.368	169.068	0.240028	1.78971		miR-216b-5p	48.2083	26.024	24.1511	15.5843	18.9743	27.8222	26.794	11.4369	0.426844	3.09338		miR-1306-5p	27.3911	17.1015	9.28889	10.909	16.2637	21.7361	17.115	6.74446	0.394066	2.9488		miR-139-5p	404.292	374.746	387.347	344.414	229.498	404.292	357.431	66.5174	0.186098	1.76163
miR-221-3p	712.168	701.161	680.876	685.711	628.862	671.211	679.998	29.0113	0.0426637	1.13247		miR-154-5p	37.2518	33.4594	12.0756	23.3765	21.6849	17.3889	24.2062	9.55494	0.394731	3.0849		miR-193a-5p	17.5303	8.17897	13.9333	20.2596	27.1061	13.0417	16.675	6.56186	0.393515	3.31412		miR-140-3p	1426.53	1543.59	1779.75	1714.28	1882.07	2037.98	1730.7	222.503	0.128562	1.42863
miR-149-5p	890.757	683.316	595.418	623.374	497.849	771.197	676.985	138.731	0.204925	1.78921		miR-322-5p	94.2252	86.9945	107.751	60.7789	35.238	46.95	71.9896	28.6419	0.397862	3.05782		miR-500-3p	24.1041	65.4318	28.7956	37.4024	31.6238	48.6889	39.3411	15.3284	0.389627	2.71455		miR-140-5p	303.493	446.869	470.018	570.387	703.856	459.067	492.281	134.288	0.272787	2.31918
miR-28-5p	457.979	579.963	732.894	719.997	842.097	661.647	665.763	133.487	0.200503	1.83873		miR-219a-1-3p	8.76514	9.66606	7.43111	9.3506	5.42122	16.5194	9.5256	3.76232	0.394969	3.04718		miR-300-5p	23.0085	20.8192	43.6578	43.6362	19.8778	24.3444	29.224	11.2825	0.386071	2.19631		miR-141-3p	30.678	49.0738	32.5111	45.1946	56.9228	33.0389	41.2365	10.7514	0.260726	1.85549
miR-30b-5p	649.716	692.982	544.329	651.425	722.83	632.086	648.895	61.047	0.0940784	1.32793		miR-503-3p	23.0085	35.6901	20.4356	26.4934	11.746	22.6055	23.3298	7.8227	0.335309	3.03849		miR-503-5p	12.0521	17.845	12.0756	12.4675	8.13184	5.21667	11.2981	4.29911	0.380516	3.42077		miR-141-5p
miR-653-3p	646.429	539.068	526.68	626.491	919.801	592.961	641.905	144.036	0.224388	1.74641		miR-138-2-3p	36.1562	34.9465	12.0756	21.8181	28.9132	19.9972	25.6511	9.3633	0.365025	2.99416		miR-582-5p	13.1477	17.1015	4.64445	17.1428	14.4566	20.8667	14.5599	5.53583	0.38021	4.49282		miR-142-3p	21.9128	28.9982	21.3645	32.7271	6.32476	13.0417	20.7282	9.80527	0.473041	5.17444
miR-872-5p	765.854	685.546	651.151	489.348	605.37	617.305	635.763	92.0223	0.144743	1.56505		miR-879-5p	37.2518	34.9465	31.5822	12.4675	26.2026	24.3444	27.7992	8.99215	0.323468	2.98792		miR-19b-3p	19.7216	23.7934	14.8622	38.9609	18.0707	33.0389	24.7413	9.37267	0.378827	2.62147		miR-142-5p	25.1998	17.1015	26.9378	20.2596	8.13184	12.1722	18.3005	7.32716	0.400381	3.31263
miR-423-5p	253.093	388.129	670.658	769.866	806.859	723.378	601.997	226.746	0.376657	3.18799		miR-493-3p	18.6259	11.1531	26.0089	9.3506	16.2637	27.8222	18.2041	7.55601	0.415073	2.97545		miR-3473	12.0521	8.92251	13.9333	9.3506	17.1672	5.21667	11.1071	4.19906	0.378053	3.29084		miR-143-3p	6730.53	9796.92	9957.69	9121.52	9616.35	7007.72	8705.12	1452.23	0.166825	1.47948
miR-342-3p	470.031	545.017	531.325	670.127	639.704	747.722	600.654	102.903	0.171318	1.59079		miR-1306-5p	27.3911	17.1015	9.28889	10.909	16.2637	21.7361	17.115	6.74446	0.394066	2.9488		miR-20a-5p	17.5303	25.2805	27.8667	15.5843	8.13184	18.2583	18.7753	7.07464	0.376806	3.42686		miR-143-5p
miR-34b-3p	554.395	545.017	571.267	740.256	588.203	592.961	598.683	71.8035	0.119936	1.35823		miR-328a-3p	1265.47	843.921	821.138	684.153	430.987	805.975	808.607	271.373	0.335606	2.9362		miR-423-5p	253.093	388.129	670.658	769.866	806.859	723.378	601.997	226.746	0.376657	3.18799		miR-144-3p
miR-127-5p	683.681	636.473	596.347	444.154	443.637	570.355	562.441	99.4971	0.176902	1.54108		miR-493-5p	44.9213	23.7934	26.9378	29.6102	15.3601	20.8667	26.9149	10.1127	0.375729	2.92454		miR-877	65.7385	34.9465	46.4445	51.4283	18.0707	59.1222	45.9585	17.284	0.376078	3.63784		miR-144-5p
miR-30a-5p	457.979	527.915	590.774	617.14	573.746	582.528	558.347	57.1486	0.102353	1.34753		miR-466b-2-3p	5.47821	15.6144	15.7911	9.3506	5.42122	6.08611	9.62361	4.92667	0.511936	2.91283		miR-493-5p	44.9213	23.7934	26.9378	29.6102	15.3601	20.8667	26.9149	10.1127	0.375729	2.92454		miR-145-3p	10.9564	28.2546	15.7911	20.2596	24.3955	13.0417	18.7832	6.73145	0.358377	2.57882
miR-342-5p	315.545	363.592	635.36	634.283	655.065	709.466	552.219	167.658	0.303607	2.24838		miR-136-3p	186.259	89.2251	127.258	71.688	64.1511	87.8139	104.399	45.6483	0.437248	2.90344		miR-873-5p	132.573	72.1236	87.3156	71.688	56.9228	51.2972	78.6533	29.3055	0.372591	2.5844		miR-145-5p	21.9128	52.048	41.8	84.1554	111.135	68.6861	63.2896	31.7928	0.502338	5.07169
miR-495	653.003	705.622	582.414	465.972	401.171	501.669	551.642	116.111	0.210483	1.75891		miR-3085	20.8172	14.1273	16.72	9.3506	7.2283	16.5194	14.1271	5.05198	0.357608	2.87996		miR-128-2-5p	36.1562	57.2528	69.6667	60.7789	43.3698	100.856	61.3467	22.8253	0.372072	2.78944		miR-146a-3p
miR-126a-3p	717.646	629.781	521.107	508.05	471.646	446.894	549.187	103.76	0.188934	1.60585		miR-370-5p	12.0521	23.7934	8.36	12.4675	18.0707	19.9972	15.7901	5.78226	0.366194	2.8461		miR-15b-5p	53.6865	110.788	48.3022	45.1946	88.5467	73.9028	70.0701	25.981	0.370786	2.45135		miR-146a-5p	340.745	860.279	711.529	1014.54	1242.36	615.566	797.504	315.616	0.395755	3.64602
miR-27b-3p	521.526	600.039	543.4	500.257	637.897	482.542	547.61	60.1247	0.109795	1.32195		miR-494-3p	190.642	352.439	444.009	478.439	542.122	441.678	408.222	123.055	0.301442	2.84367		miR-370-5p	12.0521	23.7934	8.36	12.4675	18.0707	19.9972	15.7901	5.78226	0.366194	2.8461		miR-146b-3p
miR-539-3p	571.925	604.5	548.973	430.128	628.862	454.719	539.851	80.6239	0.149345	1.46203		miR-758-3p	63.5473	37.9207	46.4445	38.9609	22.5884	50.4278	43.3149	13.765	0.317789	2.81327		miR-1224	4050.59	3690.95	7727.43	6459.71	5601.03	9674.31	6200.67	2269.16	0.365954	2.62109		miR-146b-5p	182.972	285.52	255.445	278.96	209.621	251.269	243.964	40.0906	0.164329	1.56046
miR-376b-5p	588.36	561.375	514.605	497.14	489.717	449.503	516.783	50.5202	0.097759	1.30891		miR-3559-5p	7.6695	14.1273	5.57333	15.5843	11.746	13.9111	11.4353	3.98074	0.348111	2.79623		miR-138-2-3p	36.1562	34.9465	12.0756	21.8181	28.9132	19.9972	25.6511	9.3633	0.365025	2.99416		miR-147
miR-330-5p	535.769	522.711	539.685	437.92	520.437	528.622	514.191	38.0859	0.0740695	1.23238		miR-101b-3p	451.405	331.62	312.107	244.674	161.733	263.442	294.163	97.3453	0.330923	2.79105		miR-652-5p	15.339	4.46126	9.28889	15.5843	11.746	12.1722	11.4319	4.15541	0.363491	3.49326		miR-148a-3p	477.7	412.666	330.685	285.193	188.839	277.353	328.739	103.291	0.314205	2.52966
miR-107-3p	547.821	591.86	496.956	478.439	412.917	487.758	502.625	61.4676	0.122293	1.43336		miR-128-2-5p	36.1562	57.2528	69.6667	60.7789	43.3698	100.856	61.3467	22.8253	0.372072	2.78944		miR-412-3p	25.1998	10.4096	17.6489	10.909	25.299	21.7361	18.5337	6.71388	0.362252	2.43036		miR-148a-5p
miR-30a-3p	354.988	478.842	374.342	523.634	776.138	455.589	493.922	152.202	0.30815	2.18638		miR-24-2-5p	8.76514	17.1015	16.72	15.5843	18.9743	6.95555	14.0168	4.92539	0.351392	2.72793		miR-145-3p	10.9564	28.2546	15.7911	20.2596	24.3955	13.0417	18.7832	6.73145	0.358377	2.57882		miR-148b-3p	401.005	388.873	316.751	405.193	381.293	365.167	376.38	32.5519	0.0864866	1.27921
miR-140-5p	303.493	446.869	470.018	570.387	703.856	459.067	492.281	134.288	0.272787	2.31918		miR-298-3p	15.339	37.9207	33.44	37.4024	38.8521	41.7333	34.1146	9.57876	0.280782	2.72073		miR-3085	20.8172	14.1273	16.72	9.3506	7.2283	16.5194	14.1271	5.05198	0.357608	2.87996		miR-148b-5p
miR-30c-2-3p	155.581	287.751	450.511	652.984	736.383	557.314	473.421	221.111	0.467049	4.73311		miR-18a-5p	12.0521	32.7159	13.9333	14.0259	25.299	15.65	18.946	8.21821	0.433769	2.71455		miR-337-3p	16.4346	5.2048	13.0044	18.7012	15.3601	11.3028	13.3347	4.75067	0.356265	3.59307		miR-149-5p	890.757	683.316	595.418	623.374	497.849	771.197	676.985	138.731	0.204925	1.78921
miR-181b-5p	373.614	536.838	360.409	461.297	550.254	479.064	460.246	79.744	0.173264	1.52675		miR-500-3p	24.1041	65.4318	28.7956	37.4024	31.6238	48.6889	39.3411	15.3284	0.389627	2.71455		miR-24-2-5p	8.76514	17.1015	16.72	15.5843	18.9743	6.95555	14.0168	4.92539	0.351392	2.72793		miR-150-3p	24.1041	4.46126	16.72	9.3506	9.93891	13.9111	13.081	6.83417	0.52245	5.40299
miR-3547	579.595	526.428	406.853	403.634	320.756	453.85	448.519	93.1163	0.207608	1.80697		miR-200a-3p	19.7216	18.5886	24.1511	37.4024	46.9839	17.3889	27.3727	12.0909	0.441714	2.70195		miR-338-3p	74.5037	94.4299	47.3733	42.0777	44.2733	53.0361	59.2823	20.8286	0.351346	2.24418		miR-150-5p	401.005	420.845	376.2	423.894	555.675	448.633	437.709	62.6756	0.14319	1.47707
miR-150-5p	401.005	420.845	376.2	423.894	555.675	448.633	437.709	62.6756	0.14319	1.47707		miR-764-5p	25.1998	20.0757	14.8622	9.3506	15.3601	13.0417	16.315	5.57354	0.34162	2.69499		let-7e-5p	28353	32935.2	57147.1	63821	74784	49555.7	51099.3	17939.3	0.351067	2.6376		miR-151-3p	2156.22	2872.31	4602.65	4619.2	5413.09	4815.85	4079.89	1268.22	0.310848	2.51045
miR-34c-5p	489.752	446.126	522.036	380.258	322.563	415.594	429.388	72.833	0.16962	1.6184		miR-410-3p	432.779	388.129	319.538	238.44	160.83	265.18	300.816	100.145	0.332911	2.69091		miR-3559-5p	7.6695	14.1273	5.57333	15.5843	11.746	13.9111	11.4353	3.98074	0.348111	2.79623		miR-151-5p	1371.74	1540.62	1413.77	1474.28	1757.38	1309.38	1477.86	158.642	0.107345	1.34214
miR-708-5p	403.196	450.587	447.725	422.336	402.978	392.989	419.968	24.5413	0.0584362	1.14656		miR-199a-5p	18.6259	10.4096	12.0756	9.3506	12.6495	6.95555	11.6778	3.96743	0.339742	2.67785		miR-764-5p	25.1998	20.0757	14.8622	9.3506	15.3601	13.0417	16.315	5.57354	0.34162	2.69499		miR-152-3p	108.469	154.657	114.253	146.493	126.495	102.594	125.494	21.1331	0.1684	1.50746
miR-129-2-3p	485.37	429.768	427.289	367.79	392.135	379.947	413.717	43.1076	0.104196	1.31969		miR-21-5p	347.319	287.751	300.031	211.947	130.109	223.447	250.101	77.364	0.309331	2.66944		miR-199a-5p	18.6259	10.4096	12.0756	9.3506	12.6495	6.95555	11.6778	3.96743	0.339742	2.67785		miR-152-5p
miR-494-3p	190.642	352.439	444.009	478.439	542.122	441.678	408.222	123.055	0.301442	2.84367		let-7e-5p	28353	32935.2	57147.1	63821	74784	49555.7	51099.3	17939.3	0.351067	2.6376		miR-192-5p	27.3911	23.0498	31.5822	9.3506	21.6849	29.5611	23.77	8.00581	0.336804	3.37756		miR-153-3p	316.641	244.626	202.498	143.376	132.82	221.708	210.278	68.0582	0.323658	2.38398
miR-325-3p	523.717	385.155	385.489	328.83	436.408	357.342	402.823	69.1369	0.171631	1.59267		miR-19b-3p	19.7216	23.7934	14.8622	38.9609	18.0707	33.0389	24.7413	9.37267	0.378827	2.62147		miR-328a-3p	1265.47	843.921	821.138	684.153	430.987	805.975	808.607	271.373	0.335606	2.9362		miR-153-5p
miR-29b-3p	451.405	471.406	400.351	361.557	314.431	413.855	402.168	57.8016	0.143725	1.49924		miR-1224	4050.59	3690.95	7727.43	6459.71	5601.03	9674.31	6200.67	2269.16	0.365954	2.62109		miR-101a-3p	407.579	329.389	257.302	224.415	157.215	219.969	265.978	89.242	0.335524	2.59249		miR-154-3p	81.0775	64.6882	59.4489	67.0127	38.8521	43.4722	59.0919	15.6919	0.26555	2.08682
miR-29c-3p	578.499	429.768	395.707	327.271	338.826	333.867	400.656	96.0929	0.239839	1.76764		miR-101a-3p	407.579	329.389	257.302	224.415	157.215	219.969	265.978	89.242	0.335524	2.59249		miR-503-3p	23.0085	35.6901	20.4356	26.4934	11.746	22.6055	23.3298	7.8227	0.335309	3.03849		miR-154-5p	37.2518	33.4594	12.0756	23.3765	21.6849	17.3889	24.2062	9.55494	0.394731	3.0849
miR-92a-3p	425.109	376.233	328.827	425.453	421.952	402.553	396.688	38.292	0.0965294	1.29385		miR-873-5p	132.573	72.1236	87.3156	71.688	56.9228	51.2972	78.6533	29.3055	0.372591	2.5844		miR-671	39.4431	40.8948	50.16	49.8699	79.5113	82.5972	57.0794	19.1164	0.334909	2.09408		miR-155-3p
miR-329-3p	479.891	456.535	428.218	345.972	281.904	323.433	385.992	79.9075	0.207018	1.70232		miR-145-3p	10.9564	28.2546	15.7911	20.2596	24.3955	13.0417	18.7832	6.73145	0.358377	2.57882		miR-410-3p	432.779	388.129	319.538	238.44	160.83	265.18	300.816	100.145	0.332911	2.69091		miR-155-5p	3.28693	15.6144	6.50222	18.7012	17.1672	8.69444	11.6611	6.34115	0.543788	5.68957
miR-770-5p	482.083	439.434	350.191	330.388	234.92	424.289	376.884	89.727	0.238076	2.05212		miR-148a-3p	477.7	412.666	330.685	285.193	188.839	277.353	328.739	103.291	0.314205	2.52966		miR-101b-3p	451.405	331.62	312.107	244.674	161.733	263.442	294.163	97.3453	0.330923	2.79105		miR-15a-3p
miR-148b-3p	401.005	388.873	316.751	405.193	381.293	365.167	376.38	32.5519	0.0864866	1.27921		miR-151-3p	2156.22	2872.31	4602.65	4619.2	5413.09	4815.85	4079.89	1268.22	0.310848	2.51045		let-7b-5p	49681.9	73073.9	90417.1	123511	119811	74973	88577.9	28766.4	0.324759	2.48603		miR-15a-5p	86.5557	36.4336	50.16	45.1946	48.791	59.1222	54.3762	17.3969	0.319936	2.37571
miR-667-3p	406.483	420.845	364.125	327.271	272.868	452.111	373.951	66.1206	0.176816	1.65688		miR-935	35.0606	14.8709	25.08	14.0259	17.1672	33.0389	23.2072	9.28379	0.400039	2.4997		miR-380-3p	463.457	391.847	284.24	230.648	187.936	349.517	317.941	103.239	0.32471	2.46604		miR-15b-3p
miR-139-5p	404.292	374.746	387.347	344.414	229.498	404.292	357.431	66.5174	0.186098	1.76163		let-7b-5p	49681.9	73073.9	90417.1	123511	119811	74973	88577.9	28766.4	0.324759	2.48603		miR-664-2-5p	214.746	200.757	400.351	412.985	446.347	446.894	353.68	114.595	0.324007	2.22605		miR-15b-5p	53.6865	110.788	48.3022	45.1946	88.5467	73.9028	70.0701	25.981	0.370786	2.45135
miR-664-2-5p	214.746	200.757	400.351	412.985	446.347	446.894	353.68	114.595	0.324007	2.22605		miR-380-3p	463.457	391.847	284.24	230.648	187.936	349.517	317.941	103.239	0.32471	2.46604		miR-153-3p	316.641	244.626	202.498	143.376	132.82	221.708	210.278	68.0582	0.323658	2.38398		miR-16-3p
miR-539-5p	322.119	408.205	320.467	331.946	304.492	352.125	339.892	36.9481	0.108705	1.34061		miR-15b-5p	53.6865	110.788	48.3022	45.1946	88.5467	73.9028	70.0701	25.981	0.370786	2.45135		miR-879-5p	37.2518	34.9465	31.5822	12.4675	26.2026	24.3444	27.7992	8.99215	0.323468	2.98792		miR-16-5p	335.267	467.688	255.445	313.245	218.656	294.742	314.174	85.9801	0.273671	2.13892
miR-125b-2-3p	238.85	312.288	368.769	417.66	350.572	324.303	335.407	60.1493	0.179332	1.74863		miR-532-3p	33.9649	23.7934	38.0845	15.5843	27.1061	33.0389	28.5953	8.16313	0.285471	2.44376		miR-3099	1912.99	1858.86	3433.17	3322.58	4243.91	3799.47	3095.16	990.72	0.320086	2.28308		miR-17-1-3p	10.9564	14.8709	12.0756	10.909	7.2283	34.7778	15.1363	9.93079	0.65609	4.81134
miR-212-3p	265.145	298.904	342.76	355.323	371.354	372.992	334.413	43.4021	0.129786	1.40674		miR-344a-3p	121.616	139.042	102.178	76.3633	56.9228	112.158	101.38	30.1564	0.297459	2.44265		miR-15a-5p	86.5557	36.4336	50.16	45.1946	48.791	59.1222	54.3762	17.3969	0.319936	2.37571		miR-17-2-3p
miR-7a-2-3p	257.476	277.341	253.587	361.557	511.402	323.433	330.799	97.789	0.295614	2.01668		miR-412-3p	25.1998	10.4096	17.6489	10.909	25.299	21.7361	18.5337	6.71388	0.362252	2.43036		miR-125b-1-3p	1124.13	1223.87	1906.08	2200.51	2674.47	1911.91	1840.16	587.866	0.319464	2.37915		miR-17-5p	50.3995	58.7399	59.4489	46.753	38.8521	44.3417	49.7559	8.15236	0.163847	1.53013
miR-148a-3p	477.7	412.666	330.685	285.193	188.839	277.353	328.739	103.291	0.314205	2.52966		miR-532-5p	26.2954	20.0757	17.6489	17.1428	10.8424	18.2583	18.3773	4.98846	0.271448	2.42523		miR-326-3p	133.668	81.7897	71.5245	67.0127	60.537	102.594	86.1878	27.5085	0.319169	2.20804		miR-181a-1-3p	25.1998	15.6144	4.64445	20.2596	28.0097	10.4333	17.3602	8.8994	0.512632	6.03079
miR-139-3p	247.615	239.421	419.858	338.18	244.859	448.633	323.094	93.9893	0.290904	1.87383		miR-666-5p	115.042	80.3026	59.4489	71.688	47.8875	94.7694	78.1898	24.2866	0.310611	2.40235		miR-433-5p	105.182	60.9705	84.5289	51.4283	52.4052	55.6444	68.3598	21.7936	0.318807	2.04521		miR-181a-2-3p	5.47821	22.3063	12.0756	7.79217	17.1672	16.5194	13.5565	6.30958	0.465429	4.07182
miR-369-3p	466.744	359.131	337.187	225.973	252.087	279.961	320.18	87.6545	0.273766	2.06548		miR-153-3p	316.641	244.626	202.498	143.376	132.82	221.708	210.278	68.0582	0.323658	2.38398		miR-758-3p	63.5473	37.9207	46.4445	38.9609	22.5884	50.4278	43.3149	13.765	0.317789	2.81327		miR-181a-5p	1220.55	1495.26	1146.25	1243.63	1410.42	1335.47	1308.6	129.819	0.0992051	1.30448
miR-135a-5p	306.78	383.668	287.027	296.102	308.106	326.911	318.099	34.7973	0.109391	1.3367		miR-125b-1-3p	1124.13	1223.87	1906.08	2200.51	2674.47	1911.91	1840.16	587.866	0.319464	2.37915		miR-31a-5p	104.086	101.122	169.058	152.727	216.849	114.767	143.101	45.3705	0.317052	2.14443		miR-181b-1-3p
miR-380-3p	463.457	391.847	284.24	230.648	187.936	349.517	317.941	103.239	0.32471	2.46604		miR-15a-5p	86.5557	36.4336	50.16	45.1946	48.791	59.1222	54.3762	17.3969	0.319936	2.37571		miR-148a-3p	477.7	412.666	330.685	285.193	188.839	277.353	328.739	103.291	0.314205	2.52966		miR-181b-2-3p
miR-339-5p	210.363	302.622	264.733	331.946	475.261	306.914	315.307	89.0665	0.282476	2.25924		miR-409a-5p	210.363	185.142	171.844	154.285	89.4502	175.628	164.452	41.0953	0.249892	2.35174		miR-672-5p	3242.01	3797.27	4768.92	7129.84	6753.04	4484.59	5029.28	1578.63	0.313888	2.19921		miR-181b-5p	373.614	536.838	360.409	461.297	550.254	479.064	460.246	79.744	0.173264	1.52675
miR-16-5p	335.267	467.688	255.445	313.245	218.656	294.742	314.174	85.9801	0.273671	2.13892		miR-7a-5p	24412	33104.8	40582.2	57353.5	56120.5	50616.4	43698.2	13285.6	0.30403	2.3494		miR-151-3p	2156.22	2872.31	4602.65	4619.2	5413.09	4815.85	4079.89	1268.22	0.310848	2.51045		miR-181c-3p	23.0085	20.0757	18.5778	4.6753	9.03537	10.4333	14.301	7.24979	0.506944	4.92128
miR-125a-3p	176.398	226.037	347.405	355.323	404.785	374.73	314.113	91.0221	0.289775	2.29472		miR-30c-5p	3252.96	5099.96	5090.31	6906.98	7642.12	6764.28	5792.77	1614.28	0.278671	2.34928		miR-666-5p	115.042	80.3026	59.4489	71.688	47.8875	94.7694	78.1898	24.2866	0.310611	2.40235		miR-181c-5p	172.016	117.48	128.187	107.532	83.1254	93.9	117.04	31.3779	0.268095	2.06935
miR-181d-5p	326.501	375.489	295.387	263.375	259.315	351.255	311.887	47.3246	0.151736	1.448		miR-138-5p	402.101	348.722	251.729	249.349	171.672	298.219	286.965	81.4196	0.283726	2.34226		miR-21-5p	347.319	287.751	300.031	211.947	130.109	223.447	250.101	77.364	0.309331	2.66944		miR-181d-3p
miR-341	470.031	358.388	329.756	244.674	211.428	255.617	311.649	95.149	0.305308	2.22313		miR-140-5p	303.493	446.869	470.018	570.387	703.856	459.067	492.281	134.288	0.272787	2.31918		miR-30a-3p	354.988	478.842	374.342	523.634	776.138	455.589	493.922	152.202	0.30815	2.18638		miR-181d-5p	326.501	375.489	295.387	263.375	259.315	351.255	311.887	47.3246	0.151736	1.448
miR-186-5p	254.189	336.825	257.302	297.661	315.334	357.342	303.109	41.8294	0.138001	1.40581		miR-138-1-3p	20.8172	25.2805	17.6489	10.909	12.6495	18.2583	17.5939	5.27355	0.299737	2.31739		miR-341	470.031	358.388	329.756	244.674	211.428	255.617	311.649	95.149	0.305308	2.22313		miR-182	115.042	1452.88	1265.15	2555.83	3128.95	1434.58	1658.74	1058	0.637834	27.1982
miR-410-3p	432.779	388.129	319.538	238.44	160.83	265.18	300.816	100.145	0.332911	2.69091		miR-4311	207.076	153.17	130.973	119.999	89.4502	168.672	144.89	40.9587	0.282688	2.31499		miR-3102	49.3039	23.7934	32.5111	29.6102	37.045	53.0361	37.55	11.4534	0.305018	2.22903		miR-183-3p	1.09564	34.203	33.44	76.3633	76.8007	29.5611	41.9106	29.5088	0.704088	70.0965
miR-376a-3p	413.057	330.877	297.245	249.349	220.463	283.439	299.072	67.681	0.226304	1.87359		miR-125a-3p	176.398	226.037	347.405	355.323	404.785	374.73	314.113	91.0221	0.289775	2.29472		miR-7a-5p	24412	33104.8	40582.2	57353.5	56120.5	50616.4	43698.2	13285.6	0.30403	2.3494		miR-183-5p	269.528	3087.93	3546.5	6107.5	8533.91	3227.38	4128.79	2844.27	0.688886	31.6624
miR-30e-5p	236.659	254.292	294.458	361.557	274.675	366.036	297.946	54.5859	0.183207	1.54668		miR-125a-5p	11894.3	14763	22194.9	24811.8	27219.1	24733.9	20936.2	6170.35	0.294722	2.28841		miR-342-5p	315.545	363.592	635.36	634.283	655.065	709.466	552.219	167.658	0.303607	2.24838		miR-1839-3p	10.9564	10.4096	18.5778	1.55843	13.5531	11.3028	11.0597	5.54085	0.500995	11.9208
miR-92b-5p	139.147	199.269	313.036	283.635	373.161	476.455	297.45	120.754	0.405965	3.42413		miR-3099	1912.99	1858.86	3433.17	3322.58	4243.91	3799.47	3095.16	990.72	0.320086	2.28308		miR-494-3p	190.642	352.439	444.009	478.439	542.122	441.678	408.222	123.055	0.301442	2.84367		miR-1839-5p	886.375	926.454	1019.92	892.983	743.611	832.928	883.712	92.3904	0.104548	1.37158
miR-137-3p	381.284	362.105	286.098	258.7	182.515	300.828	295.255	72.1546	0.244381	2.08906		miR-339-5p	210.363	302.622	264.733	331.946	475.261	306.914	315.307	89.0665	0.282476	2.25924		miR-138-1-3p	20.8172	25.2805	17.6489	10.909	12.6495	18.2583	17.5939	5.27355	0.299737	2.31739		miR-1843a-3p	93.1296	106.327	113.324	132.467	127.399	106.072	113.12	14.6538	0.129542	1.42239
miR-101b-3p	451.405	331.62	312.107	244.674	161.733	263.442	294.163	97.3453	0.330923	2.79105		miR-33-5p	16.4346	9.66606	17.6489	15.5843	12.6495	7.825	13.3014	3.93856	0.296101	2.25545		miR-296-5p	163.251	79.5591	99.3911	84.1554	87.6431	115.636	104.939	31.371	0.298945	2.05194		miR-1843a-5p	745.037	771.797	1406.34	1136.1	1188.15	1119.84	1061.21	256.125	0.241351	1.88761
miR-138-5p	402.101	348.722	251.729	249.349	171.672	298.219	286.965	81.4196	0.283726	2.34226		miR-342-5p	315.545	363.592	635.36	634.283	655.065	709.466	552.219	167.658	0.303607	2.24838		miR-7a-1-3p	73.408	34.9465	76.1689	40.5193	68.6688	56.5139	58.3709	17.4342	0.29868	2.17959		miR-1843b-3p	13.1477	10.4096	16.72	12.4675	15.3601	22.6055	15.1184	4.28404	0.283365	2.17161
miR-218a-5p	385.666	332.364	269.378	246.233	178.9	266.919	279.91	71.4878	0.255396	2.15576		miR-338-3p	74.5037	94.4299	47.3733	42.0777	44.2733	53.0361	59.2823	20.8286	0.351346	2.24418		miR-344a-3p	121.616	139.042	102.178	76.3633	56.9228	112.158	101.38	30.1564	0.297459	2.44265		miR-1844	9.86078	37.9207	84.5289	91.9476	77.7042	66.9472	61.4849	31.5348	0.512887	9.32458
miR-434-5p	305.684	351.696	276.809	191.687	269.254	261.703	276.139	52.8584	0.19142	1.83474		miR-22-5p	19.7216	15.6144	22.2933	12.4675	9.93891	20.8667	16.8171	4.94973	0.294328	2.24304		miR-33-5p	16.4346	9.66606	17.6489	15.5843	12.6495	7.825	13.3014	3.93856	0.296101	2.25545		miR-185-5p	3741.62	4413.67	6868.21	6327.24	6100.68	6413.89	5644.22	1256.95	0.222696	1.83562
miR-337-5p	272.815	243.882	275.88	272.726	295.457	246.053	267.802	19.6194	0.0732609	1.21147		miR-3102	49.3039	23.7934	32.5111	29.6102	37.045	53.0361	37.55	11.4534	0.305018	2.22903		miR-7a-2-3p	257.476	277.341	253.587	361.557	511.402	323.433	330.799	97.789	0.295614	2.01668		miR-186-3p
miR-101a-3p	407.579	329.389	257.302	224.415	157.215	219.969	265.978	89.242	0.335524	2.59249		miR-664-2-5p	214.746	200.757	400.351	412.985	446.347	446.894	353.68	114.595	0.324007	2.22605		miR-125a-5p	11894.3	14763	22194.9	24811.8	27219.1	24733.9	20936.2	6170.35	0.294722	2.28841		miR-186-5p	254.189	336.825	257.302	297.661	315.334	357.342	303.109	41.8294	0.138001	1.40581
miR-374-5p	235.563	301.135	235.938	260.259	318.045	208.667	259.934	42.1251	0.16206	1.52418		miR-341	470.031	358.388	329.756	244.674	211.428	255.617	311.649	95.149	0.305308	2.22313		miR-22-5p	19.7216	15.6144	22.2933	12.4675	9.93891	20.8667	16.8171	4.94973	0.294328	2.24304		miR-187-3p	146.816	147.221	114.253	115.324	108.424	122.592	125.772	17.0635	0.135671	1.35783
miR-21-5p	347.319	287.751	300.031	211.947	130.109	223.447	250.101	77.364	0.309331	2.66944		miR-450b-3p	19.7216	36.4336	38.0845	43.6362	37.045	36.5167	35.2396	8.07119	0.229038	2.21261		miR-30e-3p	925.818	1176.28	1046.86	1427.53	1959.77	1138.1	1279.06	372.704	0.291389	2.1168		miR-187-5p	7.6695	23.0498	22.2933	46.753	24.3955	46.0805	28.3736	15.239	0.537084	6.09597
miR-411-3p	254.189	274.367	222.005	215.064	256.605	266.05	248.047	24.0579	0.0969895	1.27575		miR-326-3p	133.668	81.7897	71.5245	67.0127	60.537	102.594	86.1878	27.5085	0.319169	2.20804		miR-139-3p	247.615	239.421	419.858	338.18	244.859	448.633	323.094	93.9893	0.290904	1.87383		miR-188-3p
miR-135a-3p	150.103	208.936	282.382	313.245	291.843	240.836	247.891	60.8644	0.245529	2.08687		miR-672-5p	3242.01	3797.27	4768.92	7129.84	6753.04	4484.59	5029.28	1578.63	0.313888	2.19921		miR-702-3p	173.111	218.602	182.062	272.726	209.621	354.733	235.143	68.2712	0.29034	2.04916		miR-188-5p
miR-146b-5p	182.972	285.52	255.445	278.96	209.621	251.269	243.964	40.0906	0.164329	1.56046		miR-489-3p	31.7736	23.0498	17.6489	23.3765	14.4566	25.2139	22.5866	6.04352	0.267571	2.19786		miR-125a-3p	176.398	226.037	347.405	355.323	404.785	374.73	314.113	91.0221	0.289775	2.29472		miR-18a-3p
miR-384-5p	222.415	275.854	217.36	246.233	187.936	290.394	240.032	38.4615	0.160235	1.54518		miR-24-3p	5300.72	8728.45	8611.73	10717.4	11642.1	8296.24	8882.76	2202.36	0.247936	2.19632		miR-99b-3p	37.2518	24.5369	32.5111	31.1687	17.1672	19.9972	27.1055	7.80479	0.287941	2.16994		miR-18a-5p	12.0521	32.7159	13.9333	14.0259	25.299	15.65	18.946	8.21821	0.433769	2.71455
miR-338-5p	237.754	316.749	183.92	225.973	292.746	172.15	238.215	57.6262	0.241908	1.83996		miR-300-5p	23.0085	20.8192	43.6578	43.6362	19.8778	24.3444	29.224	11.2825	0.386071	2.19631		miR-29c-5p	28.4867	13.3838	15.7911	18.7012	16.2637	17.3889	18.3359	5.27945	0.28793	2.12845		miR-190a-3p
miR-702-3p	173.111	218.602	182.062	272.726	209.621	354.733	235.143	68.2712	0.29034	2.04916		miR-30a-3p	354.988	478.842	374.342	523.634	776.138	455.589	493.922	152.202	0.30815	2.18638		miR-541-5p	3405.26	3856.76	4798.64	7050.36	6801.83	5627.04	5256.65	1505.94	0.286483	2.07043		miR-190a-3p
miR-369-5p	253.093	288.495	196.925	236.882	209.621	218.23	233.874	33.3468	0.142584	1.465		miR-34a-5p	29.5823	22.3063	15.7911	26.4934	13.5531	20.8667	21.4321	6.11599	0.285366	2.18271		miR-532-3p	33.9649	23.7934	38.0845	15.5843	27.1061	33.0389	28.5953	8.16313	0.285471	2.44376		miR-190a-5p
miR-136-5p	261.859	255.779	230.365	201.038	205.103	218.23	228.729	25.5622	0.111758	1.30253		miR-323-3p	2828.95	2198.66	2014.76	1644.15	1296.58	1633.69	1936.13	539.997	0.278905	2.18186		miR-34a-5p	29.5823	22.3063	15.7911	26.4934	13.5531	20.8667	21.4321	6.11599	0.285366	2.18271		miR-190b-3p
miR-137-5p	180.781	150.939	211.787	268.051	284.614	240.836	222.835	51.468	0.23097	1.88562		miR-7a-1-3p	73.408	34.9465	76.1689	40.5193	68.6688	56.5139	58.3709	17.4342	0.29868	2.17959		miR-138-5p	402.101	348.722	251.729	249.349	171.672	298.219	286.965	81.4196	0.283726	2.34226		miR-1912-3p
miR-380-5p	257.476	287.007	261.947	182.337	131.916	213.014	222.283	58.0495	0.261152	2.17568		miR-380-5p	257.476	287.007	261.947	182.337	131.916	213.014	222.283	58.0495	0.261152	2.17568		miR-504	165.442	179.937	106.822	113.766	92.1608	106.072	127.367	36.0926	0.283375	1.95243		miR-191a-3p
miR-1188-5p	269.528	220.089	269.378	182.337	149.987	241.705	222.171	48.2791	0.217307	1.79701		miR-1843b-3p	13.1477	10.4096	16.72	12.4675	15.3601	22.6055	15.1184	4.28404	0.283365	2.17161		miR-1843b-3p	13.1477	10.4096	16.72	12.4675	15.3601	22.6055	15.1184	4.28404	0.283365	2.17161		miR-191a-5p	3357.05	4636.73	5863.15	6403.61	6091.65	6305.21	5442.9	1205.38	0.221459	1.90751
miR-28-3p	209.268	202.987	202.498	236.882	269.254	201.711	220.433	27.4054	0.124325	1.33485		miR-99b-3p	37.2518	24.5369	32.5111	31.1687	17.1672	19.9972	27.1055	7.80479	0.287941	2.16994		miR-4311	207.076	153.17	130.973	119.999	89.4502	168.672	144.89	40.9587	0.282688	2.31499		miR-192-3p
miR-153-3p	316.641	244.626	202.498	143.376	132.82	221.708	210.278	68.0582	0.323658	2.38398		miR-345-3p	37.2518	24.5369	38.0845	52.9868	34.3344	46.0805	38.8792	9.80325	0.252147	2.15947		miR-339-5p	210.363	302.622	264.733	331.946	475.261	306.914	315.307	89.0665	0.282476	2.25924		miR-192-5p	27.3911	23.0498	31.5822	9.3506	21.6849	29.5611	23.77	8.00581	0.336804	3.37756
miR-674-5p	186.259	217.858	212.716	207.272	250.28	186.061	210.074	23.8147	0.113363	1.34515		miR-218a-5p	385.666	332.364	269.378	246.233	178.9	266.919	279.91	71.4878	0.255396	2.15576		miR-582-3p	36.1562	20.8192	28.7956	24.9349	19.8778	17.3889	24.6621	6.92577	0.280826	2.07927		miR-193a-3p
miR-384-3p	301.302	220.089	220.147	172.986	149.987	192.147	209.443	52.5912	0.2511	2.00885		miR-1b	60.2603	81.7897	48.3022	70.1295	37.9486	49.5583	57.9981	16.0347	0.276469	2.15528		miR-298-3p	15.339	37.9207	33.44	37.4024	38.8521	41.7333	34.1146	9.57876	0.280782	2.72073		miR-193a-5p	17.5303	8.17897	13.9333	20.2596	27.1061	13.0417	16.675	6.56186	0.393515	3.31412
miR-130a-3p	193.929	262.471	190.422	183.895	201.489	199.972	205.363	28.706	0.139782	1.42728		miR-31a-5p	104.086	101.122	169.058	152.727	216.849	114.767	143.101	45.3705	0.317052	2.14443		miR-702-5p	25.1998	19.3321	28.7956	14.0259	15.3601	25.2139	21.3212	5.97954	0.28045	2.05303		miR-193b-3p	19.7216	24.5369	16.72	9.3506	6.32476	19.9972	16.1085	6.94232	0.430972	3.8795
miR-344b-5p	237.754	202.987	177.418	233.765	144.566	213.883	201.729	35.5868	0.176409	1.64461		miR-344b-3p	169.825	198.526	209	132.467	97.582	140.85	158.042	42.3782	0.268146	2.14179		miR-128-3p	2033.51	1516.83	1423.99	995.839	994.795	1324.16	1381.52	386.472	0.279744	2.04415		miR-193b-5p	32.8693	19.3321	96.6045	90.3892	104.81	113.897	76.3171	39.9217	0.523104	5.89161
miR-425-5p	124.903	209.679	196.925	222.856	244.859	202.58	200.3	40.7025	0.203207	1.96039		miR-16-5p	335.267	467.688	255.445	313.245	218.656	294.742	314.174	85.9801	0.273671	2.13892		miR-323-3p	2828.95	2198.66	2014.76	1644.15	1296.58	1633.69	1936.13	539.997	0.278905	2.18186		miR-194-3p
miR-106b-5p	248.711	204.474	212.716	174.545	175.286	179.105	199.14	29.1388	0.146323	1.42491		miR-330-3p	1572.25	1997.9	3136.86	2699.21	2948.24	3354.32	2618.13	693.564	0.264908	2.13345		miR-30c-5p	3252.96	5099.96	5090.31	6906.98	7642.12	6764.28	5792.77	1614.28	0.278671	2.34928		miR-194-5p	63.5473	45.3561	45.5156	46.753	57.8264	77.3805	56.0631	12.854	0.229277	1.70607
miR-351-5p	120.521	175.476	224.791	254.025	159.023	169.542	183.896	47.9636	0.260819	2.10773		miR-129-1-3p	53.6865	41.6384	30.6533	40.5193	39.7556	25.2139	38.5778	9.8406	0.255084	2.12924		miR-1b	60.2603	81.7897	48.3022	70.1295	37.9486	49.5583	57.9981	16.0347	0.276469	2.15528		miR-1949
miR-344b-1-3p	232.276	223.806	175.56	146.493	133.724	189.539	183.566	39.8759	0.217229	1.73699		miR-29c-5p	28.4867	13.3838	15.7911	18.7012	16.2637	17.3889	18.3359	5.27945	0.28793	2.12845		let-7c-5p	152270	194738	245187	303966	302375	184480	230503	63711.3	0.276401	1.99623		miR-195-3p
miR-3068-5p	186.259	176.963	188.565	194.804	178.9	166.064	181.926	10.1399	0.0557365	1.17307		miR-30e-3p	925.818	1176.28	1046.86	1427.53	1959.77	1138.1	1279.06	372.704	0.291389	2.1168		miR-122-5p	33.9649	26.7675	26.0089	43.6362	42.4663	22.6055	32.5749	8.92578	0.274008	1.93033		miR-195-5p	128.19	142.76	80.8134	113.766	101.196	76.5111	107.206	26.1623	0.244038	1.86588
miR-598-3p	182.972	206.705	182.991	166.752	126.495	218.23	180.691	32.3354	0.178954	1.72521		miR-351-5p	120.521	175.476	224.791	254.025	159.023	169.542	183.896	47.9636	0.260819	2.10773		miR-369-3p	466.744	359.131	337.187	225.973	252.087	279.961	320.18	87.6545	0.273766	2.06548		miR-1956-3p
miR-93-5p	182.972	182.168	207.142	188.571	146.373	171.281	179.751	20.1501	0.1121	1.41517		miR-671	39.4431	40.8948	50.16	49.8699	79.5113	82.5972	57.0794	19.1164	0.334909	2.09408		miR-16-5p	335.267	467.688	255.445	313.245	218.656	294.742	314.174	85.9801	0.273671	2.13892		miR-1956-5p
miR-212-5p	138.051	188.116	147.693	204.155	195.164	168.672	173.642	26.7151	0.153852	1.47884		miR-497-5p	50.3995	58.7399	36.2267	28.0518	53.3087	38.2555	44.1637	11.7684	0.266472	2.09398		miR-140-5p	303.493	446.869	470.018	570.387	703.856	459.067	492.281	134.288	0.272787	2.31918		miR-196a-5p
miR-668	205.981	177.707	179.276	140.259	120.17	205.189	171.43	34.7377	0.202634	1.71407		miR-137-3p	381.284	362.105	286.098	258.7	182.515	300.828	295.255	72.1546	0.244381	2.08906		miR-496-3p	94.2252	68.4059	79.8845	45.1946	50.5981	81.7278	70.006	19.0598	0.27226	2.08488		miR-196b-5p
miR-1247-5p	77.7906	64.6882	209.929	157.402	234.016	262.572	167.733	82.4415	0.491504	4.05904		miR-135a-3p	150.103	208.936	282.382	313.245	291.843	240.836	247.891	60.8644	0.245529	2.08687		miR-532-5p	26.2954	20.0757	17.6489	17.1428	10.8424	18.2583	18.3773	4.98846	0.271448	2.42523		miR-196c-5p
miR-409a-5p	210.363	185.142	171.844	154.285	89.4502	175.628	164.452	41.0953	0.249892	2.35174		miR-154-3p	81.0775	64.6882	59.4489	67.0127	38.8521	43.4722	59.0919	15.6919	0.26555	2.08682		miR-344b-3p	169.825	198.526	209	132.467	97.582	140.85	158.042	42.3782	0.268146	2.14179		miR-199a-3p	87.6514	85.5074	89.1734	73.2464	96.6785	67.8166	83.3456	10.7525	0.129011	1.42559
miR-25-3p	213.65	158.375	146.764	162.077	168.058	126.069	162.499	29.1178	0.179188	1.6947		miR-496-3p	94.2252	68.4059	79.8845	45.1946	50.5981	81.7278	70.006	19.0598	0.27226	2.08488		miR-181c-5p	172.016	117.48	128.187	107.532	83.1254	93.9	117.04	31.3779	0.268095	2.06935		miR-199a-5p	18.6259	10.4096	12.0756	9.3506	12.6495	6.95555	11.6778	3.96743	0.339742	2.67785
miR-664-3p	84.3645	118.967	118.898	162.077	355.09	130.417	161.636	97.9974	0.606286	4.209		miR-582-3p	36.1562	20.8192	28.7956	24.9349	19.8778	17.3889	24.6621	6.92577	0.280826	2.07927		miR-505-3p	95.3209	70.6366	47.3733	56.1036	53.3087	75.6416	66.3975	17.7718	0.267658	2.01212		miR-19a-3p
miR-6331	159.964	187.373	167.2	157.402	141.855	149.544	160.556	15.7769	0.0982639	1.32087		miR-344g	30.678	39.4078	24.1511	29.6102	18.9743	29.5611	28.7304	6.86171	0.238831	2.0769		miR-489-3p	31.7736	23.0498	17.6489	23.3765	14.4566	25.2139	22.5866	6.04352	0.267571	2.19786		miR-19b-1-5p
miR-200b-3p	25.1998	111.531	158.84	232.207	304.492	119.114	158.564	98.2575	0.619671	12.0831		miR-541-5p	3405.26	3856.76	4798.64	7050.36	6801.83	5627.04	5256.65	1505.94	0.286483	2.07043		miR-497-5p	50.3995	58.7399	36.2267	28.0518	53.3087	38.2555	44.1637	11.7684	0.266472	2.09398		miR-19b-3p	19.7216	23.7934	14.8622	38.9609	18.0707	33.0389	24.7413	9.37267	0.378827	2.62147
miR-344b-3p	169.825	198.526	209	132.467	97.582	140.85	158.042	42.3782	0.268146	2.14179		miR-181c-5p	172.016	117.48	128.187	107.532	83.1254	93.9	117.04	31.3779	0.268095	2.06935		miR-154-3p	81.0775	64.6882	59.4489	67.0127	38.8521	43.4722	59.0919	15.6919	0.26555	2.08682		miR-1b	60.2603	81.7897	48.3022	70.1295	37.9486	49.5583	57.9981	16.0347	0.276469	2.15528
miR-324-5p	201.598	144.247	156.053	160.519	103.907	156.5	153.804	31.3776	0.20401	1.94018		miR-369-3p	466.744	359.131	337.187	225.973	252.087	279.961	320.18	87.6545	0.273766	2.06548		miR-330-3p	1572.25	1997.9	3136.86	2699.21	2948.24	3354.32	2618.13	693.564	0.264908	2.13345		miR-200a-3p	19.7216	18.5886	24.1511	37.4024	46.9839	17.3889	27.3727	12.0909	0.441714	2.70195
miR-4311	207.076	153.17	130.973	119.999	89.4502	168.672	144.89	40.9587	0.282688	2.31499		miR-702-5p	25.1998	19.3321	28.7956	14.0259	15.3601	25.2139	21.3212	5.97954	0.28045	2.05303		miR-380-5p	257.476	287.007	261.947	182.337	131.916	213.014	222.283	58.0495	0.261152	2.17568		miR-200a-5p
miR-31a-5p	104.086	101.122	169.058	152.727	216.849	114.767	143.101	45.3705	0.317052	2.14443		miR-770-5p	482.083	439.434	350.191	330.388	234.92	424.289	376.884	89.727	0.238076	2.05212		miR-351-5p	120.521	175.476	224.791	254.025	159.023	169.542	183.896	47.9636	0.260819	2.10773		miR-200b-3p	25.1998	111.531	158.84	232.207	304.492	119.114	158.564	98.2575	0.619671	12.0831
miR-1249	153.39	144.991	114.253	126.233	154.505	139.981	138.892	15.8722	0.114278	1.3523		miR-296-5p	163.251	79.5591	99.3911	84.1554	87.6431	115.636	104.939	31.371	0.298945	2.05194		miR-141-3p	30.678	49.0738	32.5111	45.1946	56.9228	33.0389	41.2365	10.7514	0.260726	1.85549		miR-200b-5p	6.57385	33.4594	62.2356	79.4801	114.749	49.5583	57.6761	37.4629	0.649539	17.4554
miR-653-5p	144.625	157.631	177.418	104.415	120.17	127.808	138.678	26.5706	0.191599	1.69916		miR-702-3p	173.111	218.602	182.062	272.726	209.621	354.733	235.143	68.2712	0.29034	2.04916		let-7a-5p	73709.3	85458.3	116283	123503	135250	78176.9	102063	26128.2	0.256	1.8349		miR-200c-3p	215.842	1338.38	2903.71	3861.8	5272.14	1915.39	2584.54	1820.32	0.704312	24.426
miR-376c-3p	135.86	163.579	157.911	84.1554	113.846	147.806	133.859	30.1041	0.224893	1.94378		miR-433-5p	105.182	60.9705	84.5289	51.4283	52.4052	55.6444	68.3598	21.7936	0.318807	2.04521		miR-370-3p	144.625	91.4558	83.6	85.7139	122.881	81.7278	101.667	25.993	0.255667	1.76959		miR-200c-5p
miR-329-5p	112.851	133.094	115.182	151.168	103.003	187.8	133.85	31.4708	0.23512	1.82324		miR-128-3p	2033.51	1516.83	1423.99	995.839	994.795	1324.16	1381.52	386.472	0.279744	2.04415		miR-218a-5p	385.666	332.364	269.378	246.233	178.9	266.919	279.91	71.4878	0.255396	2.15576		miR-201-3p
miR-30c-1-3p	43.8257	81.0462	143.978	149.61	149.084	209.536	129.513	58.4656	0.451426	4.78112		miR-7a-2-3p	257.476	277.341	253.587	361.557	511.402	323.433	330.799	97.789	0.295614	2.01668		miR-129-1-3p	53.6865	41.6384	30.6533	40.5193	39.7556	25.2139	38.5778	9.8406	0.255084	2.12924		miR-201-5p
miR-204-3p	25.1998	66.1753	76.1689	180.778	274.675	144.328	127.888	91.2605	0.713599	10.8999		miR-505-3p	95.3209	70.6366	47.3733	56.1036	53.3087	75.6416	66.3975	17.7718	0.267658	2.01212		miR-324-3p	87.6514	57.2528	49.2311	45.1946	72.283	72.1639	63.9628	16.1983	0.253246	1.93942		miR-202-3p
miR-504	165.442	179.937	106.822	113.766	92.1608	106.072	127.367	36.0926	0.283375	1.95243		miR-384-3p	301.302	220.089	220.147	172.986	149.987	192.147	209.443	52.5912	0.2511	2.00885		miR-361-3p	23.0085	19.3321	30.6533	32.7271	37.9486	23.475	27.8574	7.05352	0.253201	1.96298		miR-202-5p
miR-676	134.764	144.991	132.831	102.857	143.662	104.333	127.24	18.9311	0.148783	1.40964		let-7c-5p	152270	194738	245187	303966	302375	184480	230503	63711.3	0.276401	1.99623		miR-345-3p	37.2518	24.5369	38.0845	52.9868	34.3344	46.0805	38.8792	9.80325	0.252147	2.15947		miR-203a-3p	95.3209	112.275	123.542	151.168	144.566	116.506	123.896	20.8679	0.16843	1.58589
miR-187-3p	146.816	147.221	114.253	115.324	108.424	122.592	125.772	17.0635	0.135671	1.35783		miR-7b	5729.11	6978.15	8829.09	11398.4	10937.3	10159.5	9005.25	2265.63	0.25159	1.98955		miR-7b	5729.11	6978.15	8829.09	11398.4	10937.3	10159.5	9005.25	2265.63	0.25159	1.98955		miR-203a-5p
miR-152-3p	108.469	154.657	114.253	146.493	126.495	102.594	125.494	21.1331	0.1684	1.50746		miR-346	24.1041	23.0498	25.08	21.8181	12.6495	24.3444	21.841	4.64382	0.212619	1.98268		miR-384-3p	301.302	220.089	220.147	172.986	149.987	192.147	209.443	52.5912	0.2511	2.00885		miR-203b-3p
miR-379-3p	124.903	158.375	106.822	119.999	107.521	127.808	124.238	18.8639	0.151837	1.4826		miR-361-3p	23.0085	19.3321	30.6533	32.7271	37.9486	23.475	27.8574	7.05352	0.253201	1.96298		miR-92b-3p	2968.1	3138.49	3126.64	4600.5	4812.24	5164.5	3968.41	994	0.250478	1.74		miR-204-3p	25.1998	66.1753	76.1689	180.778	274.675	144.328	127.888	91.2605	0.713599	10.8999
miR-203a-3p	95.3209	112.275	123.542	151.168	144.566	116.506	123.896	20.8679	0.16843	1.58589		miR-425-5p	124.903	209.679	196.925	222.856	244.859	202.58	200.3	40.7025	0.203207	1.96039		miR-409a-5p	210.363	185.142	171.844	154.285	89.4502	175.628	164.452	41.0953	0.249892	2.35174		miR-204-5p	2116.78	2701.29	2355.66	5535.56	9093.2	3384.75	4197.87	2697.38	0.642558	4.29577
miR-34c-3p	164.346	123.428	133.76	124.675	86.7396	99.1166	122.011	27.2311	0.223185	1.89471		miR-322-3p	77.7906	118.223	85.4578	87.2723	60.537	72.1639	83.5741	19.5558	0.233993	1.95291		miR-210-3p	58.069	36.4336	33.44	31.1687	39.7556	35.6472	39.0857	9.73885	0.249167	1.86306		miR-205	6.57385	19.3321	8.36	10.909	28.9132	11.3028	14.2318	8.41782	0.591478	4.39821
miR-181c-5p	172.016	117.48	128.187	107.532	83.1254	93.9	117.04	31.3779	0.268095	2.06935		miR-504	165.442	179.937	106.822	113.766	92.1608	106.072	127.367	36.0926	0.283375	1.95243		miR-24-3p	5300.72	8728.45	8611.73	10717.4	11642.1	8296.24	8882.76	2202.36	0.247936	2.19632		miR-206-3p	35.0606	105.583	28.7956	37.4024	82.2219	29.5611	53.1041	32.6165	0.614199	3.66664
miR-1843a-3p	93.1296	106.327	113.324	132.467	127.399	106.072	113.12	14.6538	0.129542	1.42239		miR-376c-3p	135.86	163.579	157.911	84.1554	113.846	147.806	133.859	30.1041	0.224893	1.94378		miR-365-3p	20.8172	28.9982	24.1511	28.0518	37.9486	39.125	29.8486	7.34357	0.246027	1.87945		miR-207
miR-540-3p	116.138	96.6606	118.898	93.506	117.46	129.547	112.035	13.9981	0.124944	1.38544		miR-324-5p	201.598	144.247	156.053	160.519	103.907	156.5	153.804	31.3776	0.20401	1.94018		miR-874-3p	17.5303	14.1273	15.7911	10.909	10.8424	19.9972	14.8662	3.65173	0.245639	1.84435		miR-208a-3p
miR-132-5p	142.434	117.48	96.6045	116.883	77.7042	113.897	110.834	21.8574	0.197209	1.83302		miR-324-3p	87.6514	57.2528	49.2311	45.1946	72.283	72.1639	63.9628	16.1983	0.253246	1.93942		miR-135a-3p	150.103	208.936	282.382	313.245	291.843	240.836	247.891	60.8644	0.245529	2.08687		miR-208b-3p
miR-195-5p	128.19	142.76	80.8134	113.766	101.196	76.5111	107.206	26.1623	0.244038	1.86588		miR-122-5p	33.9649	26.7675	26.0089	43.6362	42.4663	22.6055	32.5749	8.92578	0.274008	1.93033		miR-137-3p	381.284	362.105	286.098	258.7	182.515	300.828	295.255	72.1546	0.244381	2.08906		miR-20a-3p
miR-296-5p	163.251	79.5591	99.3911	84.1554	87.6431	115.636	104.939	31.371	0.298945	2.05194		miR-411-5p	1015.66	781.463	841.574	682.594	526.762	755.547	767.267	162.832	0.212224	1.92812		miR-195-5p	128.19	142.76	80.8134	113.766	101.196	76.5111	107.206	26.1623	0.244038	1.86588		miR-20a-5p	17.5303	25.2805	27.8667	15.5843	8.13184	18.2583	18.7753	7.07464	0.376806	3.42686
miR-136-3p	186.259	89.2251	127.258	71.688	64.1511	87.8139	104.399	45.6483	0.437248	2.90344		miR-191a-5p	3357.05	4636.73	5863.15	6403.61	6091.65	6305.21	5442.9	1205.38	0.221459	1.90751		miR-338-5p	237.754	316.749	183.92	225.973	292.746	172.15	238.215	57.6262	0.241908	1.83996		miR-20b-5p
miR-370-3p	144.625	91.4558	83.6	85.7139	122.881	81.7278	101.667	25.993	0.255667	1.76959		miR-34c-3p	164.346	123.428	133.76	124.675	86.7396	99.1166	122.011	27.2311	0.223185	1.89471		miR-1843a-5p	745.037	771.797	1406.34	1136.1	1188.15	1119.84	1061.21	256.125	0.241351	1.88761		miR-21-3p
miR-344a-3p	121.616	139.042	102.178	76.3633	56.9228	112.158	101.38	30.1564	0.297459	2.44265		miR-1843a-5p	745.037	771.797	1406.34	1136.1	1188.15	1119.84	1061.21	256.125	0.241351	1.88761		miR-298-5p	503.995	498.917	836.929	702.854	790.595	892.919	704.368	169.068	0.240028	1.78971		miR-21-5p	347.319	287.751	300.031	211.947	130.109	223.447	250.101	77.364	0.309331	2.66944
miR-873-3p	122.712	68.4059	88.2445	102.857	100.293	122.592	100.851	20.8158	0.206403	1.79388		miR-137-5p	180.781	150.939	211.787	268.051	284.614	240.836	222.835	51.468	0.23097	1.88562		miR-29c-3p	578.499	429.768	395.707	327.271	338.826	333.867	400.656	96.0929	0.239839	1.76764		miR-210-3p	58.069	36.4336	33.44	31.1687	39.7556	35.6472	39.0857	9.73885	0.249167	1.86306
miR-455-3p	46.017	85.5074	78.0267	121.558	159.926	100.856	98.6484	39.1221	0.396581	3.47537		miR-365-3p	20.8172	28.9982	24.1511	28.0518	37.9486	39.125	29.8486	7.34357	0.246027	1.87945		miR-344g	30.678	39.4078	24.1511	29.6102	18.9743	29.5611	28.7304	6.86171	0.238831	2.0769		miR-210-5p
miR-340-5p	131.477	107.07	86.3867	87.2723	85.836	92.1611	98.3672	18.0786	0.183787	1.53172		miR-139-3p	247.615	239.421	419.858	338.18	244.859	448.633	323.094	93.9893	0.290904	1.87383		miR-770-5p	482.083	439.434	350.191	330.388	234.92	424.289	376.884	89.727	0.238076	2.05212		miR-211-3p
miR-221-5p	20.8172	37.9207	61.3067	180.778	99.3891	153.022	92.2057	64.1768	0.696017	8.68408		miR-376a-3p	413.057	330.877	297.245	249.349	220.463	283.439	299.072	67.681	0.226304	1.87359		miR-329-5p	112.851	133.094	115.182	151.168	103.003	187.8	133.85	31.4708	0.23512	1.82324		miR-211-5p
miR-135b-5p	108.469	104.096	76.1689	109.09	65.9582	76.5111	90.0489	19.2638	0.213926	1.65393		miR-195-5p	128.19	142.76	80.8134	113.766	101.196	76.5111	107.206	26.1623	0.244038	1.86588		miR-322-3p	77.7906	118.223	85.4578	87.2723	60.537	72.1639	83.5741	19.5558	0.233993	1.95291		miR-212-3p	265.145	298.904	342.76	355.323	371.354	372.992	334.413	43.4021	0.129786	1.40674
miR-412-5p	156.677	82.5332	92.8889	42.0777	56.0193	99.9861	88.3637	40.1118	0.45394	3.72351		miR-210-3p	58.069	36.4336	33.44	31.1687	39.7556	35.6472	39.0857	9.73885	0.249167	1.86306		miR-137-5p	180.781	150.939	211.787	268.051	284.614	240.836	222.835	51.468	0.23097	1.88562		miR-212-5p	138.051	188.116	147.693	204.155	195.164	168.672	173.642	26.7151	0.153852	1.47884
miR-326-3p	133.668	81.7897	71.5245	67.0127	60.537	102.594	86.1878	27.5085	0.319169	2.20804		miR-141-3p	30.678	49.0738	32.5111	45.1946	56.9228	33.0389	41.2365	10.7514	0.260726	1.85549		miR-194-5p	63.5473	45.3561	45.5156	46.753	57.8264	77.3805	56.0631	12.854	0.229277	1.70607		miR-214-3p	1.09564	32.7159	32.5111	65.4542	58.7299	29.5611	36.678	23.0832	0.629348	59.7405
miR-322-3p	77.7906	118.223	85.4578	87.2723	60.537	72.1639	83.5741	19.5558	0.233993	1.95291		miR-674-3p	63.5473	41.6384	47.3733	34.2856	45.1769	56.5139	48.0892	10.4983	0.218309	1.85347		miR-450b-3p	19.7216	36.4336	38.0845	43.6362	37.045	36.5167	35.2396	8.07119	0.229038	2.21261		miR-215
miR-199a-3p	87.6514	85.5074	89.1734	73.2464	96.6785	67.8166	83.3456	10.7525	0.129011	1.42559		let-7d-5p	32646.9	41015.3	43562.1	53295.3	60350	39039.8	44984.9	10104.5	0.224619	1.84857		miR-340-3p	15.339	11.8967	17.6489	10.909	18.9743	19.1278	15.6493	3.57217	0.228264	1.75339		miR-216a-3p
miR-505-5p	23.0085	76.5849	60.3778	105.974	116.556	98.2472	80.1247	34.608	0.431927	5.0658		miR-874-3p	17.5303	14.1273	15.7911	10.909	10.8424	19.9972	14.8662	3.65173	0.245639	1.84435		miR-376a-3p	413.057	330.877	297.245	249.349	220.463	283.439	299.072	67.681	0.226304	1.87359		miR-216a-5p
miR-451-5p	88.747	95.1735	52.9467	79.4801	76.8007	85.2055	79.7256	14.6682	0.183983	1.79753		miR-338-5p	237.754	316.749	183.92	225.973	292.746	172.15	238.215	57.6262	0.241908	1.83996		miR-376c-3p	135.86	163.579	157.911	84.1554	113.846	147.806	133.859	30.1041	0.224893	1.94378		miR-216b-3p
miR-448-3p	82.1732	79.5591	93.8178	79.4801	75.8971	66.9472	79.6458	8.74729	0.109827	1.40137		miR-28-5p	457.979	579.963	732.894	719.997	842.097	661.647	665.763	133.487	0.200503	1.83873		let-7d-5p	32646.9	41015.3	43562.1	53295.3	60350	39039.8	44984.9	10104.5	0.224619	1.84857		miR-216b-5p	48.2083	26.024	24.1511	15.5843	18.9743	27.8222	26.794	11.4369	0.426844	3.09338
miR-873-5p	132.573	72.1236	87.3156	71.688	56.9228	51.2972	78.6533	29.3055	0.372591	2.5844		miR-185-5p	3741.62	4413.67	6868.21	6327.24	6100.68	6413.89	5644.22	1256.95	0.222696	1.83562		miR-653-3p	646.429	539.068	526.68	626.491	919.801	592.961	641.905	144.036	0.224388	1.74641		miR-217-3p
miR-3068-3p	85.4601	95.1735	73.3822	79.4801	64.1511	73.9028	78.5916	10.7757	0.137109	1.48358		let-7a-5p	73709.3	85458.3	116283	123503	135250	78176.9	102063	26128.2	0.256	1.8349		miR-34c-3p	164.346	123.428	133.76	124.675	86.7396	99.1166	122.011	27.2311	0.223185	1.89471		miR-217-5p
miR-666-5p	115.042	80.3026	59.4489	71.688	47.8875	94.7694	78.1898	24.2866	0.310611	2.40235		miR-434-5p	305.684	351.696	276.809	191.687	269.254	261.703	276.139	52.8584	0.19142	1.83474		miR-223-3p	8.76514	11.1531	11.1467	7.79217	13.5531	13.9111	11.0535	2.46192	0.222726	1.78527		miR-218a-1-3p
miR-193b-5p	32.8693	19.3321	96.6045	90.3892	104.81	113.897	76.3171	39.9217	0.523104	5.89161		miR-132-5p	142.434	117.48	96.6045	116.883	77.7042	113.897	110.834	21.8574	0.197209	1.83302		miR-185-5p	3741.62	4413.67	6868.21	6327.24	6100.68	6413.89	5644.22	1256.95	0.222696	1.83562		miR-218a-2-3p
miR-322-5p	94.2252	86.9945	107.751	60.7789	35.238	46.95	71.9896	28.6419	0.397862	3.05782		miR-29a-5p	14.2434	9.66606	17.6489	15.5843	17.1672	13.9111	14.7035	2.88917	0.196496	1.82586		miR-191a-5p	3357.05	4636.73	5863.15	6403.61	6091.65	6305.21	5442.9	1205.38	0.221459	1.90751		miR-218a-5p	385.666	332.364	269.378	246.233	178.9	266.919	279.91	71.4878	0.255396	2.15576
miR-421-3p	63.5473	64.6882	76.1689	65.4542	82.2219	69.5555	70.2727	7.45249	0.106051	1.29387		miR-329-5p	112.851	133.094	115.182	151.168	103.003	187.8	133.85	31.4708	0.23512	1.82324		miR-106b-3p	62.4516	39.4078	34.3689	45.1946	46.9839	39.9944	44.7335	9.77196	0.218448	1.8171		miR-219a-1-3p	8.76514	9.66606	7.43111	9.3506	5.42122	16.5194	9.5256	3.76232	0.394969	3.04718
miR-15b-5p	53.6865	110.788	48.3022	45.1946	88.5467	73.9028	70.0701	25.981	0.370786	2.45135		miR-106b-3p	62.4516	39.4078	34.3689	45.1946	46.9839	39.9944	44.7335	9.77196	0.218448	1.8171		miR-674-3p	63.5473	41.6384	47.3733	34.2856	45.1769	56.5139	48.0892	10.4983	0.218309	1.85347		miR-219a-2-3p	966.357	3223.26	1032	1290.38	2472.98	1068.55	1675.59	945.01	0.563987	3.33547
miR-496-3p	94.2252	68.4059	79.8845	45.1946	50.5981	81.7278	70.006	19.0598	0.27226	2.08488		miR-3547	579.595	526.428	406.853	403.634	320.756	453.85	448.519	93.1163	0.207608	1.80697		miR-1188-5p	269.528	220.089	269.378	182.337	149.987	241.705	222.171	48.2791	0.217307	1.79701		miR-219a-5p
miR-433-5p	105.182	60.9705	84.5289	51.4283	52.4052	55.6444	68.3598	21.7936	0.318807	2.04521		miR-451-5p	88.747	95.1735	52.9467	79.4801	76.8007	85.2055	79.7256	14.6682	0.183983	1.79753		miR-344b-1-3p	232.276	223.806	175.56	146.493	133.724	189.539	183.566	39.8759	0.217229	1.73699		miR-219b
miR-27a-3p	70.1211	84.7639	54.8045	74.8048	57.8264	66.0778	68.0664	11.0736	0.162689	1.54666		miR-1188-5p	269.528	220.089	269.378	182.337	149.987	241.705	222.171	48.2791	0.217307	1.79701		let-7d-3p	728.602	703.391	741.254	925.71	1177.31	775.544	841.968	182.251	0.216458	1.67376		miR-22-3p	1842.87	1922.8	1707.3	1464.93	1728.47	1388.5	1675.81	209.616	0.125084	1.3848
let-7b-3p	24.1041	63.9447	31.5822	62.3374	147.277	70.425	66.6117	43.7737	0.657148	6.11001		miR-873-3p	122.712	68.4059	88.2445	102.857	100.293	122.592	100.851	20.8158	0.206403	1.79388		miR-135b-5p	108.469	104.096	76.1689	109.09	65.9582	76.5111	90.0489	19.2638	0.213926	1.65393		miR-22-5p	19.7216	15.6144	22.2933	12.4675	9.93891	20.8667	16.8171	4.94973	0.294328	2.24304
miR-505-3p	95.3209	70.6366	47.3733	56.1036	53.3087	75.6416	66.3975	17.7718	0.267658	2.01212		miR-325-5p	55.8778	43.1255	42.7289	31.1687	50.5981	47.8194	45.2197	8.45341	0.186941	1.79275		miR-346	24.1041	23.0498	25.08	21.8181	12.6495	24.3444	21.841	4.64382	0.212619	1.98268		miR-221-3p	712.168	701.161	680.876	685.711	628.862	671.211	679.998	29.0113	0.0426637	1.13247
miR-324-3p	87.6514	57.2528	49.2311	45.1946	72.283	72.1639	63.9628	16.1983	0.253246	1.93942		miR-34b-5p	17.5303	14.8709	20.4356	21.8181	19.8778	12.1722	17.7841	3.68053	0.206956	1.79245		miR-411-5p	1015.66	781.463	841.574	682.594	526.762	755.547	767.267	162.832	0.212224	1.92812		miR-221-5p	20.8172	37.9207	61.3067	180.778	99.3891	153.022	92.2057	64.1768	0.696017	8.68408
miR-145-5p	21.9128	52.048	41.8	84.1554	111.135	68.6861	63.2896	31.7928	0.502338	5.07169		miR-298-5p	503.995	498.917	836.929	702.854	790.595	892.919	704.368	169.068	0.240028	1.78971		miR-495	653.003	705.622	582.414	465.972	401.171	501.669	551.642	116.111	0.210483	1.75891		miR-222-3p	668.342	650.6	639.076	751.165	829.447	820.755	726.564	85.8798	0.1182	1.29789
miR-488-3p	60.2603	71.3801	67.8089	43.6362	56.0193	77.3805	62.7476	12.091	0.192693	1.77331		miR-149-5p	890.757	683.316	595.418	623.374	497.849	771.197	676.985	138.731	0.204925	1.78921		miR-301a-3p	15.339	25.2805	17.6489	17.1428	19.8778	14.7806	18.3449	3.85023	0.20988	1.71039		miR-222-5p
miR-1844	9.86078	37.9207	84.5289	91.9476	77.7042	66.9472	61.4849	31.5348	0.512887	9.32458		miR-486	553.299	703.391	718.031	821.295	651.45	988.558	739.338	150.272	0.203252	1.78666		miR-3547	579.595	526.428	406.853	403.634	320.756	453.85	448.519	93.1163	0.207608	1.80697		miR-223-3p	8.76514	11.1531	11.1467	7.79217	13.5531	13.9111	11.0535	2.46192	0.222726	1.78527
miR-331-3p	72.3124	69.893	65.0222	42.0777	55.1158	64.3389	61.46	11.1874	0.182027	1.71854		miR-223-3p	8.76514	11.1531	11.1467	7.79217	13.5531	13.9111	11.0535	2.46192	0.222726	1.78527		miR-329-3p	479.891	456.535	428.218	345.972	281.904	323.433	385.992	79.9075	0.207018	1.70232		miR-223-5p
miR-128-2-5p	36.1562	57.2528	69.6667	60.7789	43.3698	100.856	61.3467	22.8253	0.372072	2.78944		miR-488-3p	60.2603	71.3801	67.8089	43.6362	56.0193	77.3805	62.7476	12.091	0.192693	1.77331		miR-34b-5p	17.5303	14.8709	20.4356	21.8181	19.8778	12.1722	17.7841	3.68053	0.206956	1.79245		miR-224-3p
miR-338-3p	74.5037	94.4299	47.3733	42.0777	44.2733	53.0361	59.2823	20.8286	0.351346	2.24418		miR-370-3p	144.625	91.4558	83.6	85.7139	122.881	81.7278	101.667	25.993	0.255667	1.76959		miR-873-3p	122.712	68.4059	88.2445	102.857	100.293	122.592	100.851	20.8158	0.206403	1.79388		miR-224-5p	36.1562	8.17897	25.08	26.4934	41.5627	23.475	26.8244	11.544	0.430356	5.08166
miR-154-3p	81.0775	64.6882	59.4489	67.0127	38.8521	43.4722	59.0919	15.6919	0.26555	2.08682		miR-29c-3p	578.499	429.768	395.707	327.271	338.826	333.867	400.656	96.0929	0.239839	1.76764		miR-30d-5p	1746.45	2055.9	2573.95	2920.51	2972.64	2932.64	2533.68	519.828	0.205167	1.7021		miR-23a-3p	1584.3	2941.45	2742.08	4793.74	6401.56	3264.76	3621.32	1709.75	0.472134	4.04063
miR-672-3p	49.3039	57.2528	52.9467	63.8958	72.283	56.5139	58.6993	8.24323	0.140431	1.46607		miR-375-3p	1956.82	1651.41	2336.16	2449.86	2915.71	2141.44	2241.9	435.018	0.19404	1.76559		miR-149-5p	890.757	683.316	595.418	623.374	497.849	771.197	676.985	138.731	0.204925	1.78921		miR-23a-5p	1.09564	12.6402	13.0044	18.7012	26.2026	11.3028	13.8245	8.33615	0.602999	23.9153
miR-7a-1-3p	73.408	34.9465	76.1689	40.5193	68.6688	56.5139	58.3709	17.4342	0.29868	2.17959		miR-139-5p	404.292	374.746	387.347	344.414	229.498	404.292	357.431	66.5174	0.186098	1.76163		miR-324-5p	201.598	144.247	156.053	160.519	103.907	156.5	153.804	31.3776	0.20401	1.94018		miR-23b-3p	3686.84	7106.78	7432.97	11615	14501.8	9174.37	8919.62	3778.07	0.423568	3.93339
miR-1b	60.2603	81.7897	48.3022	70.1295	37.9486	49.5583	57.9981	16.0347	0.276469	2.15528		miR-495	653.003	705.622	582.414	465.972	401.171	501.669	551.642	116.111	0.210483	1.75891		miR-486	553.299	703.391	718.031	821.295	651.45	988.558	739.338	150.272	0.203252	1.78666		miR-23b-5p
miR-376a-5p	66.8342	57.2528	69.6667	56.1036	39.7556	58.2528	57.9776	10.4998	0.181101	1.75237		miR-340-3p	15.339	11.8967	17.6489	10.909	18.9743	19.1278	15.6493	3.57217	0.228264	1.75339		miR-425-5p	124.903	209.679	196.925	222.856	244.859	202.58	200.3	40.7025	0.203207	1.96039		miR-24-1-5p
miR-200b-5p	6.57385	33.4594	62.2356	79.4801	114.749	49.5583	57.6761	37.4629	0.649539	17.4554		miR-376a-5p	66.8342	57.2528	69.6667	56.1036	39.7556	58.2528	57.9776	10.4998	0.181101	1.75237		miR-668	205.981	177.707	179.276	140.259	120.17	205.189	171.43	34.7377	0.202634	1.71407		miR-24-2-5p	8.76514	17.1015	16.72	15.5843	18.9743	6.95555	14.0168	4.92539	0.351392	2.72793
miR-296-3p	44.9213	57.9963	53.8756	48.3115	68.6688	72.1639	57.6562	10.9148	0.189308	1.60645		miR-125b-2-3p	238.85	312.288	368.769	417.66	350.572	324.303	335.407	60.1493	0.179332	1.74863		miR-26b-5p	1160.29	1731.71	1158.32	1538.17	1731.18	1162.45	1413.69	286.35	0.202555	1.49501		miR-24-3p	5300.72	8728.45	8611.73	10717.4	11642.1	8296.24	8882.76	2202.36	0.247936	2.19632
miR-671	39.4431	40.8948	50.16	49.8699	79.5113	82.5972	57.0794	19.1164	0.334909	2.09408		miR-653-3p	646.429	539.068	526.68	626.491	919.801	592.961	641.905	144.036	0.224388	1.74641		miR-28-5p	457.979	579.963	732.894	719.997	842.097	661.647	665.763	133.487	0.200503	1.83873		miR-25-3p	213.65	158.375	146.764	162.077	168.058	126.069	162.499	29.1178	0.179188	1.6947
miR-194-5p	63.5473	45.3561	45.5156	46.753	57.8264	77.3805	56.0631	12.854	0.229277	1.70607		miR-92b-3p	2968.1	3138.49	3126.64	4600.5	4812.24	5164.5	3968.41	994	0.250478	1.74		miR-764-3p	43.8257	48.3303	44.5867	46.753	28.9132	32.1694	40.7631	8.1414	0.199725	1.67156		miR-25-5p	28.4867	27.5111	40.8711	38.9609	45.1769	41.7333	37.1233	7.35555	0.198138	1.64213
miR-15a-5p	86.5557	36.4336	50.16	45.1946	48.791	59.1222	54.3762	17.3969	0.319936	2.37571		miR-760-3p	5626.12	4537.1	6721.44	6185.43	5233.29	7891.94	6032.55	1182.85	0.196078	1.73943		miR-382-5p	4083.46	3473.09	3169.37	2738.17	2377.21	2750.05	3098.56	614.329	0.198263	1.71776		miR-26a-3p
miR-501-3p	43.8257	54.2786	56.6622	52.9868	62.3441	50.4278	53.4209	6.19807	0.116023	1.42255		miR-344b-1-3p	232.276	223.806	175.56	146.493	133.724	189.539	183.566	39.8759	0.217229	1.73699		miR-25-5p	28.4867	27.5111	40.8711	38.9609	45.1769	41.7333	37.1233	7.35555	0.198138	1.64213		miR-26a-5p	8468.22	9887.63	9286.1	10522.5	12029.7	9196.98	9898.53	1252.55	0.126539	1.42057
miR-206-3p	35.0606	105.583	28.7956	37.4024	82.2219	29.5611	53.1041	32.6165	0.614199	3.66664		miR-423-3p	1283	1524.26	1649.71	1729.86	2219.09	1876.26	1713.7	318.619	0.185925	1.72961		miR-132-5p	142.434	117.48	96.6045	116.883	77.7042	113.897	110.834	21.8574	0.197209	1.83302		miR-26b-3p
miR-17-5p	50.3995	58.7399	59.4489	46.753	38.8521	44.3417	49.7559	8.15236	0.163847	1.53013		miR-598-3p	182.972	206.705	182.991	166.752	126.495	218.23	180.691	32.3354	0.178954	1.72521		miR-29a-5p	14.2434	9.66606	17.6489	15.5843	17.1672	13.9111	14.7035	2.88917	0.196496	1.82586		miR-26b-5p	1160.29	1731.71	1158.32	1538.17	1731.18	1162.45	1413.69	286.35	0.202555	1.49501
miR-674-3p	63.5473	41.6384	47.3733	34.2856	45.1769	56.5139	48.0892	10.4983	0.218309	1.85347		miR-331-3p	72.3124	69.893	65.0222	42.0777	55.1158	64.3389	61.46	11.1874	0.182027	1.71854		miR-760-3p	5626.12	4537.1	6721.44	6185.43	5233.29	7891.94	6032.55	1182.85	0.196078	1.73943		miR-27a-3p	70.1211	84.7639	54.8045	74.8048	57.8264	66.0778	68.0664	11.0736	0.162689	1.54666
miR-126a-5p	44.9213	55.7657	47.3733	43.6362	47.8875	39.9944	46.5964	5.3198	0.114168	1.39434		miR-382-5p	4083.46	3473.09	3169.37	2738.17	2377.21	2750.05	3098.56	614.329	0.198263	1.71776		miR-375-3p	1956.82	1651.41	2336.16	2449.86	2915.71	2141.44	2241.9	435.018	0.19404	1.76559		miR-27a-5p	1.09564	8.92251	3.71556	9.3506	23.492	11.3028	9.64651	7.78903	0.807446	21.4413
miR-877	65.7385	34.9465	46.4445	51.4283	18.0707	59.1222	45.9585	17.284	0.376078	3.63784		miR-668	205.981	177.707	179.276	140.259	120.17	205.189	171.43	34.7377	0.202634	1.71407		miR-488-3p	60.2603	71.3801	67.8089	43.6362	56.0193	77.3805	62.7476	12.091	0.192693	1.77331		miR-27b-3p	521.526	600.039	543.4	500.257	637.897	482.542	547.61	60.1247	0.109795	1.32195
miR-325-5p	55.8778	43.1255	42.7289	31.1687	50.5981	47.8194	45.2197	8.45341	0.186941	1.79275		miR-301a-3p	15.339	25.2805	17.6489	17.1428	19.8778	14.7806	18.3449	3.85023	0.20988	1.71039		miR-653-5p	144.625	157.631	177.418	104.415	120.17	127.808	138.678	26.5706	0.191599	1.69916		miR-27b-5p	12.0521	44.6126	6.50222	12.4675	15.3601	15.65	17.7741	13.5543	0.76259	6.86112
miR-106b-3p	62.4516	39.4078	34.3689	45.1946	46.9839	39.9944	44.7335	9.77196	0.218448	1.8171		miR-194-5p	63.5473	45.3561	45.5156	46.753	57.8264	77.3805	56.0631	12.854	0.229277	1.70607		miR-434-5p	305.684	351.696	276.809	191.687	269.254	261.703	276.139	52.8584	0.19142	1.83474		miR-28-3p	209.268	202.987	202.498	236.882	269.254	201.711	220.433	27.4054	0.124325	1.33485
miR-497-5p	50.3995	58.7399	36.2267	28.0518	53.3087	38.2555	44.1637	11.7684	0.266472	2.09398		miR-329-3p	479.891	456.535	428.218	345.972	281.904	323.433	385.992	79.9075	0.207018	1.70232		miR-296-3p	44.9213	57.9963	53.8756	48.3115	68.6688	72.1639	57.6562	10.9148	0.189308	1.60645		miR-28-5p	457.979	579.963	732.894	719.997	842.097	661.647	665.763	133.487	0.200503	1.83873
miR-758-3p	63.5473	37.9207	46.4445	38.9609	22.5884	50.4278	43.3149	13.765	0.317789	2.81327		miR-30d-5p	1746.45	2055.9	2573.95	2920.51	2972.64	2932.64	2533.68	519.828	0.205167	1.7021		miR-126a-3p	717.646	629.781	521.107	508.05	471.646	446.894	549.187	103.76	0.188934	1.60585		miR-291a-5p
miR-183-3p	1.09564	34.203	33.44	76.3633	76.8007	29.5611	41.9106	29.5088	0.704088	70.0965		miR-653-5p	144.625	157.631	177.418	104.415	120.17	127.808	138.678	26.5706	0.191599	1.69916		miR-325-5p	55.8778	43.1255	42.7289	31.1687	50.5981	47.8194	45.2197	8.45341	0.186941	1.79275		miR-292-5p
miR-141-3p	30.678	49.0738	32.5111	45.1946	56.9228	33.0389	41.2365	10.7514	0.260726	1.85549		miR-25-3p	213.65	158.375	146.764	162.077	168.058	126.069	162.499	29.1178	0.179188	1.6947		miR-139-5p	404.292	374.746	387.347	344.414	229.498	404.292	357.431	66.5174	0.186098	1.76163		miR-296-3p	44.9213	57.9963	53.8756	48.3115	68.6688	72.1639	57.6562	10.9148	0.189308	1.60645
miR-764-3p	43.8257	48.3303	44.5867	46.753	28.9132	32.1694	40.7631	8.1414	0.199725	1.67156		let-7d-3p	728.602	703.391	741.254	925.71	1177.31	775.544	841.968	182.251	0.216458	1.67376		miR-423-3p	1283	1524.26	1649.71	1729.86	2219.09	1876.26	1713.7	318.619	0.185925	1.72961		miR-296-5p	163.251	79.5591	99.3911	84.1554	87.6431	115.636	104.939	31.371	0.298945	2.05194
miR-500-3p	24.1041	65.4318	28.7956	37.4024	31.6238	48.6889	39.3411	15.3284	0.389627	2.71455		miR-764-3p	43.8257	48.3303	44.5867	46.753	28.9132	32.1694	40.7631	8.1414	0.199725	1.67156		miR-485-5p	1173.43	1116.06	1544.74	1589.6	1430.3	1825.83	1446.66	267.598	0.184976	1.63597		miR-298-3p	15.339	37.9207	33.44	37.4024	38.8521	41.7333	34.1146	9.57876	0.280782	2.72073
miR-210-3p	58.069	36.4336	33.44	31.1687	39.7556	35.6472	39.0857	9.73885	0.249167	1.86306		miR-667-3p	406.483	420.845	364.125	327.271	272.868	452.111	373.951	66.1206	0.176816	1.65688		miR-451-5p	88.747	95.1735	52.9467	79.4801	76.8007	85.2055	79.7256	14.6682	0.183983	1.79753		miR-298-5p	503.995	498.917	836.929	702.854	790.595	892.919	704.368	169.068	0.240028	1.78971
miR-345-3p	37.2518	24.5369	38.0845	52.9868	34.3344	46.0805	38.8792	9.80325	0.252147	2.15947		miR-135b-5p	108.469	104.096	76.1689	109.09	65.9582	76.5111	90.0489	19.2638	0.213926	1.65393		miR-340-5p	131.477	107.07	86.3867	87.2723	85.836	92.1611	98.3672	18.0786	0.183787	1.53172		miR-2985
miR-129-1-3p	53.6865	41.6384	30.6533	40.5193	39.7556	25.2139	38.5778	9.8406	0.255084	2.12924		let-7i-5p	12610.8	16407.8	16002	18179.1	20811.2	14462.3	16412.2	2859.85	0.174251	1.65026		miR-30e-5p	236.659	254.292	294.458	361.557	274.675	366.036	297.946	54.5859	0.183207	1.54668		miR-299a-3p	8.76514	10.4096	23.2222	26.4934	36.1415	21.7361	21.128	10.2633	0.485766	4.12332
miR-3102	49.3039	23.7934	32.5111	29.6102	37.045	53.0361	37.55	11.4534	0.305018	2.22903		miR-344b-5p	237.754	202.987	177.418	233.765	144.566	213.883	201.729	35.5868	0.176409	1.64461		miR-331-3p	72.3124	69.893	65.0222	42.0777	55.1158	64.3389	61.46	11.1874	0.182027	1.71854		miR-299a-5p	28.4867	34.9465	34.3689	34.2856	31.6238	35.6472	33.2264	2.69367	0.08107	1.25136
miR-25-5p	28.4867	27.5111	40.8711	38.9609	45.1769	41.7333	37.1233	7.35555	0.198138	1.64213		miR-25-5p	28.4867	27.5111	40.8711	38.9609	45.1769	41.7333	37.1233	7.35555	0.198138	1.64213		miR-376a-5p	66.8342	57.2528	69.6667	56.1036	39.7556	58.2528	57.9776	10.4998	0.181101	1.75237		miR-29a-3p	4894.23	5078.4	5982.05	5596.34	6672.62	5205.36	5571.5	665.963	0.11953	1.36336
miR-214-3p	1.09564	32.7159	32.5111	65.4542	58.7299	29.5611	36.678	23.0832	0.629348	59.7405		miR-485-5p	1173.43	1116.06	1544.74	1589.6	1430.3	1825.83	1446.66	267.598	0.184976	1.63597		miR-378a-3p	1818.77	2191.96	2964.09	2945.44	2350.1	2445.75	2452.68	443.788	0.18094	1.62972		miR-29a-5p	14.2434	9.66606	17.6489	15.5843	17.1672	13.9111	14.7035	2.88917	0.196496	1.82586
miR-450b-3p	19.7216	36.4336	38.0845	43.6362	37.045	36.5167	35.2396	8.07119	0.229038	2.21261		miR-378a-3p	1818.77	2191.96	2964.09	2945.44	2350.1	2445.75	2452.68	443.788	0.18094	1.62972		miR-125b-2-3p	238.85	312.288	368.769	417.66	350.572	324.303	335.407	60.1493	0.179332	1.74863		miR-29b-1-5p	13.1477	14.1273	39.0133	10.909	57.8264	36.5167	28.5901	18.9024	0.661151	5.30078
miR-298-3p	15.339	37.9207	33.44	37.4024	38.8521	41.7333	34.1146	9.57876	0.280782	2.72073		miR-34c-5p	489.752	446.126	522.036	380.258	322.563	415.594	429.388	72.833	0.16962	1.6184		miR-25-3p	213.65	158.375	146.764	162.077	168.058	126.069	162.499	29.1178	0.179188	1.6947		miR-29b-3p	451.405	471.406	400.351	361.557	314.431	413.855	402.168	57.8016	0.143725	1.49924
miR-299a-5p	28.4867	34.9465	34.3689	34.2856	31.6238	35.6472	33.2264	2.69367	0.08107	1.25136		miR-379-5p	3893.91	3221.03	3356.08	2625.96	2407.93	3160.43	3110.89	532.379	0.171134	1.61712		miR-598-3p	182.972	206.705	182.991	166.752	126.495	218.23	180.691	32.3354	0.178954	1.72521		miR-29c-3p	578.499	429.768	395.707	327.271	338.826	333.867	400.656	96.0929	0.239839	1.76764
miR-499-5p	30.678	38.6642	34.3689	26.4934	36.1415	32.1694	33.0859	4.29417	0.129789	1.45939		miR-296-3p	44.9213	57.9963	53.8756	48.3115	68.6688	72.1639	57.6562	10.9148	0.189308	1.60645		miR-127-5p	683.681	636.473	596.347	444.154	443.637	570.355	562.441	99.4971	0.176902	1.54108		miR-29c-5p	28.4867	13.3838	15.7911	18.7012	16.2637	17.3889	18.3359	5.27945	0.28793	2.12845
miR-122-5p	33.9649	26.7675	26.0089	43.6362	42.4663	22.6055	32.5749	8.92578	0.274008	1.93033		miR-126a-3p	717.646	629.781	521.107	508.05	471.646	446.894	549.187	103.76	0.188934	1.60585		miR-667-3p	406.483	420.845	364.125	327.271	272.868	452.111	373.951	66.1206	0.176816	1.65688		miR-300-3p	1079.21	1012.71	1145.32	913.242	931.547	1142.45	1037.41	101.646	0.0979807	1.25413
miR-30b-3p	8.76514	33.4594	29.7245	32.7271	51.5016	31.3	31.2463	13.6021	0.43532	5.87573		miR-325-3p	523.717	385.155	385.489	328.83	436.408	357.342	402.823	69.1369	0.171631	1.59267		miR-344b-5p	237.754	202.987	177.418	233.765	144.566	213.883	201.729	35.5868	0.176409	1.64461		miR-300-5p	23.0085	20.8192	43.6578	43.6362	19.8778	24.3444	29.224	11.2825	0.386071	2.19631
miR-872-3p	27.3911	45.3561	31.5822	24.9349	38.8521	11.3028	29.9032	11.8209	0.395304	4.01283		miR-342-3p	470.031	545.017	531.325	670.127	639.704	747.722	600.654	102.903	0.171318	1.59079		let-7i-5p	12610.8	16407.8	16002	18179.1	20811.2	14462.3	16412.2	2859.85	0.174251	1.65026		miR-301a-3p	15.339	25.2805	17.6489	17.1428	19.8778	14.7806	18.3449	3.85023	0.20988	1.71039
miR-365-3p	20.8172	28.9982	24.1511	28.0518	37.9486	39.125	29.8486	7.34357	0.246027	1.87945		miR-203a-3p	95.3209	112.275	123.542	151.168	144.566	116.506	123.896	20.8679	0.16843	1.58589		miR-181b-5p	373.614	536.838	360.409	461.297	550.254	479.064	460.246	79.744	0.173264	1.52675		miR-301a-5p
miR-300-5p	23.0085	20.8192	43.6578	43.6362	19.8778	24.3444	29.224	11.2825	0.386071	2.19631		miR-872-5p	765.854	685.546	651.151	489.348	605.37	617.305	635.763	92.0223	0.144743	1.56505		miR-325-3p	523.717	385.155	385.489	328.83	436.408	357.342	402.823	69.1369	0.171631	1.59267		miR-301b-3p
miR-344g	30.678	39.4078	24.1511	29.6102	18.9743	29.5611	28.7304	6.86171	0.238831	2.0769		miR-146b-5p	182.972	285.52	255.445	278.96	209.621	251.269	243.964	40.0906	0.164329	1.56046		miR-342-3p	470.031	545.017	531.325	670.127	639.704	747.722	600.654	102.903	0.171318	1.59079		miR-3064-3p
miR-532-3p	33.9649	23.7934	38.0845	15.5843	27.1061	33.0389	28.5953	8.16313	0.285471	2.44376		miR-770-3p	3164.22	2510.2	2931.57	2752.19	2283.24	3556.9	2866.39	458.198	0.159852	1.55783		miR-379-5p	3893.91	3221.03	3356.08	2625.96	2407.93	3160.43	3110.89	532.379	0.171134	1.61712		miR-3064-5p	18.6259	5.2048	8.36	14.0259	9.93891	20.8667	12.837	6.10071	0.475243	4.00912
miR-29b-1-5p	13.1477	14.1273	39.0133	10.909	57.8264	36.5167	28.5901	18.9024	0.661151	5.30078		miR-30e-5p	236.659	254.292	294.458	361.557	274.675	366.036	297.946	54.5859	0.183207	1.54668		miR-34c-5p	489.752	446.126	522.036	380.258	322.563	415.594	429.388	72.833	0.16962	1.6184		miR-3065-3p
miR-187-5p	7.6695	23.0498	22.2933	46.753	24.3955	46.0805	28.3736	15.239	0.537084	6.09597		miR-27a-3p	70.1211	84.7639	54.8045	74.8048	57.8264	66.0778	68.0664	11.0736	0.162689	1.54666		miR-382-3p	1365.17	1128.7	1024.56	885.191	1032.74	892.919	1054.88	177.856	0.168603	1.54223		miR-3065-5p
miR-665	60.2603	25.2805	21.3645	18.7012	17.1672	26.0833	28.1428	16.1216	0.572848	3.5102		miR-384-5p	222.415	275.854	217.36	246.233	187.936	290.394	240.032	38.4615	0.160235	1.54518		miR-203a-3p	95.3209	112.275	123.542	151.168	144.566	116.506	123.896	20.8679	0.16843	1.58589		miR-3068-3p	85.4601	95.1735	73.3822	79.4801	64.1511	73.9028	78.5916	10.7757	0.137109	1.48358
miR-361-3p	23.0085	19.3321	30.6533	32.7271	37.9486	23.475	27.8574	7.05352	0.253201	1.96298		miR-382-3p	1365.17	1128.7	1024.56	885.191	1032.74	892.919	1054.88	177.856	0.168603	1.54223		miR-152-3p	108.469	154.657	114.253	146.493	126.495	102.594	125.494	21.1331	0.1684	1.50746		miR-3068-5p	186.259	176.963	188.565	194.804	178.9	166.064	181.926	10.1399	0.0557365	1.17307
miR-879-5p	37.2518	34.9465	31.5822	12.4675	26.2026	24.3444	27.7992	8.99215	0.323468	2.98792		miR-127-5p	683.681	636.473	596.347	444.154	443.637	570.355	562.441	99.4971	0.176902	1.54108		miR-143-3p	6730.53	9796.92	9957.69	9121.52	9616.35	7007.72	8705.12	1452.23	0.166825	1.47948		miR-3072
miR-200a-3p	19.7216	18.5886	24.1511	37.4024	46.9839	17.3889	27.3727	12.0909	0.441714	2.70195		miR-340-5p	131.477	107.07	86.3867	87.2723	85.836	92.1611	98.3672	18.0786	0.183787	1.53172		miR-3544	13.1477	15.6144	11.1467	14.0259	10.8424	10.4333	12.5351	2.0635	0.164618	1.49659		miR-3074
miR-99b-3p	37.2518	24.5369	32.5111	31.1687	17.1672	19.9972	27.1055	7.80479	0.287941	2.16994		miR-17-5p	50.3995	58.7399	59.4489	46.753	38.8521	44.3417	49.7559	8.15236	0.163847	1.53013		miR-146b-5p	182.972	285.52	255.445	278.96	209.621	251.269	243.964	40.0906	0.164329	1.56046		miR-3075
miR-493-5p	44.9213	23.7934	26.9378	29.6102	15.3601	20.8667	26.9149	10.1127	0.375729	2.92454		miR-181b-5p	373.614	536.838	360.409	461.297	550.254	479.064	460.246	79.744	0.173264	1.52675		miR-17-5p	50.3995	58.7399	59.4489	46.753	38.8521	44.3417	49.7559	8.15236	0.163847	1.53013		miR-3084a-3p
miR-224-5p	36.1562	8.17897	25.08	26.4934	41.5627	23.475	26.8244	11.544	0.430356	5.08166		miR-374-5p	235.563	301.135	235.938	260.259	318.045	208.667	259.934	42.1251	0.16206	1.52418		miR-27a-3p	70.1211	84.7639	54.8045	74.8048	57.8264	66.0778	68.0664	11.0736	0.162689	1.54666		miR-3084a-3p
miR-216b-5p	48.2083	26.024	24.1511	15.5843	18.9743	27.8222	26.794	11.4369	0.426844	3.09338		miR-152-3p	108.469	154.657	114.253	146.493	126.495	102.594	125.494	21.1331	0.1684	1.50746		miR-374-5p	235.563	301.135	235.938	260.259	318.045	208.667	259.934	42.1251	0.16206	1.52418		miR-3084a-3p
miR-667-5p	23.0085	33.4594	26.9378	24.9349	6.32476	44.3417	26.5012	12.5589	0.4739	7.0108		let-7f-5p	40465.4	45205.9	48951.5	49045.5	54102	36055.8	45637.7	6526.72	0.143012	1.50051		miR-383-5p	6221.06	6494.85	9028.8	8906.45	8384.83	8902.24	7989.7	1286.21	0.160984	1.45133		miR-3084a-3p
miR-1298	40.5388	25.2805	14.8622	12.4675	33.4309	31.3	26.3133	10.9708	0.41693	3.25156		miR-29b-3p	451.405	471.406	400.351	361.557	314.431	413.855	402.168	57.8016	0.143725	1.49924		miR-384-5p	222.415	275.854	217.36	246.233	187.936	290.394	240.032	38.4615	0.160235	1.54518		miR-3084a-5p
miR-138-2-3p	36.1562	34.9465	12.0756	21.8181	28.9132	19.9972	25.6511	9.3633	0.365025	2.99416		miR-3544	13.1477	15.6144	11.1467	14.0259	10.8424	10.4333	12.5351	2.0635	0.164618	1.49659		miR-770-3p	3164.22	2510.2	2931.57	2752.19	2283.24	3556.9	2866.39	458.198	0.159852	1.55783		miR-3084b-3p
miR-19b-3p	19.7216	23.7934	14.8622	38.9609	18.0707	33.0389	24.7413	9.37267	0.378827	2.62147		miR-26b-5p	1160.29	1731.71	1158.32	1538.17	1731.18	1162.45	1413.69	286.35	0.202555	1.49501		miR-134-5p	1522.94	1520.54	1715.66	1935.58	1755.57	2267.51	1786.3	282.759	0.158293	1.49125		miR-3084b-3p
miR-582-3p	36.1562	20.8192	28.7956	24.9349	19.8778	17.3889	24.6621	6.92577	0.280826	2.07927		miR-134-5p	1522.94	1520.54	1715.66	1935.58	1755.57	2267.51	1786.3	282.759	0.158293	1.49125		miR-212-5p	138.051	188.116	147.693	204.155	195.164	168.672	173.642	26.7151	0.153852	1.47884		miR-3084b-3p
miR-154-5p	37.2518	33.4594	12.0756	23.3765	21.6849	17.3889	24.2062	9.55494	0.394731	3.0849		miR-3068-3p	85.4601	95.1735	73.3822	79.4801	64.1511	73.9028	78.5916	10.7757	0.137109	1.48358		miR-379-3p	124.903	158.375	106.822	119.999	107.521	127.808	124.238	18.8639	0.151837	1.4826		miR-3084b-5p
miR-192-5p	27.3911	23.0498	31.5822	9.3506	21.6849	29.5611	23.77	8.00581	0.336804	3.37756		miR-379-3p	124.903	158.375	106.822	119.999	107.521	127.808	124.238	18.8639	0.151837	1.4826		miR-181d-5p	326.501	375.489	295.387	263.375	259.315	351.255	311.887	47.3246	0.151736	1.448		miR-3084b-5p
miR-503-3p	23.0085	35.6901	20.4356	26.4934	11.746	22.6055	23.3298	7.8227	0.335309	3.03849		miR-143-3p	6730.53	9796.92	9957.69	9121.52	9616.35	7007.72	8705.12	1452.23	0.166825	1.47948		miR-539-3p	571.925	604.5	548.973	430.128	628.862	454.719	539.851	80.6239	0.149345	1.46203		miR-3084b-5p
miR-935	35.0606	14.8709	25.08	14.0259	17.1672	33.0389	23.2072	9.28379	0.400039	2.4997		miR-212-5p	138.051	188.116	147.693	204.155	195.164	168.672	173.642	26.7151	0.153852	1.47884		miR-676	134.764	144.991	132.831	102.857	143.662	104.333	127.24	18.9311	0.148783	1.40964		miR-3084c-5p
miR-489-3p	31.7736	23.0498	17.6489	23.3765	14.4566	25.2139	22.5866	6.04352	0.267571	2.19786		miR-150-5p	401.005	420.845	376.2	423.894	555.675	448.633	437.709	62.6756	0.14319	1.47707		miR-543-3p	929.105	906.379	800.702	705.971	665.003	679.905	781.178	116.058	0.148568	1.39714		miR-3084c-5p
miR-346	24.1041	23.0498	25.08	21.8181	12.6495	24.3444	21.841	4.64382	0.212619	1.98268		miR-672-3p	49.3039	57.2528	52.9467	63.8958	72.283	56.5139	58.6993	8.24323	0.140431	1.46607		miR-106b-5p	248.711	204.474	212.716	174.545	175.286	179.105	199.14	29.1388	0.146323	1.42491		miR-3084c-5p
miR-34a-5p	29.5823	22.3063	15.7911	26.4934	13.5531	20.8667	21.4321	6.11599	0.285366	2.18271		miR-369-5p	253.093	288.495	196.925	236.882	209.621	218.23	233.874	33.3468	0.142584	1.465		miR-129-5p	862.271	700.417	649.294	651.425	910.766	787.716	760.315	110.952	0.145929	1.4027		miR-3085	20.8172	14.1273	16.72	9.3506	7.2283	16.5194	14.1271	5.05198	0.357608	2.87996
miR-702-5p	25.1998	19.3321	28.7956	14.0259	15.3601	25.2139	21.3212	5.97954	0.28045	2.05303		miR-539-3p	571.925	604.5	548.973	430.128	628.862	454.719	539.851	80.6239	0.149345	1.46203		miR-872-5p	765.854	685.546	651.151	489.348	605.37	617.305	635.763	92.0223	0.144743	1.56505		miR-3099	1912.99	1858.86	3433.17	3322.58	4243.91	3799.47	3095.16	990.72	0.320086	2.28308
miR-299a-3p	8.76514	10.4096	23.2222	26.4934	36.1415	21.7361	21.128	10.2633	0.485766	4.12332		miR-499-5p	30.678	38.6642	34.3689	26.4934	36.1415	32.1694	33.0859	4.29417	0.129789	1.45939		miR-29b-3p	451.405	471.406	400.351	361.557	314.431	413.855	402.168	57.8016	0.143725	1.49924		miR-30a-3p	354.988	478.842	374.342	523.634	776.138	455.589	493.922	152.202	0.30815	2.18638
miR-142-3p	21.9128	28.9982	21.3645	32.7271	6.32476	13.0417	20.7282	9.80527	0.473041	5.17444		miR-124-3p	4870.13	4151.2	3974.72	3469.07	3341.28	3801.21	3934.6	549.596	0.139683	1.45756		miR-150-5p	401.005	420.845	376.2	423.894	555.675	448.633	437.709	62.6756	0.14319	1.47707		miR-30a-5p	457.979	527.915	590.774	617.14	573.746	582.528	558.347	57.1486	0.102353	1.34753
miR-666-3p	47.1126	28.9982	17.6489	4.6753	9.03537	14.7806	20.3752	15.5117	0.761302	10.0769		miR-383-5p	6221.06	6494.85	9028.8	8906.45	8384.83	8902.24	7989.7	1286.21	0.160984	1.45133		let-7f-5p	40465.4	45205.9	48951.5	49045.5	54102	36055.8	45637.7	6526.72	0.143012	1.50051		miR-30b-3p	8.76514	33.4594	29.7245	32.7271	51.5016	31.3	31.2463	13.6021	0.43532	5.87573
miR-130b-5p	24.1041	10.4096	33.44	17.1428	16.2637	14.7806	19.3568	8.20168	0.423711	3.21242		miR-181d-5p	326.501	375.489	295.387	263.375	259.315	351.255	311.887	47.3246	0.151736	1.448		miR-369-5p	253.093	288.495	196.925	236.882	209.621	218.23	233.874	33.3468	0.142584	1.465		miR-30b-5p	649.716	692.982	544.329	651.425	722.83	632.086	648.895	61.047	0.0940784	1.32793
miR-18a-5p	12.0521	32.7159	13.9333	14.0259	25.299	15.65	18.946	8.21821	0.433769	2.71455		miR-107-3p	547.821	591.86	496.956	478.439	412.917	487.758	502.625	61.4676	0.122293	1.43336		miR-323-5p	1060.58	771.797	864.796	785.451	757.164	972.039	868.638	123.51	0.142188	1.40073		miR-30c-1-3p	43.8257	81.0462	143.978	149.61	149.084	209.536	129.513	58.4656	0.451426	4.78112
miR-145-3p	10.9564	28.2546	15.7911	20.2596	24.3955	13.0417	18.7832	6.73145	0.358377	2.57882		miR-409a-3p	1089.07	1028.32	1044.07	936.619	784.27	1123.32	1000.95	123.642	0.123525	1.43231		miR-672-3p	49.3039	57.2528	52.9467	63.8958	72.283	56.5139	58.6993	8.24323	0.140431	1.46607		miR-30c-2-3p	155.581	287.751	450.511	652.984	736.383	557.314	473.421	221.111	0.467049	4.73311
miR-20a-5p	17.5303	25.2805	27.8667	15.5843	8.13184	18.2583	18.7753	7.07464	0.376806	3.42686		miR-140-3p	1426.53	1543.59	1779.75	1714.28	1882.07	2037.98	1730.7	222.503	0.128562	1.42863		miR-130a-3p	193.929	262.471	190.422	183.895	201.489	199.972	205.363	28.706	0.139782	1.42728		miR-30c-5p	3252.96	5099.96	5090.31	6906.98	7642.12	6764.28	5792.77	1614.28	0.278671	2.34928
miR-543-5p	32.8693	15.6144	34.3689	4.6753	13.5531	10.4333	18.5857	12.2249	0.65776	7.35116		miR-130a-3p	193.929	262.471	190.422	183.895	201.489	199.972	205.363	28.706	0.139782	1.42728		miR-124-3p	4870.13	4151.2	3974.72	3469.07	3341.28	3801.21	3934.6	549.596	0.139683	1.45756		miR-30d-3p
miR-708-3p	37.2518	29.7417	21.3645	1.55843	11.746	9.56389	18.5377	13.4067	0.723209	23.9034		miR-376b-3p	2267.98	1820.19	1860.56	1681.55	1589.32	1749.32	1828.16	236.351	0.129284	1.42701		miR-186-5p	254.189	336.825	257.302	297.661	315.334	357.342	303.109	41.8294	0.138001	1.40581		miR-30d-5p	1746.45	2055.9	2573.95	2920.51	2972.64	2932.64	2533.68	519.828	0.205167	1.7021
miR-412-3p	25.1998	10.4096	17.6489	10.909	25.299	21.7361	18.5337	6.71388	0.362252	2.43036		miR-199a-3p	87.6514	85.5074	89.1734	73.2464	96.6785	67.8166	83.3456	10.7525	0.129011	1.42559		miR-3068-3p	85.4601	95.1735	73.3822	79.4801	64.1511	73.9028	78.5916	10.7757	0.137109	1.48358		miR-30e-3p	925.818	1176.28	1046.86	1427.53	1959.77	1138.1	1279.06	372.704	0.291389	2.1168
miR-1193-3p	36.1562	28.9982	17.6489	6.23374	8.13184	13.9111	18.5133	11.8465	0.639889	5.80008		miR-106b-5p	248.711	204.474	212.716	174.545	175.286	179.105	199.14	29.1388	0.146323	1.42491		miR-187-3p	146.816	147.221	114.253	115.324	108.424	122.592	125.772	17.0635	0.135671	1.35783		miR-30e-5p	236.659	254.292	294.458	361.557	274.675	366.036	297.946	54.5859	0.183207	1.54668
miR-532-5p	26.2954	20.0757	17.6489	17.1428	10.8424	18.2583	18.3773	4.98846	0.271448	2.42523		miR-501-3p	43.8257	54.2786	56.6622	52.9868	62.3441	50.4278	53.4209	6.19807	0.116023	1.42255		miR-499-5p	30.678	38.6642	34.3689	26.4934	36.1415	32.1694	33.0859	4.29417	0.129789	1.45939		miR-3102	49.3039	23.7934	32.5111	29.6102	37.045	53.0361	37.55	11.4534	0.305018	2.22903
miR-301a-3p	15.339	25.2805	17.6489	17.1428	19.8778	14.7806	18.3449	3.85023	0.20988	1.71039		miR-1843a-3p	93.1296	106.327	113.324	132.467	127.399	106.072	113.12	14.6538	0.129542	1.42239		miR-212-3p	265.145	298.904	342.76	355.323	371.354	372.992	334.413	43.4021	0.129786	1.40674		miR-3120
miR-29c-5p	28.4867	13.3838	15.7911	18.7012	16.2637	17.3889	18.3359	5.27945	0.28793	2.12845		miR-26a-5p	8468.22	9887.63	9286.1	10522.5	12029.7	9196.98	9898.53	1252.55	0.126539	1.42057		miR-1843a-3p	93.1296	106.327	113.324	132.467	127.399	106.072	113.12	14.6538	0.129542	1.42239		miR-31a-3p
miR-142-5p	25.1998	17.1015	26.9378	20.2596	8.13184	12.1722	18.3005	7.32716	0.400381	3.31263		miR-335	782.289	1108.62	914.956	1019.22	898.116	1065.07	964.711	121.607	0.126055	1.41715		miR-376b-3p	2267.98	1820.19	1860.56	1681.55	1589.32	1749.32	1828.16	236.351	0.129284	1.42701		miR-31a-5p	104.086	101.122	169.058	152.727	216.849	114.767	143.101	45.3705	0.317052	2.14443
miR-493-3p	18.6259	11.1531	26.0089	9.3506	16.2637	27.8222	18.2041	7.55601	0.415073	2.97545		miR-93-5p	182.972	182.168	207.142	188.571	146.373	171.281	179.751	20.1501	0.1121	1.41517		miR-199a-3p	87.6514	85.5074	89.1734	73.2464	96.6785	67.8166	83.3456	10.7525	0.129011	1.42559		miR-32-3p
miR-34b-5p	17.5303	14.8709	20.4356	21.8181	19.8778	12.1722	17.7841	3.68053	0.206956	1.79245		miR-676	134.764	144.991	132.831	102.857	143.662	104.333	127.24	18.9311	0.148783	1.40964		miR-140-3p	1426.53	1543.59	1779.75	1714.28	1882.07	2037.98	1730.7	222.503	0.128562	1.42863		miR-32-5p
miR-27b-5p	12.0521	44.6126	6.50222	12.4675	15.3601	15.65	17.7741	13.5543	0.76259	6.86112		miR-212-3p	265.145	298.904	342.76	355.323	371.354	372.992	334.413	43.4021	0.129786	1.40674		miR-26a-5p	8468.22	9887.63	9286.1	10522.5	12029.7	9196.98	9898.53	1252.55	0.126539	1.42057		miR-320-3p	2234.01	3491.68	5344.83	7708.02	8029.74	7896.29	5784.09	2500.28	0.432268	3.59431
miR-673-5p	21.9128	20.8192	11.1467	6.23374	16.2637	29.5611	17.6562	8.30224	0.470217	4.74212		miR-186-5p	254.189	336.825	257.302	297.661	315.334	357.342	303.109	41.8294	0.138001	1.40581		miR-335	782.289	1108.62	914.956	1019.22	898.116	1065.07	964.711	121.607	0.126055	1.41715		miR-322-3p	77.7906	118.223	85.4578	87.2723	60.537	72.1639	83.5741	19.5558	0.233993	1.95291
miR-138-1-3p	20.8172	25.2805	17.6489	10.909	12.6495	18.2583	17.5939	5.27355	0.299737	2.31739		miR-129-5p	862.271	700.417	649.294	651.425	910.766	787.716	760.315	110.952	0.145929	1.4027		miR-22-3p	1842.87	1922.8	1707.3	1464.93	1728.47	1388.5	1675.81	209.616	0.125084	1.3848		miR-322-5p	94.2252	86.9945	107.751	60.7789	35.238	46.95	71.9896	28.6419	0.397862	3.05782
miR-181a-1-3p	25.1998	15.6144	4.64445	20.2596	28.0097	10.4333	17.3602	8.8994	0.512632	6.03079		miR-448-3p	82.1732	79.5591	93.8178	79.4801	75.8971	66.9472	79.6458	8.74729	0.109827	1.40137		miR-540-3p	116.138	96.6606	118.898	93.506	117.46	129.547	112.035	13.9981	0.124944	1.38544		miR-323-3p	2828.95	2198.66	2014.76	1644.15	1296.58	1633.69	1936.13	539.997	0.278905	2.18186
miR-1306-5p	27.3911	17.1015	9.28889	10.909	16.2637	21.7361	17.115	6.74446	0.394066	2.9488		miR-323-5p	1060.58	771.797	864.796	785.451	757.164	972.039	868.638	123.51	0.142188	1.40073		miR-28-3p	209.268	202.987	202.498	236.882	269.254	201.711	220.433	27.4054	0.124325	1.33485		miR-323-5p	1060.58	771.797	864.796	785.451	757.164	972.039	868.638	123.51	0.142188	1.40073
let-7a-1-3p	8.76514	31.9723	14.8622	10.909	20.7814	14.7806	17.0118	8.40092	0.49383	3.64767		miR-543-3p	929.105	906.379	800.702	705.971	665.003	679.905	781.178	116.058	0.148568	1.39714		miR-409a-3p	1089.07	1028.32	1044.07	936.619	784.27	1123.32	1000.95	123.642	0.123525	1.43231		miR-324-3p	87.6514	57.2528	49.2311	45.1946	72.283	72.1639	63.9628	16.1983	0.253246	1.93942
miR-22-5p	19.7216	15.6144	22.2933	12.4675	9.93891	20.8667	16.8171	4.94973	0.294328	2.24304		miR-126a-5p	44.9213	55.7657	47.3733	43.6362	47.8875	39.9944	46.5964	5.3198	0.114168	1.39434		miR-107-3p	547.821	591.86	496.956	478.439	412.917	487.758	502.625	61.4676	0.122293	1.43336		miR-324-5p	201.598	144.247	156.053	160.519	103.907	156.5	153.804	31.3776	0.20401	1.94018
miR-193a-5p	17.5303	8.17897	13.9333	20.2596	27.1061	13.0417	16.675	6.56186	0.393515	3.31412		miR-540-3p	116.138	96.6606	118.898	93.506	117.46	129.547	112.035	13.9981	0.124944	1.38544		miR-34b-3p	554.395	545.017	571.267	740.256	588.203	592.961	598.683	71.8035	0.119936	1.35823		miR-325-3p	523.717	385.155	385.489	328.83	436.408	357.342	402.823	69.1369	0.171631	1.59267
miR-764-5p	25.1998	20.0757	14.8622	9.3506	15.3601	13.0417	16.315	5.57354	0.34162	2.69499		miR-22-3p	1842.87	1922.8	1707.3	1464.93	1728.47	1388.5	1675.81	209.616	0.125084	1.3848		miR-29a-3p	4894.23	5078.4	5982.05	5596.34	6672.62	5205.36	5571.5	665.963	0.11953	1.36336		miR-325-5p	55.8778	43.1255	42.7289	31.1687	50.5981	47.8194	45.2197	8.45341	0.186941	1.79275
miR-193b-3p	19.7216	24.5369	16.72	9.3506	6.32476	19.9972	16.1085	6.94232	0.430972	3.8795		miR-9a-3p	1272.04	1513.85	1328.31	1176.62	1099.6	1197.22	1264.61	145.427	0.114998	1.37672		miR-222-3p	668.342	650.6	639.076	751.165	829.447	820.755	726.564	85.8798	0.1182	1.29789		miR-326-3p	133.668	81.7897	71.5245	67.0127	60.537	102.594	86.1878	27.5085	0.319169	2.20804
miR-370-5p	12.0521	23.7934	8.36	12.4675	18.0707	19.9972	15.7901	5.78226	0.366194	2.8461		miR-1839-5p	886.375	926.454	1019.92	892.983	743.611	832.928	883.712	92.3904	0.104548	1.37158		miR-501-3p	43.8257	54.2786	56.6622	52.9868	62.3441	50.4278	53.4209	6.19807	0.116023	1.42255		miR-326-5p
miR-340-3p	15.339	11.8967	17.6489	10.909	18.9743	19.1278	15.6493	3.57217	0.228264	1.75339		miR-29a-3p	4894.23	5078.4	5982.05	5596.34	6672.62	5205.36	5571.5	665.963	0.11953	1.36336		miR-9a-3p	1272.04	1513.85	1328.31	1176.62	1099.6	1197.22	1264.61	145.427	0.114998	1.37672		miR-328a-3p	1265.47	843.921	821.138	684.153	430.987	805.975	808.607	271.373	0.335606	2.9362
miR-17-1-3p	10.9564	14.8709	12.0756	10.909	7.2283	34.7778	15.1363	9.93079	0.65609	4.81134		miR-34b-3p	554.395	545.017	571.267	740.256	588.203	592.961	598.683	71.8035	0.119936	1.35823		miR-1249	153.39	144.991	114.253	126.233	154.505	139.981	138.892	15.8722	0.114278	1.3523		miR-328a-5p
miR-1843b-3p	13.1477	10.4096	16.72	12.4675	15.3601	22.6055	15.1184	4.28404	0.283365	2.17161		miR-187-3p	146.816	147.221	114.253	115.324	108.424	122.592	125.772	17.0635	0.135671	1.35783		miR-126a-5p	44.9213	55.7657	47.3733	43.6362	47.8875	39.9944	46.5964	5.3198	0.114168	1.39434		miR-328b-3p
miR-483-3p	15.339	11.8967	21.3645	17.1428	3.61415	20.8667	15.0373	6.6165	0.440006	5.91134		miR-433-3p	9749.03	8021.34	8075.76	8454.51	7200.29	9236.97	8456.32	915.66	0.108281	1.35398		miR-674-5p	186.259	217.858	212.716	207.272	250.28	186.061	210.074	23.8147	0.113363	1.34515		miR-329-3p	479.891	456.535	428.218	345.972	281.904	323.433	385.992	79.9075	0.207018	1.70232
miR-381-3p	27.3911	10.4096	18.5778	12.4675	12.6495	7.825	14.8867	7.08171	0.475706	3.50046		miR-1249	153.39	144.991	114.253	126.233	154.505	139.981	138.892	15.8722	0.114278	1.3523		miR-93-5p	182.972	182.168	207.142	188.571	146.373	171.281	179.751	20.1501	0.1121	1.41517		miR-329-5p	112.851	133.094	115.182	151.168	103.003	187.8	133.85	31.4708	0.23512	1.82324
miR-874-3p	17.5303	14.1273	15.7911	10.909	10.8424	19.9972	14.8662	3.65173	0.245639	1.84435		miR-30a-5p	457.979	527.915	590.774	617.14	573.746	582.528	558.347	57.1486	0.102353	1.34753		miR-136-5p	261.859	255.779	230.365	201.038	205.103	218.23	228.729	25.5622	0.111758	1.30253		miR-33-3p
miR-29a-5p	14.2434	9.66606	17.6489	15.5843	17.1672	13.9111	14.7035	2.88917	0.196496	1.82586		miR-674-5p	186.259	217.858	212.716	207.272	250.28	186.061	210.074	23.8147	0.113363	1.34515		miR-448-3p	82.1732	79.5591	93.8178	79.4801	75.8971	66.9472	79.6458	8.74729	0.109827	1.40137		miR-33-5p	16.4346	9.66606	17.6489	15.5843	12.6495	7.825	13.3014	3.93856	0.296101	2.25545
miR-429	1.09564	8.92251	12.0756	29.6102	22.5884	13.9111	14.7006	10.1046	0.687358	27.0255		miR-151-5p	1371.74	1540.62	1413.77	1474.28	1757.38	1309.38	1477.86	158.642	0.107345	1.34214		miR-27b-3p	521.526	600.039	543.4	500.257	637.897	482.542	547.61	60.1247	0.109795	1.32195		miR-330-3p	1572.25	1997.9	3136.86	2699.21	2948.24	3354.32	2618.13	693.564	0.264908	2.13345
miR-582-5p	13.1477	17.1015	4.64445	17.1428	14.4566	20.8667	14.5599	5.53583	0.38021	4.49282		miR-539-5p	322.119	408.205	320.467	331.946	304.492	352.125	339.892	36.9481	0.108705	1.34061		miR-135a-5p	306.78	383.668	287.027	296.102	308.106	326.911	318.099	34.7973	0.109391	1.3367		miR-330-5p	535.769	522.711	539.685	437.92	520.437	528.622	514.191	38.0859	0.0740695	1.23238
miR-181c-3p	23.0085	20.0757	18.5778	4.6753	9.03537	10.4333	14.301	7.24979	0.506944	4.92128		miR-135a-5p	306.78	383.668	287.027	296.102	308.106	326.911	318.099	34.7973	0.109391	1.3367		miR-539-5p	322.119	408.205	320.467	331.946	304.492	352.125	339.892	36.9481	0.108705	1.34061		miR-331-3p	72.3124	69.893	65.0222	42.0777	55.1158	64.3389	61.46	11.1874	0.182027	1.71854
miR-205	6.57385	19.3321	8.36	10.909	28.9132	11.3028	14.2318	8.41782	0.591478	4.39821		miR-28-3p	209.268	202.987	202.498	236.882	269.254	201.711	220.433	27.4054	0.124325	1.33485		miR-487b-3p	7753.86	7142.47	6413.05	6007.76	6573.23	5841.8	6622.03	718.894	0.108561	1.32731		miR-331-5p
miR-3085	20.8172	14.1273	16.72	9.3506	7.2283	16.5194	14.1271	5.05198	0.357608	2.87996		miR-30b-5p	649.716	692.982	544.329	651.425	722.83	632.086	648.895	61.047	0.0940784	1.32793		miR-433-3p	9749.03	8021.34	8075.76	8454.51	7200.29	9236.97	8456.32	915.66	0.108281	1.35398		miR-335	782.289	1108.62	914.956	1019.22	898.116	1065.07	964.711	121.607	0.126055	1.41715
miR-24-2-5p	8.76514	17.1015	16.72	15.5843	18.9743	6.95555	14.0168	4.92539	0.351392	2.72793		miR-487b-3p	7753.86	7142.47	6413.05	6007.76	6573.23	5841.8	6622.03	718.894	0.108561	1.32731		miR-151-5p	1371.74	1540.62	1413.77	1474.28	1757.38	1309.38	1477.86	158.642	0.107345	1.34214		miR-336-3p
miR-23a-5p	1.09564	12.6402	13.0044	18.7012	26.2026	11.3028	13.8245	8.33615	0.602999	23.9153		miR-27b-3p	521.526	600.039	543.4	500.257	637.897	482.542	547.61	60.1247	0.109795	1.32195		miR-421-3p	63.5473	64.6882	76.1689	65.4542	82.2219	69.5555	70.2727	7.45249	0.106051	1.29387		miR-336-5p
miR-181a-2-3p	5.47821	22.3063	12.0756	7.79217	17.1672	16.5194	13.5565	6.30958	0.465429	4.07182		miR-6331	159.964	187.373	167.2	157.402	141.855	149.544	160.556	15.7769	0.0982639	1.32087		miR-1839-5p	886.375	926.454	1019.92	892.983	743.611	832.928	883.712	92.3904	0.104548	1.37158		miR-337-3p	16.4346	5.2048	13.0044	18.7012	15.3601	11.3028	13.3347	4.75067	0.356265	3.59307
miR-337-3p	16.4346	5.2048	13.0044	18.7012	15.3601	11.3028	13.3347	4.75067	0.356265	3.59307		miR-129-2-3p	485.37	429.768	427.289	367.79	392.135	379.947	413.717	43.1076	0.104196	1.31969		miR-129-2-3p	485.37	429.768	427.289	367.79	392.135	379.947	413.717	43.1076	0.104196	1.31969		miR-337-5p	272.815	243.882	275.88	272.726	295.457	246.053	267.802	19.6194	0.0732609	1.21147
miR-33-5p	16.4346	9.66606	17.6489	15.5843	12.6495	7.825	13.3014	3.93856	0.296101	2.25545		let-7g-5p	16535.4	17492.6	17575.5	17605.6	16910.6	13384.2	16584	1624.8	0.0979742	1.3154		miR-30a-5p	457.979	527.915	590.774	617.14	573.746	582.528	558.347	57.1486	0.102353	1.34753		miR-338-3p	74.5037	94.4299	47.3733	42.0777	44.2733	53.0361	59.2823	20.8286	0.351346	2.24418
miR-339-3p	3.28693	11.1531	13.0044	18.7012	13.5531	19.9972	13.2827	5.98408	0.450518	6.08386		miR-376b-5p	588.36	561.375	514.605	497.14	489.717	449.503	516.783	50.5202	0.097759	1.30891		miR-181a-5p	1220.55	1495.26	1146.25	1243.63	1410.42	1335.47	1308.6	129.819	0.0992051	1.30448		miR-338-5p	237.754	316.749	183.92	225.973	292.746	172.15	238.215	57.6262	0.241908	1.83996
miR-150-3p	24.1041	4.46126	16.72	9.3506	9.93891	13.9111	13.081	6.83417	0.52245	5.40299		miR-181a-5p	1220.55	1495.26	1146.25	1243.63	1410.42	1335.47	1308.6	129.819	0.0992051	1.30448		miR-6331	159.964	187.373	167.2	157.402	141.855	149.544	160.556	15.7769	0.0982639	1.32087		miR-339-3p	3.28693	11.1531	13.0044	18.7012	13.5531	19.9972	13.2827	5.98408	0.450518	6.08386
miR-484	25.1998	9.66606	9.28889	6.23374	16.2637	10.4333	12.8476	6.87902	0.535433	4.04248		miR-136-5p	261.859	255.779	230.365	201.038	205.103	218.23	228.729	25.5622	0.111758	1.30253		miR-300-3p	1079.21	1012.71	1145.32	913.242	931.547	1142.45	1037.41	101.646	0.0979807	1.25413		miR-339-5p	210.363	302.622	264.733	331.946	475.261	306.914	315.307	89.0665	0.282476	2.25924
miR-3064-5p	18.6259	5.2048	8.36	14.0259	9.93891	20.8667	12.837	6.10071	0.475243	4.00912		miR-99b-5p	1925.04	1641	1958.1	1832.72	1765.51	2136.22	1876.43	170.978	0.0911187	1.30178		let-7g-5p	16535.4	17492.6	17575.5	17605.6	16910.6	13384.2	16584	1624.8	0.0979742	1.3154		miR-340-3p	15.339	11.8967	17.6489	10.909	18.9743	19.1278	15.6493	3.57217	0.228264	1.75339
miR-449a-5p	25.1998	19.3321	10.2178	10.909	0.903537	8.69444	12.5428	8.53992	0.680863	27.8901		miR-222-3p	668.342	650.6	639.076	751.165	829.447	820.755	726.564	85.8798	0.1182	1.29789		miR-376b-5p	588.36	561.375	514.605	497.14	489.717	449.503	516.783	50.5202	0.097759	1.30891		miR-340-5p	131.477	107.07	86.3867	87.2723	85.836	92.1611	98.3672	18.0786	0.183787	1.53172
miR-3544	13.1477	15.6144	11.1467	14.0259	10.8424	10.4333	12.5351	2.0635	0.164618	1.49659		miR-421-3p	63.5473	64.6882	76.1689	65.4542	82.2219	69.5555	70.2727	7.45249	0.106051	1.29387		miR-411-3p	254.189	274.367	222.005	215.064	256.605	266.05	248.047	24.0579	0.0969895	1.27575		miR-341	470.031	358.388	329.756	244.674	211.428	255.617	311.649	95.149	0.305308	2.22313
miR-450b-5p	3.28693	21.5627	18.5778	10.909	9.93891	10.4333	12.4515	6.59243	0.529451	6.56015		miR-92a-3p	425.109	376.233	328.827	425.453	421.952	402.553	396.688	38.292	0.0965294	1.29385		miR-92a-3p	425.109	376.233	328.827	425.453	421.952	402.553	396.688	38.292	0.0965294	1.29385		miR-342-3p	470.031	545.017	531.325	670.127	639.704	747.722	600.654	102.903	0.171318	1.59079
miR-377-3p	18.6259	20.8192	3.71556	17.1428	5.42122	6.95555	12.1134	7.55527	0.623714	5.60325		miR-98-5p	4682.78	4645.65	4932.4	4891.92	5117.63	3981.18	4708.6	396.173	0.0841383	1.28546		miR-30b-5p	649.716	692.982	544.329	651.425	722.83	632.086	648.895	61.047	0.0940784	1.32793		miR-342-5p	315.545	363.592	635.36	634.283	655.065	709.466	552.219	167.658	0.303607	2.24838
miR-199a-5p	18.6259	10.4096	12.0756	9.3506	12.6495	6.95555	11.6778	3.96743	0.339742	2.67785		miR-148b-3p	401.005	388.873	316.751	405.193	381.293	365.167	376.38	32.5519	0.0864866	1.27921		miR-127-3p	8705.97	7082.99	7308.5	7193.73	6933.74	8055.4	7546.72	689.168	0.0913201	1.25559		miR-344a-3p	121.616	139.042	102.178	76.3633	56.9228	112.158	101.38	30.1564	0.297459	2.44265
miR-155-5p	3.28693	15.6144	6.50222	18.7012	17.1672	8.69444	11.6611	6.34115	0.543788	5.68957		miR-411-3p	254.189	274.367	222.005	215.064	256.605	266.05	248.047	24.0579	0.0969895	1.27575		miR-99b-5p	1925.04	1641	1958.1	1832.72	1765.51	2136.22	1876.43	170.978	0.0911187	1.30178		miR-344a-5p
miR-3559-5p	7.6695	14.1273	5.57333	15.5843	11.746	13.9111	11.4353	3.98074	0.348111	2.79623		miR-103-3p	5732.4	6700.06	6865.42	7256.07	6602.15	6619.95	6629.34	501.767	0.0756889	1.2658		miR-652-3p	865.557	839.46	892.662	872.723	1059.85	890.311	903.427	79.0246	0.087472	1.26254		miR-344b-1-3p	232.276	223.806	175.56	146.493	133.724	189.539	183.566	39.8759	0.217229	1.73699
miR-652-5p	15.339	4.46126	9.28889	15.5843	11.746	12.1722	11.4319	4.15541	0.363491	3.49326		miR-9a-5p	20028.3	20370.1	18359.5	20413.9	23200.1	19793.8	20361	1581.26	0.0776615	1.26366		miR-148b-3p	401.005	388.873	316.751	405.193	381.293	365.167	376.38	32.5519	0.0864866	1.27921		miR-344b-3p	169.825	198.526	209	132.467	97.582	140.85	158.042	42.3782	0.268146	2.14179
miR-503-5p	12.0521	17.845	12.0756	12.4675	8.13184	5.21667	11.2981	4.29911	0.380516	3.42077		miR-652-3p	865.557	839.46	892.662	872.723	1059.85	890.311	903.427	79.0246	0.087472	1.26254		miR-98-5p	4682.78	4645.65	4932.4	4891.92	5117.63	3981.18	4708.6	396.173	0.0841383	1.28546		miR-344b-5p	237.754	202.987	177.418	233.765	144.566	213.883	201.729	35.5868	0.176409	1.64461
miR-96-5p	1.09564	13.3838	3.71556	12.4675	28.0097	8.69444	11.2278	9.52185	0.848063	25.5646		miR-127-3p	8705.97	7082.99	7308.5	7193.73	6933.74	8055.4	7546.72	689.168	0.0913201	1.25559		miR-299a-5p	28.4867	34.9465	34.3689	34.2856	31.6238	35.6472	33.2264	2.69367	0.08107	1.25136		miR-344g	30.678	39.4078	24.1511	29.6102	18.9743	29.5611	28.7304	6.86171	0.238831	2.0769
miR-352	4.38257	17.1015	5.57333	12.4675	20.7814	6.95555	11.2103	6.69907	0.597582	4.74182		miR-300-3p	1079.21	1012.71	1145.32	913.242	931.547	1142.45	1037.41	101.646	0.0979807	1.25413		miR-9a-5p	20028.3	20370.1	18359.5	20413.9	23200.1	19793.8	20361	1581.26	0.0776615	1.26366		miR-344i
miR-1-3p	6.57385	23.0498	11.1467	15.5843	6.32476	4.34722	11.1711	7.09603	0.635213	5.3022		miR-299a-5p	28.4867	34.9465	34.3689	34.2856	31.6238	35.6472	33.2264	2.69367	0.08107	1.25136		miR-103-3p	5732.4	6700.06	6865.42	7256.07	6602.15	6619.95	6629.34	501.767	0.0756889	1.2658		miR-345-3p	37.2518	24.5369	38.0845	52.9868	34.3344	46.0805	38.8792	9.80325	0.252147	2.15947
miR-3473	12.0521	8.92251	13.9333	9.3506	17.1672	5.21667	11.1071	4.19906	0.378053	3.29084		miR-330-5p	535.769	522.711	539.685	437.92	520.437	528.622	514.191	38.0859	0.0740695	1.23238		miR-330-5p	535.769	522.711	539.685	437.92	520.437	528.622	514.191	38.0859	0.0740695	1.23238		miR-345-5p	10.9564	11.8967	6.50222	1.55843	11.746	19.9972	10.4428	6.16154	0.590026	12.8316
miR-1839-3p	10.9564	10.4096	18.5778	1.55843	13.5531	11.3028	11.0597	5.54085	0.500995	11.9208		miR-337-5p	272.815	243.882	275.88	272.726	295.457	246.053	267.802	19.6194	0.0732609	1.21147		miR-337-5p	272.815	243.882	275.88	272.726	295.457	246.053	267.802	19.6194	0.0732609	1.21147		miR-346	24.1041	23.0498	25.08	21.8181	12.6495	24.3444	21.841	4.64382	0.212619	1.98268
miR-223-3p	8.76514	11.1531	11.1467	7.79217	13.5531	13.9111	11.0535	2.46192	0.222726	1.78527		miR-100-5p	1389.27	1245.43	1173.19	1271.68	1267.66	1182.44	1254.95	78.1249	0.0622535	1.18419		miR-100-5p	1389.27	1245.43	1173.19	1271.68	1267.66	1182.44	1254.95	78.1249	0.0622535	1.18419		miR-3473	12.0521	8.92251	13.9333	9.3506	17.1672	5.21667	11.1071	4.19906	0.378053	3.29084
miR-551b-3p	16.4346	7.43543	0.928889	12.4675	6.32476	21.7361	10.8879	7.52155	0.690818	23.4001		miR-99a-5p	2284.41	1945.11	2077	2050.9	2114.28	1965.81	2072.92	122.27	0.0589844	1.17444		miR-125b-5p	17444.8	15107.3	15032.2	15294.5	16464.3	16316	15943.2	960.708	0.0602583	1.1605		miR-34a-3p
miR-345-5p	10.9564	11.8967	6.50222	1.55843	11.746	19.9972	10.4428	6.16154	0.590026	12.8316		miR-3068-5p	186.259	176.963	188.565	194.804	178.9	166.064	181.926	10.1399	0.0557365	1.17307		miR-99a-5p	2284.41	1945.11	2077	2050.9	2114.28	1965.81	2072.92	122.27	0.0589844	1.17444		miR-34a-5p	29.5823	22.3063	15.7911	26.4934	13.5531	20.8667	21.4321	6.11599	0.285366	2.18271
let-7i-3p	8.76514	8.92251	9.28889	6.23374	21.6849	6.95555	10.3085	5.70282	0.553218	3.47863		miR-125b-5p	17444.8	15107.3	15032.2	15294.5	16464.3	16316	15943.2	960.708	0.0602583	1.1605		miR-434-3p	11794.6	10654.2	10327.4	11049.3	11925.8	11654	11234.2	657.488	0.0585255	1.15477		miR-34b-3p	554.395	545.017	571.267	740.256	588.203	592.961	598.683	71.8035	0.119936	1.35823
miR-1306-3p	17.5303	13.3838	2.78667	7.79217	9.03537	9.56389	10.0154	5.02356	0.501586	6.29077		miR-434-3p	11794.6	10654.2	10327.4	11049.3	11925.8	11654	11234.2	657.488	0.0585255	1.15477		miR-708-5p	403.196	450.587	447.725	422.336	402.978	392.989	419.968	24.5413	0.0584362	1.14656		miR-34b-5p	17.5303	14.8709	20.4356	21.8181	19.8778	12.1722	17.7841	3.68053	0.206956	1.79245
miR-98-3p	1.09564	8.17897	13.0044	10.909	14.4566	12.1722	9.96949	4.838	0.48528	13.1946		miR-132-3p	1009.09	897.456	954.898	1031.68	951.425	936.391	963.49	49.0787	0.0509385	1.14956		miR-3068-5p	186.259	176.963	188.565	194.804	178.9	166.064	181.926	10.1399	0.0557365	1.17307		miR-34c-3p	164.346	123.428	133.76	124.675	86.7396	99.1166	122.011	27.2311	0.223185	1.89471
miR-452-5p	8.76514	14.8709	6.50222	4.6753	16.2637	7.825	9.81703	4.68189	0.476915	3.47863		miR-708-5p	403.196	450.587	447.725	422.336	402.978	392.989	419.968	24.5413	0.0584362	1.14656		miR-132-3p	1009.09	897.456	954.898	1031.68	951.425	936.391	963.49	49.0787	0.0509385	1.14956		miR-34c-5p	489.752	446.126	522.036	380.258	322.563	415.594	429.388	72.833	0.16962	1.6184
miR-27a-5p	1.09564	8.92251	3.71556	9.3506	23.492	11.3028	9.64651	7.78903	0.807446	21.4413		miR-485-3p	1418.86	1312.35	1310.66	1246.75	1281.22	1255.48	1304.22	62.3817	0.0478307	1.13805		miR-485-3p	1418.86	1312.35	1310.66	1246.75	1281.22	1255.48	1304.22	62.3817	0.0478307	1.13805		miR-350
miR-466b-2-3p	5.47821	15.6144	15.7911	9.3506	5.42122	6.08611	9.62361	4.92667	0.511936	2.91283		miR-221-3p	712.168	701.161	680.876	685.711	628.862	671.211	679.998	29.0113	0.0426637	1.13247		miR-221-3p	712.168	701.161	680.876	685.711	628.862	671.211	679.998	29.0113	0.0426637	1.13247		miR-351-3p
miR-219a-1-3p	8.76514	9.66606	7.43111	9.3506	5.42122	16.5194	9.5256	3.76232	0.394969	3.04718		miR-361-5p	718.741	739.081	750.542	782.334	753.55	771.197	752.574	22.6462	0.0300916	1.08848		miR-361-5p	718.741	739.081	750.542	782.334	753.55	771.197	752.574	22.6462	0.0300916	1.08848		miR-351-5p	120.521	175.476	224.791	254.025	159.023	169.542	183.896	47.9636	0.260819	2.10773
let-7c-1-3p												let-7c-1-3p												let-7c-1-3p												miR-352	4.38257	17.1015	5.57333	12.4675	20.7814	6.95555	11.2103	6.69907	0.597582	4.74182
let-7e-3p												let-7e-3p												let-7e-3p												miR-3541
let-7f-1-3p												let-7f-1-3p												let-7f-1-3p												miR-3542
let-7f-2-3p												let-7f-2-3p												let-7f-2-3p												miR-3544	13.1477	15.6144	11.1467	14.0259	10.8424	10.4333	12.5351	2.0635	0.164618	1.49659
let-7g-3p												let-7g-3p												let-7g-3p												miR-3546
miR-100-3p												miR-100-3p												miR-100-3p												miR-3547	579.595	526.428	406.853	403.634	320.756	453.85	448.519	93.1163	0.207608	1.80697
miR-101a-5p												miR-101a-5p												miR-101a-5p												miR-3548
miR-103-1-5p												miR-103-1-5p												miR-103-1-5p												miR-3550
miR-103-2-5p												miR-103-2-5p												miR-103-2-5p												miR-3552
miR-105												miR-105												miR-105												miR-3558-3p
miR-107-5p												miR-107-5p												miR-107-5p												miR-3559-3p
miR-10a-3p												miR-10a-3p												miR-10a-3p												miR-3559-5p	7.6695	14.1273	5.57333	15.5843	11.746	13.9111	11.4353	3.98074	0.348111	2.79623
miR-10a-5p												miR-10a-5p												miR-10a-5p												miR-3562
miR-10b-5p												miR-10b-5p												miR-10b-5p												miR-3569
miR-1188-3p												miR-1188-3p												miR-1188-3p												miR-3572
miR-1193-5p												miR-1193-5p												miR-1193-5p												miR-3573-3p
miR-122-3p												miR-122-3p												miR-122-3p												miR-3573-5p
miR-124-5p												miR-124-5p												miR-124-5p												miR-3577
miR-1247-3p												miR-1247-3p												miR-1247-3p												miR-3580-3p
miR-128-1-5p												miR-128-1-5p												miR-128-1-5p												miR-3583-3p
miR-130a-5p												miR-130a-5p												miR-130a-5p												miR-3583-5p
miR-130b-3p												miR-130b-3p												miR-130b-3p												miR-3585-3p
miR-133a-3p												miR-133a-3p												miR-133a-3p												miR-3585-5p
miR-133a-5p												miR-133a-5p												miR-133a-5p												miR-3593-3p
miR-134-3p												miR-134-3p												miR-134-3p												miR-3594-3p
miR-135b-3p												miR-135b-3p												miR-135b-3p												miR-3594-5p
miR-141-5p												miR-141-5p												miR-141-5p												miR-361-3p	23.0085	19.3321	30.6533	32.7271	37.9486	23.475	27.8574	7.05352	0.253201	1.96298
miR-143-5p												miR-143-5p												miR-143-5p												miR-361-5p	718.741	739.081	750.542	782.334	753.55	771.197	752.574	22.6462	0.0300916	1.08848
miR-144-3p												miR-144-3p												miR-144-3p												miR-362-3p
miR-144-5p												miR-144-5p												miR-144-5p												miR-362-5p
miR-146a-3p												miR-146a-3p												miR-146a-3p												miR-363-3p
miR-146b-3p												miR-146b-3p												miR-146b-3p												miR-365-3p	20.8172	28.9982	24.1511	28.0518	37.9486	39.125	29.8486	7.34357	0.246027	1.87945
miR-147												miR-147												miR-147												miR-365-5p
miR-148a-5p												miR-148a-5p												miR-148a-5p												miR-369-3p	466.744	359.131	337.187	225.973	252.087	279.961	320.18	87.6545	0.273766	2.06548
miR-148b-5p												miR-148b-5p												miR-148b-5p												miR-369-5p	253.093	288.495	196.925	236.882	209.621	218.23	233.874	33.3468	0.142584	1.465
miR-152-5p												miR-152-5p												miR-152-5p												miR-370-3p	144.625	91.4558	83.6	85.7139	122.881	81.7278	101.667	25.993	0.255667	1.76959
miR-153-5p												miR-153-5p												miR-153-5p												miR-370-5p	12.0521	23.7934	8.36	12.4675	18.0707	19.9972	15.7901	5.78226	0.366194	2.8461
miR-155-3p												miR-155-3p												miR-155-3p												miR-374-3p
miR-15a-3p												miR-15a-3p												miR-15a-3p												miR-374-5p	235.563	301.135	235.938	260.259	318.045	208.667	259.934	42.1251	0.16206	1.52418
miR-15b-3p												miR-15b-3p												miR-15b-3p												miR-375-3p	1956.82	1651.41	2336.16	2449.86	2915.71	2141.44	2241.9	435.018	0.19404	1.76559
miR-16-3p												miR-16-3p												miR-16-3p												miR-376a-3p	413.057	330.877	297.245	249.349	220.463	283.439	299.072	67.681	0.226304	1.87359
miR-17-2-3p												miR-17-2-3p												miR-17-2-3p												miR-376a-5p	66.8342	57.2528	69.6667	56.1036	39.7556	58.2528	57.9776	10.4998	0.181101	1.75237
miR-181b-1-3p												miR-181b-1-3p												miR-181b-1-3p												miR-376b-3p	2267.98	1820.19	1860.56	1681.55	1589.32	1749.32	1828.16	236.351	0.129284	1.42701
miR-181b-2-3p												miR-181b-2-3p												miR-181b-2-3p												miR-376b-5p	588.36	561.375	514.605	497.14	489.717	449.503	516.783	50.5202	0.097759	1.30891
miR-181d-3p												miR-181d-3p												miR-181d-3p												miR-376c-3p	135.86	163.579	157.911	84.1554	113.846	147.806	133.859	30.1041	0.224893	1.94378
miR-186-3p												miR-186-3p												miR-186-3p												miR-376c-5p
miR-188-3p												miR-188-3p												miR-188-3p												miR-377-3p	18.6259	20.8192	3.71556	17.1428	5.42122	6.95555	12.1134	7.55527	0.623714	5.60325
miR-188-5p												miR-188-5p												miR-188-5p												miR-377-5p
miR-18a-3p												miR-18a-3p												miR-18a-3p												miR-378a-3p	1818.77	2191.96	2964.09	2945.44	2350.1	2445.75	2452.68	443.788	0.18094	1.62972
miR-190a-3p												miR-190a-3p												miR-190a-3p												miR-378a-5p
miR-190a-3p												miR-190a-3p												miR-190a-3p												miR-378b
miR-190a-5p												miR-190a-5p												miR-190a-5p												miR-379-3p	124.903	158.375	106.822	119.999	107.521	127.808	124.238	18.8639	0.151837	1.4826
miR-190b-3p												miR-190b-3p												miR-190b-3p												miR-379-5p	3893.91	3221.03	3356.08	2625.96	2407.93	3160.43	3110.89	532.379	0.171134	1.61712
miR-1912-3p												miR-1912-3p												miR-1912-3p												miR-380-3p	463.457	391.847	284.24	230.648	187.936	349.517	317.941	103.239	0.32471	2.46604
miR-191a-3p												miR-191a-3p												miR-191a-3p												miR-380-5p	257.476	287.007	261.947	182.337	131.916	213.014	222.283	58.0495	0.261152	2.17568
miR-192-3p												miR-192-3p												miR-192-3p												miR-381-3p	27.3911	10.4096	18.5778	12.4675	12.6495	7.825	14.8867	7.08171	0.475706	3.50046
miR-193a-3p												miR-193a-3p												miR-193a-3p												miR-381-5p
miR-194-3p												miR-194-3p												miR-194-3p												miR-382-3p	1365.17	1128.7	1024.56	885.191	1032.74	892.919	1054.88	177.856	0.168603	1.54223
miR-1949												miR-1949												miR-1949												miR-382-5p	4083.46	3473.09	3169.37	2738.17	2377.21	2750.05	3098.56	614.329	0.198263	1.71776
miR-195-3p												miR-195-3p												miR-195-3p												miR-383-3p
miR-1956-3p												miR-1956-3p												miR-1956-3p												miR-383-5p	6221.06	6494.85	9028.8	8906.45	8384.83	8902.24	7989.7	1286.21	0.160984	1.45133
miR-1956-5p												miR-1956-5p												miR-1956-5p												miR-384-3p	301.302	220.089	220.147	172.986	149.987	192.147	209.443	52.5912	0.2511	2.00885
miR-196a-5p												miR-196a-5p												miR-196a-5p												miR-384-5p	222.415	275.854	217.36	246.233	187.936	290.394	240.032	38.4615	0.160235	1.54518
miR-196b-5p												miR-196b-5p												miR-196b-5p												miR-409a-3p	1089.07	1028.32	1044.07	936.619	784.27	1123.32	1000.95	123.642	0.123525	1.43231
miR-196c-5p												miR-196c-5p												miR-196c-5p												miR-409a-5p	210.363	185.142	171.844	154.285	89.4502	175.628	164.452	41.0953	0.249892	2.35174
miR-19a-3p												miR-19a-3p												miR-19a-3p												miR-410-3p	432.779	388.129	319.538	238.44	160.83	265.18	300.816	100.145	0.332911	2.69091
miR-19b-1-5p												miR-19b-1-5p												miR-19b-1-5p												miR-410-5p
miR-200a-5p												miR-200a-5p												miR-200a-5p												miR-411-3p	254.189	274.367	222.005	215.064	256.605	266.05	248.047	24.0579	0.0969895	1.27575
miR-200c-5p												miR-200c-5p												miR-200c-5p												miR-411-5p	1015.66	781.463	841.574	682.594	526.762	755.547	767.267	162.832	0.212224	1.92812
miR-201-3p												miR-201-3p												miR-201-3p												miR-412-3p	25.1998	10.4096	17.6489	10.909	25.299	21.7361	18.5337	6.71388	0.362252	2.43036
miR-201-5p												miR-201-5p												miR-201-5p												miR-412-5p	156.677	82.5332	92.8889	42.0777	56.0193	99.9861	88.3637	40.1118	0.45394	3.72351
miR-202-3p												miR-202-3p												miR-202-3p												miR-421-3p	63.5473	64.6882	76.1689	65.4542	82.2219	69.5555	70.2727	7.45249	0.106051	1.29387
miR-202-5p												miR-202-5p												miR-202-5p												miR-421-5p
miR-203a-5p												miR-203a-5p												miR-203a-5p												miR-423-3p	1283	1524.26	1649.71	1729.86	2219.09	1876.26	1713.7	318.619	0.185925	1.72961
miR-203b-3p												miR-203b-3p												miR-203b-3p												miR-423-5p	253.093	388.129	670.658	769.866	806.859	723.378	601.997	226.746	0.376657	3.18799
miR-207												miR-207												miR-207												miR-425-3p
miR-208a-3p												miR-208a-3p												miR-208a-3p												miR-425-5p	124.903	209.679	196.925	222.856	244.859	202.58	200.3	40.7025	0.203207	1.96039
miR-208b-3p												miR-208b-3p												miR-208b-3p												miR-429	1.09564	8.92251	12.0756	29.6102	22.5884	13.9111	14.7006	10.1046	0.687358	27.0255
miR-20a-3p												miR-20a-3p												miR-20a-3p												miR-4311	207.076	153.17	130.973	119.999	89.4502	168.672	144.89	40.9587	0.282688	2.31499
miR-20b-5p												miR-20b-5p												miR-20b-5p												miR-433-3p	9749.03	8021.34	8075.76	8454.51	7200.29	9236.97	8456.32	915.66	0.108281	1.35398
miR-21-3p												miR-21-3p												miR-21-3p												miR-433-5p	105.182	60.9705	84.5289	51.4283	52.4052	55.6444	68.3598	21.7936	0.318807	2.04521
miR-210-5p												miR-210-5p												miR-210-5p												miR-434-3p	11794.6	10654.2	10327.4	11049.3	11925.8	11654	11234.2	657.488	0.0585255	1.15477
miR-211-3p												miR-211-3p												miR-211-3p												miR-434-5p	305.684	351.696	276.809	191.687	269.254	261.703	276.139	52.8584	0.19142	1.83474
miR-211-5p												miR-211-5p												miR-211-5p												miR-448-3p	82.1732	79.5591	93.8178	79.4801	75.8971	66.9472	79.6458	8.74729	0.109827	1.40137
miR-215												miR-215												miR-215												miR-448-5p
miR-216a-3p												miR-216a-3p												miR-216a-3p												miR-449a-5p	25.1998	19.3321	10.2178	10.909	0.903537	8.69444	12.5428	8.53992	0.680863	27.8901
miR-216a-5p												miR-216a-5p												miR-216a-5p												miR-449c-5p
miR-216b-3p												miR-216b-3p												miR-216b-3p												miR-450a-3p
miR-217-3p												miR-217-3p												miR-217-3p												miR-450a-5p
miR-217-5p												miR-217-5p												miR-217-5p												miR-450b-3p	19.7216	36.4336	38.0845	43.6362	37.045	36.5167	35.2396	8.07119	0.229038	2.21261
miR-218a-1-3p												miR-218a-1-3p												miR-218a-1-3p												miR-450b-5p	3.28693	21.5627	18.5778	10.909	9.93891	10.4333	12.4515	6.59243	0.529451	6.56015
miR-218a-2-3p												miR-218a-2-3p												miR-218a-2-3p												miR-451-5p	88.747	95.1735	52.9467	79.4801	76.8007	85.2055	79.7256	14.6682	0.183983	1.79753
miR-219a-5p												miR-219a-5p												miR-219a-5p												miR-452-3p
miR-219b												miR-219b												miR-219b												miR-452-5p	8.76514	14.8709	6.50222	4.6753	16.2637	7.825	9.81703	4.68189	0.476915	3.47863
miR-222-5p												miR-222-5p												miR-222-5p												miR-455-3p	46.017	85.5074	78.0267	121.558	159.926	100.856	98.6484	39.1221	0.396581	3.47537
miR-223-5p												miR-223-5p												miR-223-5p												miR-455-5p
miR-224-3p												miR-224-3p												miR-224-3p												miR-463-3p
miR-23b-5p												miR-23b-5p												miR-23b-5p												miR-466b-2-3p	5.47821	15.6144	15.7911	9.3506	5.42122	6.08611	9.62361	4.92667	0.511936	2.91283
miR-24-1-5p												miR-24-1-5p												miR-24-1-5p												miR-466b-3p
miR-26a-3p												miR-26a-3p												miR-26a-3p												miR-466b-5p
miR-26b-3p												miR-26b-3p												miR-26b-3p												miR-466c-3p
miR-291a-5p												miR-291a-5p												miR-291a-5p												miR-466c-5p
miR-292-5p												miR-292-5p												miR-292-5p												miR-471-3p
miR-2985												miR-2985												miR-2985												miR-483-3p	15.339	11.8967	21.3645	17.1428	3.61415	20.8667	15.0373	6.6165	0.440006	5.91134
miR-301a-5p												miR-301a-5p												miR-301a-5p												miR-483-5p
miR-301b-3p												miR-301b-3p												miR-301b-3p												miR-484	25.1998	9.66606	9.28889	6.23374	16.2637	10.4333	12.8476	6.87902	0.535433	4.04248
miR-3064-3p												miR-3064-3p												miR-3064-3p												miR-485-3p	1418.86	1312.35	1310.66	1246.75	1281.22	1255.48	1304.22	62.3817	0.0478307	1.13805
miR-3065-3p												miR-3065-3p												miR-3065-3p												miR-485-5p	1173.43	1116.06	1544.74	1589.6	1430.3	1825.83	1446.66	267.598	0.184976	1.63597
miR-3065-5p												miR-3065-5p												miR-3065-5p												miR-486	553.299	703.391	718.031	821.295	651.45	988.558	739.338	150.272	0.203252	1.78666
miR-3072												miR-3072												miR-3072												miR-487b-3p	7753.86	7142.47	6413.05	6007.76	6573.23	5841.8	6622.03	718.894	0.108561	1.32731
miR-3074												miR-3074												miR-3074												miR-487b-5p
miR-3075												miR-3075												miR-3075												miR-488-3p	60.2603	71.3801	67.8089	43.6362	56.0193	77.3805	62.7476	12.091	0.192693	1.77331
miR-3084a-3p												miR-3084a-3p												miR-3084a-3p												miR-488-5p
miR-3084a-3p												miR-3084a-3p												miR-3084a-3p												miR-489-3p	31.7736	23.0498	17.6489	23.3765	14.4566	25.2139	22.5866	6.04352	0.267571	2.19786
miR-3084a-3p												miR-3084a-3p												miR-3084a-3p												miR-489-5p
miR-3084a-3p												miR-3084a-3p												miR-3084a-3p												miR-490-3p
miR-3084a-5p												miR-3084a-5p												miR-3084a-5p												miR-490-5p
miR-3084b-3p												miR-3084b-3p												miR-3084b-3p												miR-493-3p	18.6259	11.1531	26.0089	9.3506	16.2637	27.8222	18.2041	7.55601	0.415073	2.97545
miR-3084b-3p												miR-3084b-3p												miR-3084b-3p												miR-493-5p	44.9213	23.7934	26.9378	29.6102	15.3601	20.8667	26.9149	10.1127	0.375729	2.92454
miR-3084b-3p												miR-3084b-3p												miR-3084b-3p												miR-494-3p	190.642	352.439	444.009	478.439	542.122	441.678	408.222	123.055	0.301442	2.84367
miR-3084b-5p												miR-3084b-5p												miR-3084b-5p												miR-494-5p
miR-3084b-5p												miR-3084b-5p												miR-3084b-5p												miR-495	653.003	705.622	582.414	465.972	401.171	501.669	551.642	116.111	0.210483	1.75891
miR-3084b-5p												miR-3084b-5p												miR-3084b-5p												miR-496-3p	94.2252	68.4059	79.8845	45.1946	50.5981	81.7278	70.006	19.0598	0.27226	2.08488
miR-3084c-5p												miR-3084c-5p												miR-3084c-5p												miR-496-5p
miR-3084c-5p												miR-3084c-5p												miR-3084c-5p												miR-497-3p
miR-3084c-5p												miR-3084c-5p												miR-3084c-5p												miR-497-5p	50.3995	58.7399	36.2267	28.0518	53.3087	38.2555	44.1637	11.7684	0.266472	2.09398
miR-30d-3p												miR-30d-3p												miR-30d-3p												miR-499-3p
miR-3120												miR-3120												miR-3120												miR-499-5p	30.678	38.6642	34.3689	26.4934	36.1415	32.1694	33.0859	4.29417	0.129789	1.45939
miR-31a-3p												miR-31a-3p												miR-31a-3p												miR-500-3p	24.1041	65.4318	28.7956	37.4024	31.6238	48.6889	39.3411	15.3284	0.389627	2.71455
miR-32-3p												miR-32-3p												miR-32-3p												miR-500-5p
miR-32-5p												miR-32-5p												miR-32-5p												miR-501-3p	43.8257	54.2786	56.6622	52.9868	62.3441	50.4278	53.4209	6.19807	0.116023	1.42255
miR-326-5p												miR-326-5p												miR-326-5p												miR-501-5p
miR-328a-5p												miR-328a-5p												miR-328a-5p												miR-503-3p	23.0085	35.6901	20.4356	26.4934	11.746	22.6055	23.3298	7.8227	0.335309	3.03849
miR-328b-3p												miR-328b-3p												miR-328b-3p												miR-503-5p	12.0521	17.845	12.0756	12.4675	8.13184	5.21667	11.2981	4.29911	0.380516	3.42077
miR-33-3p												miR-33-3p												miR-33-3p												miR-504	165.442	179.937	106.822	113.766	92.1608	106.072	127.367	36.0926	0.283375	1.95243
miR-331-5p												miR-331-5p												miR-331-5p												miR-505-3p	95.3209	70.6366	47.3733	56.1036	53.3087	75.6416	66.3975	17.7718	0.267658	2.01212
miR-336-3p												miR-336-3p												miR-336-3p												miR-505-5p	23.0085	76.5849	60.3778	105.974	116.556	98.2472	80.1247	34.608	0.431927	5.0658
miR-336-5p												miR-336-5p												miR-336-5p												miR-509-3p
miR-344a-5p												miR-344a-5p												miR-344a-5p												miR-509-5p
miR-344i												miR-344i												miR-344i												miR-511-3p
miR-34a-3p												miR-34a-3p												miR-34a-3p												miR-511-5p
miR-350												miR-350												miR-350												miR-5132-3p
miR-351-3p												miR-351-3p												miR-351-3p												miR-5132-5p
miR-3541												miR-3541												miR-3541												miR-532-3p	33.9649	23.7934	38.0845	15.5843	27.1061	33.0389	28.5953	8.16313	0.285471	2.44376
miR-3542												miR-3542												miR-3542												miR-532-5p	26.2954	20.0757	17.6489	17.1428	10.8424	18.2583	18.3773	4.98846	0.271448	2.42523
miR-3546												miR-3546												miR-3546												miR-539-3p	571.925	604.5	548.973	430.128	628.862	454.719	539.851	80.6239	0.149345	1.46203
miR-3548												miR-3548												miR-3548												miR-539-5p	322.119	408.205	320.467	331.946	304.492	352.125	339.892	36.9481	0.108705	1.34061
miR-3550												miR-3550												miR-3550												miR-540-3p	116.138	96.6606	118.898	93.506	117.46	129.547	112.035	13.9981	0.124944	1.38544
miR-3552												miR-3552												miR-3552												miR-540-5p
miR-3558-3p												miR-3558-3p												miR-3558-3p												miR-541-3p
miR-3559-3p												miR-3559-3p												miR-3559-3p												miR-541-5p	3405.26	3856.76	4798.64	7050.36	6801.83	5627.04	5256.65	1505.94	0.286483	2.07043
miR-3562												miR-3562												miR-3562												miR-542-3p
miR-3569												miR-3569												miR-3569												miR-542-5p
miR-3572												miR-3572												miR-3572												miR-543-3p	929.105	906.379	800.702	705.971	665.003	679.905	781.178	116.058	0.148568	1.39714
miR-3573-3p												miR-3573-3p												miR-3573-3p												miR-543-5p	32.8693	15.6144	34.3689	4.6753	13.5531	10.4333	18.5857	12.2249	0.65776	7.35116
miR-3573-5p												miR-3573-5p												miR-3573-5p												miR-544-3p
miR-3577												miR-3577												miR-3577												miR-544-5p
miR-3580-3p												miR-3580-3p												miR-3580-3p												miR-547-3p
miR-3583-3p												miR-3583-3p												miR-3583-3p												miR-547-5p
miR-3583-5p												miR-3583-5p												miR-3583-5p												miR-551b-3p	16.4346	7.43543	0.928889	12.4675	6.32476	21.7361	10.8879	7.52155	0.690818	23.4001
miR-3585-3p												miR-3585-3p												miR-3585-3p												miR-551b-5p
miR-3585-5p												miR-3585-5p												miR-3585-5p												miR-582-3p	36.1562	20.8192	28.7956	24.9349	19.8778	17.3889	24.6621	6.92577	0.280826	2.07927
miR-3593-3p												miR-3593-3p												miR-3593-3p												miR-582-5p	13.1477	17.1015	4.64445	17.1428	14.4566	20.8667	14.5599	5.53583	0.38021	4.49282
miR-3594-3p												miR-3594-3p												miR-3594-3p												miR-592-592
miR-3594-5p												miR-3594-5p												miR-3594-5p												miR-598-3p	182.972	206.705	182.991	166.752	126.495	218.23	180.691	32.3354	0.178954	1.72521
miR-362-3p												miR-362-3p												miR-362-3p												miR-598-5p
miR-362-5p												miR-362-5p												miR-362-5p												miR-6215
miR-363-3p												miR-363-3p												miR-363-3p												miR-6216
miR-365-5p												miR-365-5p												miR-365-5p												miR-6314
miR-374-3p												miR-374-3p												miR-374-3p												miR-6315
miR-376c-5p												miR-376c-5p												miR-376c-5p												miR-6318
miR-377-5p												miR-377-5p												miR-377-5p												miR-6319-2
miR-378a-5p												miR-378a-5p												miR-378a-5p												miR-6321
miR-378b												miR-378b												miR-378b												miR-6324
miR-381-5p												miR-381-5p												miR-381-5p												miR-6325
miR-383-3p												miR-383-3p												miR-383-3p												miR-6328
miR-410-5p												miR-410-5p												miR-410-5p												miR-6329
miR-421-5p												miR-421-5p												miR-421-5p												miR-6331	159.964	187.373	167.2	157.402	141.855	149.544	160.556	15.7769	0.0982639	1.32087
miR-425-3p												miR-425-3p												miR-425-3p												miR-652-3p	865.557	839.46	892.662	872.723	1059.85	890.311	903.427	79.0246	0.087472	1.26254
miR-448-5p												miR-448-5p												miR-448-5p												miR-652-5p	15.339	4.46126	9.28889	15.5843	11.746	12.1722	11.4319	4.15541	0.363491	3.49326
miR-449c-5p												miR-449c-5p												miR-449c-5p												miR-653-3p	646.429	539.068	526.68	626.491	919.801	592.961	641.905	144.036	0.224388	1.74641
miR-450a-3p												miR-450a-3p												miR-450a-3p												miR-653-5p	144.625	157.631	177.418	104.415	120.17	127.808	138.678	26.5706	0.191599	1.69916
miR-450a-5p												miR-450a-5p												miR-450a-5p												miR-664-2-5p	214.746	200.757	400.351	412.985	446.347	446.894	353.68	114.595	0.324007	2.22605
miR-452-3p												miR-452-3p												miR-452-3p												miR-664-3p	84.3645	118.967	118.898	162.077	355.09	130.417	161.636	97.9974	0.606286	4.209
miR-455-5p												miR-455-5p												miR-455-5p												miR-665	60.2603	25.2805	21.3645	18.7012	17.1672	26.0833	28.1428	16.1216	0.572848	3.5102
miR-463-3p												miR-463-3p												miR-463-3p												miR-666-3p	47.1126	28.9982	17.6489	4.6753	9.03537	14.7806	20.3752	15.5117	0.761302	10.0769
miR-466b-3p												miR-466b-3p												miR-466b-3p												miR-666-5p	115.042	80.3026	59.4489	71.688	47.8875	94.7694	78.1898	24.2866	0.310611	2.40235
miR-466b-5p												miR-466b-5p												miR-466b-5p												miR-667-3p	406.483	420.845	364.125	327.271	272.868	452.111	373.951	66.1206	0.176816	1.65688
miR-466c-3p												miR-466c-3p												miR-466c-3p												miR-667-5p	23.0085	33.4594	26.9378	24.9349	6.32476	44.3417	26.5012	12.5589	0.4739	7.0108
miR-466c-5p												miR-466c-5p												miR-466c-5p												miR-668	205.981	177.707	179.276	140.259	120.17	205.189	171.43	34.7377	0.202634	1.71407
miR-471-3p												miR-471-3p												miR-471-3p												miR-671	39.4431	40.8948	50.16	49.8699	79.5113	82.5972	57.0794	19.1164	0.334909	2.09408
miR-483-5p												miR-483-5p												miR-483-5p												miR-672-3p	49.3039	57.2528	52.9467	63.8958	72.283	56.5139	58.6993	8.24323	0.140431	1.46607
miR-487b-5p												miR-487b-5p												miR-487b-5p												miR-672-5p	3242.01	3797.27	4768.92	7129.84	6753.04	4484.59	5029.28	1578.63	0.313888	2.19921
miR-488-5p												miR-488-5p												miR-488-5p												miR-673-3p
miR-489-5p												miR-489-5p												miR-489-5p												miR-673-5p	21.9128	20.8192	11.1467	6.23374	16.2637	29.5611	17.6562	8.30224	0.470217	4.74212
miR-490-3p												miR-490-3p												miR-490-3p												miR-674-3p	63.5473	41.6384	47.3733	34.2856	45.1769	56.5139	48.0892	10.4983	0.218309	1.85347
miR-490-5p												miR-490-5p												miR-490-5p												miR-674-5p	186.259	217.858	212.716	207.272	250.28	186.061	210.074	23.8147	0.113363	1.34515
miR-494-5p												miR-494-5p												miR-494-5p												miR-675-5p
miR-496-5p												miR-496-5p												miR-496-5p												miR-676	134.764	144.991	132.831	102.857	143.662	104.333	127.24	18.9311	0.148783	1.40964
miR-497-3p												miR-497-3p												miR-497-3p												miR-679
miR-499-3p												miR-499-3p												miR-499-3p												miR-702-3p	173.111	218.602	182.062	272.726	209.621	354.733	235.143	68.2712	0.29034	2.04916
miR-500-5p												miR-500-5p												miR-500-5p												miR-702-5p	25.1998	19.3321	28.7956	14.0259	15.3601	25.2139	21.3212	5.97954	0.28045	2.05303
miR-501-5p												miR-501-5p												miR-501-5p												miR-708-3p	37.2518	29.7417	21.3645	1.55843	11.746	9.56389	18.5377	13.4067	0.723209	23.9034
miR-509-3p												miR-509-3p												miR-509-3p												miR-708-5p	403.196	450.587	447.725	422.336	402.978	392.989	419.968	24.5413	0.0584362	1.14656
miR-509-5p												miR-509-5p												miR-509-5p												miR-741-3p
miR-511-3p												miR-511-3p												miR-511-3p												miR-743a-3p
miR-511-5p												miR-511-5p												miR-511-5p												miR-743a-5p
miR-5132-3p												miR-5132-3p												miR-5132-3p												miR-743b-3p
miR-5132-5p												miR-5132-5p												miR-5132-5p												miR-758-3p	63.5473	37.9207	46.4445	38.9609	22.5884	50.4278	43.3149	13.765	0.317789	2.81327
miR-540-5p												miR-540-5p												miR-540-5p												miR-758-5p
miR-541-3p												miR-541-3p												miR-541-3p												miR-760-3p	5626.12	4537.1	6721.44	6185.43	5233.29	7891.94	6032.55	1182.85	0.196078	1.73943
miR-542-3p												miR-542-3p												miR-542-3p												miR-760-5p
miR-542-5p												miR-542-5p												miR-542-5p												miR-764-3p	43.8257	48.3303	44.5867	46.753	28.9132	32.1694	40.7631	8.1414	0.199725	1.67156
miR-544-3p												miR-544-3p												miR-544-3p												miR-764-5p	25.1998	20.0757	14.8622	9.3506	15.3601	13.0417	16.315	5.57354	0.34162	2.69499
miR-544-5p												miR-544-5p												miR-544-5p												miR-770-3p	3164.22	2510.2	2931.57	2752.19	2283.24	3556.9	2866.39	458.198	0.159852	1.55783
miR-547-3p												miR-547-3p												miR-547-3p												miR-770-5p	482.083	439.434	350.191	330.388	234.92	424.289	376.884	89.727	0.238076	2.05212
miR-547-5p												miR-547-5p												miR-547-5p												miR-7a-1-3p	73.408	34.9465	76.1689	40.5193	68.6688	56.5139	58.3709	17.4342	0.29868	2.17959
miR-551b-5p												miR-551b-5p												miR-551b-5p												miR-7a-2-3p	257.476	277.341	253.587	361.557	511.402	323.433	330.799	97.789	0.295614	2.01668
miR-592-592												miR-592-592												miR-592-592												miR-7a-5p	24412	33104.8	40582.2	57353.5	56120.5	50616.4	43698.2	13285.6	0.30403	2.3494
miR-598-5p												miR-598-5p												miR-598-5p												miR-7b	5729.11	6978.15	8829.09	11398.4	10937.3	10159.5	9005.25	2265.63	0.25159	1.98955
miR-6215												miR-6215												miR-6215												miR-802-3p
miR-6216												miR-6216												miR-6216												miR-802-5p
miR-6314												miR-6314												miR-6314												miR-871-3p
miR-6315												miR-6315												miR-6315												miR-871-5p
miR-6318												miR-6318												miR-6318												miR-872-3p	27.3911	45.3561	31.5822	24.9349	38.8521	11.3028	29.9032	11.8209	0.395304	4.01283
miR-6319-2												miR-6319-2												miR-6319-2												miR-872-5p	765.854	685.546	651.151	489.348	605.37	617.305	635.763	92.0223	0.144743	1.56505
miR-6321												miR-6321												miR-6321												miR-873-3p	122.712	68.4059	88.2445	102.857	100.293	122.592	100.851	20.8158	0.206403	1.79388
miR-6324												miR-6324												miR-6324												miR-873-5p	132.573	72.1236	87.3156	71.688	56.9228	51.2972	78.6533	29.3055	0.372591	2.5844
miR-6325												miR-6325												miR-6325												miR-874-3p	17.5303	14.1273	15.7911	10.909	10.8424	19.9972	14.8662	3.65173	0.245639	1.84435
miR-6328												miR-6328												miR-6328												miR-874-5p
miR-6329												miR-6329												miR-6329												miR-876
miR-673-3p												miR-673-3p												miR-673-3p												miR-877	65.7385	34.9465	46.4445	51.4283	18.0707	59.1222	45.9585	17.284	0.376078	3.63784
miR-675-5p												miR-675-5p												miR-675-5p												miR-878
miR-679												miR-679												miR-679												miR-879-3p
miR-741-3p												miR-741-3p												miR-741-3p												miR-879-5p	37.2518	34.9465	31.5822	12.4675	26.2026	24.3444	27.7992	8.99215	0.323468	2.98792
miR-743a-3p												miR-743a-3p												miR-743a-3p												miR-881-3p
miR-743a-5p												miR-743a-5p												miR-743a-5p												miR-92a-1-5p
miR-743b-3p												miR-743b-3p												miR-743b-3p												miR-92a-3p	425.109	376.233	328.827	425.453	421.952	402.553	396.688	38.292	0.0965294	1.29385
miR-758-5p												miR-758-5p												miR-758-5p												miR-92b-3p	2968.1	3138.49	3126.64	4600.5	4812.24	5164.5	3968.41	994	0.250478	1.74
miR-760-5p												miR-760-5p												miR-760-5p												miR-92b-5p	139.147	199.269	313.036	283.635	373.161	476.455	297.45	120.754	0.405965	3.42413
miR-802-3p												miR-802-3p												miR-802-3p												miR-93-3p
miR-802-5p												miR-802-5p												miR-802-5p												miR-93-5p	182.972	182.168	207.142	188.571	146.373	171.281	179.751	20.1501	0.1121	1.41517
miR-871-3p												miR-871-3p												miR-871-3p												miR-935	35.0606	14.8709	25.08	14.0259	17.1672	33.0389	23.2072	9.28379	0.400039	2.4997
miR-871-5p												miR-871-5p												miR-871-5p												miR-96-5p	1.09564	13.3838	3.71556	12.4675	28.0097	8.69444	11.2278	9.52185	0.848063	25.5646
miR-874-5p												miR-874-5p												miR-874-5p												miR-98-3p	1.09564	8.17897	13.0044	10.909	14.4566	12.1722	9.96949	4.838	0.48528	13.1946
miR-876												miR-876												miR-876												miR-98-5p	4682.78	4645.65	4932.4	4891.92	5117.63	3981.18	4708.6	396.173	0.0841383	1.28546
miR-878												miR-878												miR-878												miR-99a-3p
miR-879-3p												miR-879-3p												miR-879-3p												miR-99a-5p	2284.41	1945.11	2077	2050.9	2114.28	1965.81	2072.92	122.27	0.0589844	1.17444
miR-881-3p												miR-881-3p												miR-881-3p												miR-99b-3p	37.2518	24.5369	32.5111	31.1687	17.1672	19.9972	27.1055	7.80479	0.287941	2.16994
miR-92a-1-5p												miR-92a-1-5p												miR-92a-1-5p												miR-99b-5p	1925.04	1641	1958.1	1832.72	1765.51	2136.22	1876.43	170.978	0.0911187	1.30178
miR-93-3p												miR-93-3p												miR-93-3p												miR-9a-3p	1272.04	1513.85	1328.31	1176.62	1099.6	1197.22	1264.61	145.427	0.114998	1.37672
miR-99a-3p												miR-99a-3p												miR-99a-3p												miR-9a-5p	20028.3	20370.1	18359.5	20413.9	23200.1	19793.8	20361	1581.26	0.0776615	1.26366
miR-9b-3p												miR-9b-3p												miR-9b-3p												miR-9b-3p
miR-9b-5p												miR-9b-5p												miR-9b-5p												miR-9b-5p

## Sheet: GROUP HF-C
			miRNAs ORDERED BY MEAN EXPRESSION												miRNAs ORDERED BY MAX/MIN												miRNAs ORDERED BY CV												miRNAs ORDERED BY NAME
miRNA	HF-C1	HF-C2	HF-C3	HF-C4	HF-C5	HF-C6	MEAN HF-C	STD HF-C	CV HF-C	MAX/MIN HF-C		miRNA	HF-C1	HF-C2	HF-C3	HF-C4	HF-C5	HF-C6	MEAN HF-C	STD HF-C	CV HF-C	MAX/MIN HF-C		miRNA	HF-C1	HF-C2	HF-C3	HF-C4	HF-C5	HF-C6	MEAN HF-C	STD HF-C	CV HF-C	MAX/MIN HF-C		miRNA	HF-C1	HF-C2	HF-C3	HF-C4	HF-C5	HF-C6	MEAN HF-C	STD HF-C	CV HF-C	MAX/MIN HF-C
let-7c-5p	451759	702998	726296	398699	494899	568572	557204	134240	0.240917	1.82167		miR-200a-3p	597.076	358.719	328.582	718.949	124.139	18.286	357.625	267.732	0.748639	39.3168		miR-196a-5p	3.76704	9.25727	4.19467	5.39886	41.8154	1.14288	10.9294	15.3607	1.40546	36.5878		let-7a-1-3p	193.061	102.987	94.38	314.934	116.299	204.575	171.039	84.6398	0.494856	3.33687
let-7a-5p	225181	369755	306473	210962	219946	291079	270566	62806.7	0.232131	1.75271		miR-196a-5p	3.76704	9.25727	4.19467	5.39886	41.8154	1.14288	10.9294	15.3607	1.40546	36.5878		miR-136-3p	265.576	150.431	164.291	1412.7	185.556	330.292	418.141	492.006	1.17665	9.39106		let-7a-5p	225181	369755	306473	210962	219946	291079	270566	62806.7	0.232131	1.75271
miR-7a-5p	269600	320219	340063	202334	202844	218632	258949	60705	0.234428	1.6807		miR-10b-5p	34.8451	20.8289	16.0796	5.39886	26.1346	1.14288	17.405	12.6684	0.727863	30.4889		miR-34b-5p	61.2144	52.0721	34.9556	378.82	31.3615	168.003	121.071	135.974	1.12309	12.0791		let-7b-3p	313.606	357.562	269.857	294.238	372.418	326.863	322.424	38.443	0.119231	1.38006
let-7b-5p	154687	274853	288752	132854	178655	206600	206067	63749.5	0.309363	2.17345		miR-183-3p	168.575	172.417	302.016	63.8866	103.232	10.2859	136.735	102.003	0.745992	29.3622		miR-1-3p	21.6605	25.4575	93.6809	22.4953	16.9875	6.85726	31.1898	31.2991	1.0035	13.6616		let-7b-5p	154687	274853	288752	132854	178655	206600	206067	63749.5	0.309363	2.17345
let-7d-5p	156332	193096	216313	109774	164794	183134	170574	36578.3	0.214443	1.97052		miR-141-3p	559.405	299.704	310.405	656.862	139.82	26.2862	332.081	240.479	0.72416	24.9889		miR-30e-5p	1808.18	1171.04	1234.63	7029.32	1140.78	1789.75	2362.28	2306.46	0.976369	6.16188		let-7c-1-3p	45.2045	35.8719	28.6636	75.5841	35.2817	53.7152	45.7202	17.0465	0.372845	2.63694
let-7f-5p	152373	202553	174528	128168	125061	203382	164344	34879	0.212232	1.62627		miR-200b-3p	1926.84	1800.54	1433.18	1256.14	402.473	77.7157	1149.48	751.894	0.654117	24.7935		let-7i-3p	36.7286	38.1862	42.6458	149.369	31.3615	17.1432	52.5723	48.231	0.917422	8.71301		let-7c-5p	451759	702998	726296	398699	494899	568572	557204	134240	0.240917	1.82167
let-7e-5p	93915.1	136996	144985	98786.6	117087	144644	122736	22866.8	0.186309	1.54379		miR-200b-5p	194.003	237.218	206.238	83.6824	86.2442	11.4288	136.469	88.6251	0.649416	20.7562		miR-344a-3p	296.654	183.988	187.362	1056.38	222.144	321.149	377.946	337.141	0.892035	5.74155		let-7d-3p	3854.62	4032.7	3266.25	3773.81	3982.92	3472.06	3730.39	301.543	0.0808341	1.23466
miR-9a-5p	97257.4	66578.3	91740.2	131099	87937.8	121140	99292.2	23449.1	0.236163	1.96909		miR-96-5p	205.304	127.287	160.796	159.267	56.1894	10.2859	119.855	72.9997	0.609068	19.9597		miR-582-5p	48.0298	39.3434	42.6458	222.253	61.4163	81.1443	82.4721	70.1661	0.850785	5.64906		let-7d-5p	156332	193096	216313	109774	164794	183134	170574	36578.3	0.214443	1.97052
let-7i-5p	85076.7	94265.6	95062.3	70693.6	71778.7	98877.2	85959	12277.1	0.142825	1.39867		miR-200c-3p	10469.5	11975.4	13395	4028.45	3639.25	700.584	7368.04	5228.44	0.709611	19.1197		miR-338-3p	278.761	216.389	223.716	970.896	175.102	286.862	358.621	302.825	0.844417	5.54475		let-7e-3p	53.6803	34.7148	34.2564	53.0888	26.1346	33.1434	39.1697	11.4413	0.292095	2.05399
miR-125a-5p	71438.2	66300.6	70047.4	56644.9	69506.3	59223.9	65526.9	6171.39	0.0941811	1.26116		miR-182	8357.18	7918.44	11401.1	3134.04	3814.35	610.296	5872.57	4008.76	0.682625	18.6813		let-7f-2-3p	16.9517	12.7287	9.08845	56.6881	16.9875	13.7145	21.0265	17.7172	0.842614	6.23738		let-7e-5p	93915.1	136996	144985	98786.6	117087	144644	122736	22866.8	0.186309	1.54379
let-7g-5p	61712.6	72424.3	65452.2	47645.9	52478.3	76691.6	62734.1	11224.8	0.178926	1.60962		miR-449a-5p	11.3011	20.8289	13.2831	3.59924	1.30673	11.4288	10.2913	7.04004	0.684076	15.9397		miR-490-3p	18.8352	11.5716	34.2564	67.4858	15.6808	10.2859	26.3526	21.9154	0.831622	6.56101		let-7f-1-3p	38.6122	16.2002	22.3716	23.3951	24.8279	24.0004	24.9012	7.39164	0.296838	2.38343
miR-125b-5p	58311.9	51248.3	50782	53802.4	54118.3	51523.2	53297.7	2819.5	0.052901	1.14828		miR-489-5p	14.1264	1.15716	18.1769	9.89792	6.53365	16.0003	10.9821	6.39261	0.582096	15.7082		miR-190b-3p	8.47584	3.47148	4.89378	26.0945	5.22692	13.7145	10.3128	8.55622	0.829666	7.51683		let-7f-2-3p	16.9517	12.7287	9.08845	56.6881	16.9875	13.7145	21.0265	17.7172	0.842614	6.23738
miR-7b	45423	62370.9	55855.5	36625	41929.1	41063.6	47211.2	9853.92	0.20872	1.70296		miR-183-5p	14195.1	15374	18135.6	6771.98	7882.2	1285.74	10607.5	6345.04	0.598168	14.1053		miR-99a-3p	22.6022	3.47148	9.08845	42.2911	13.0673	14.8574	17.563	13.6733	0.778528	12.1825		let-7f-5p	152373	202553	174528	128168	125061	203382	164344	34879	0.212232	1.62627
miR-26a-5p	42544	43579.8	45197.5	46052.3	41333.2	40777.9	43247.4	2099.46	0.0485452	1.12935		miR-1-3p	21.6605	25.4575	93.6809	22.4953	16.9875	6.85726	31.1898	31.2991	1.0035	13.6616		miR-199a-5p	43.321	27.7718	30.0618	92.6805	28.7481	6.85726	38.2401	29.124	0.761608	13.5157		let-7g-3p
miR-24-3p	45490.8	48634.2	55182.9	24026.7	45955.1	33530.9	42136.8	11316.2	0.268559	2.29673		miR-199a-5p	43.321	27.7718	30.0618	92.6805	28.7481	6.85726	38.2401	29.124	0.761608	13.5157		miR-450b-5p	31.0781	20.8289	27.9644	86.3818	27.4413	13.7145	34.5682	26.1338	0.756008	6.29856		let-7g-5p	61712.6	72424.3	65452.2	47645.9	52478.3	76691.6	62734.1	11224.8	0.178926	1.60962
miR-434-3p	35480.8	33645.6	36580.3	35881.8	47366.4	48575.7	39588.4	6576.42	0.16612	1.44375		miR-99a-3p	22.6022	3.47148	9.08845	42.2911	13.0673	14.8574	17.563	13.6733	0.778528	12.1825		miR-200a-3p	597.076	358.719	328.582	718.949	124.139	18.286	357.625	267.732	0.748639	39.3168		let-7i-3p	36.7286	38.1862	42.6458	149.369	31.3615	17.1432	52.5723	48.231	0.917422	8.71301
miR-30c-5p	40176.4	30674	38199.4	41254.5	30561.8	37498.9	36394.2	4672.15	0.128376	1.34987		miR-34b-5p	61.2144	52.0721	34.9556	378.82	31.3615	168.003	121.071	135.974	1.12309	12.0791		miR-219a-5p	14.1264	10.4144	11.1858	37.7921	3.92019	16.0003	15.5732	11.6414	0.747527	9.64036		let-7i-5p	85076.7	94265.6	95062.3	70693.6	71778.7	98877.2	85959	12277.1	0.142825	1.39867
miR-143-3p	35994.1	60855	31158	33673.6	34560.4	22031.2	36378.7	12984.3	0.356921	2.76221		miR-429	296.654	224.489	168.486	266.344	62.7231	25.1433	173.973	110.174	0.633283	11.7985		miR-183-3p	168.575	172.417	302.016	63.8866	103.232	10.2859	136.735	102.003	0.745992	29.3622		miR-1-3p	21.6605	25.4575	93.6809	22.4953	16.9875	6.85726	31.1898	31.2991	1.0035	13.6616
miR-29a-3p	36957.5	28583	28203.5	51333.3	30922.5	34304.6	35050.7	8661.1	0.247102	1.8201		miR-374-3p	8.47584	13.8859	2.09733	24.2949	10.4538	11.4288	11.7728	7.31588	0.621424	11.5837		miR-10b-5p	34.8451	20.8289	16.0796	5.39886	26.1346	1.14288	17.405	12.6684	0.727863	30.4889		miR-100-3p
miR-23b-3p	33962.7	36581.3	46579.7	23755	34412.8	31884	34529.2	7387.02	0.213935	1.96084		miR-592-592	6.59232	13.8859	2.79644	29.6938	19.601	19.4289	15.3331	9.76609	0.63693	10.6184		miR-141-3p	559.405	299.704	310.405	656.862	139.82	26.2862	332.081	240.479	0.72416	24.9889		miR-100-5p	5134.48	5026.7	4267.37	7312.76	5067.5	5137.23	5324.34	1029.23	0.193307	1.71364
miR-204-5p	33576.6	30205.3	33857.3	27604.4	29462.9	25328.4	30005.8	3333.56	0.111097	1.33673		miR-219a-5p	14.1264	10.4144	11.1858	37.7921	3.92019	16.0003	15.5732	11.6414	0.747527	9.64036		miR-450a-3p	17.8934	61.3294	34.2564	12.5974	24.8279	9.14302	26.6746	19.2067	0.720037	6.70779		miR-101a-3p	754.35	604.037	540.413	1742.03	543.6	773.728	826.36	459.904	0.556542	3.22352
miR-383-5p	22262.3	28334.2	28150.4	24390.3	29908.5	27102.2	26691.3	2837.54	0.106309	1.34346		miR-136-3p	265.576	150.431	164.291	1412.7	185.556	330.292	418.141	492.006	1.17665	9.39106		miR-29c-3p	2425.03	1433.72	1617.04	6283.38	1485.75	2274.33	2586.54	1858.54	0.718542	4.38257		miR-101a-5p
miR-127-3p	22870.6	21797.4	22085.6	38556	26073.2	28200.5	26597.2	6373.97	0.239648	1.76883		miR-214-3p	176.109	186.303	256.574	43.1909	147.661	28.5719	139.735	88.1859	0.631094	8.97993		miR-200c-3p	10469.5	11975.4	13395	4028.45	3639.25	700.584	7368.04	5228.44	0.709611	19.1197		miR-101b-3p	838.166	708.181	735.465	2187.44	720.009	1035.45	1037.45	576.641	0.555825	3.08881
miR-103-3p	23343.4	24265.6	29989.1	14429.4	22356.9	21681.5	22677.6	5011.01	0.220967	2.07834		miR-362-3p	16.9517	12.7287	9.78756	35.0926	3.92019	17.1432	15.9373	10.6013	0.665185	8.95176		miR-449a-5p	11.3011	20.8289	13.2831	3.59924	1.30673	11.4288	10.2913	7.04004	0.684076	15.9397		miR-103-1-5p
miR-185-5p	20256.3	20308.1	24601.7	19663.6	26914.7	24289.6	22672.3	2993.83	0.132048	1.36876		let-7i-3p	36.7286	38.1862	42.6458	149.369	31.3615	17.1432	52.5723	48.231	0.917422	8.71301		miR-182	8357.18	7918.44	11401.1	3134.04	3814.35	610.296	5872.57	4008.76	0.682625	18.6813		miR-103-2-5p
miR-320-3p	18049.8	26980.3	30042.9	13475.6	18786.9	15787.7	20520.5	6535.22	0.318473	2.22944		miR-205	154.449	130.759	81.0969	117.875	28.7481	19.4289	88.7261	55.4861	0.625364	7.94942		miR-1b	112.069	464.021	209.034	177.263	154.194	86.8587	200.573	136.334	0.67972	5.34225		miR-103-3p	23343.4	24265.6	29989.1	14429.4	22356.9	21681.5	22677.6	5011.01	0.220967	2.07834
miR-541-5p	17358.5	25013.1	24276.6	14450.1	20954.7	19776.3	20304.9	4039.91	0.198962	1.73101		miR-190b-3p	8.47584	3.47148	4.89378	26.0945	5.22692	13.7145	10.3128	8.55622	0.829666	7.51683		miR-148a-5p	16.9517	15.0431	12.584	44.9905	9.14712	16.0003	19.1194	12.9809	0.678937	4.91855		miR-105
miR-487b-3p	18584.7	17942.9	18523	13381.1	24641	24318.1	19565.1	4272.64	0.21838	1.84148		miR-181c-3p	32.0198	33.5576	8.38933	61.1871	30.0548	28.5719	32.2968	16.8925	0.52304	7.29344		miR-190a-5p	37.6704	25.4575	33.5573	107.077	20.9077	73.1441	49.6358	33.6564	0.678068	5.12144		miR-106b-3p	113.953	93.7299	120.247	163.766	130.673	84.5729	117.824	28.2232	0.239538	1.93638
miR-191a-5p	19534	19597.6	20699.3	18630.6	18206.7	17836.9	19084.2	1058.87	0.0554842	1.16048		miR-450a-3p	17.8934	61.3294	34.2564	12.5974	24.8279	9.14302	26.6746	19.2067	0.720037	6.70779		miR-362-3p	16.9517	12.7287	9.78756	35.0926	3.92019	17.1432	15.9373	10.6013	0.665185	8.95176		miR-106b-5p	742.107	705.867	727.076	927.705	552.747	756.585	735.348	119.815	0.162937	1.67835
miR-98-5p	16251	22229	20295.9	14123.4	16110.7	24171.9	18863.6	3960.52	0.209955	1.71147		miR-490-3p	18.8352	11.5716	34.2564	67.4858	15.6808	10.2859	26.3526	21.9154	0.831622	6.56101		miR-540-5p	6.59232	9.25727	10.4867	31.4934	10.4538	13.7145	13.6663	9.03015	0.660758	4.77728		miR-107-3p	1139.53	1102.77	1465.34	778.336	1300.2	1198.88	1164.18	229.632	0.197249	1.88265
miR-433-3p	13692.2	16341.4	20356	12502	23242.8	18720.3	17475.8	4085.2	0.233763	1.85913		miR-450b-5p	31.0781	20.8289	27.9644	86.3818	27.4413	13.7145	34.5682	26.1338	0.756008	6.29856		miR-500-3p	159.157	122.659	104.168	402.215	125.446	122.288	172.656	113.873	0.659541	3.86123		miR-107-5p
miR-92b-3p	15260.3	13261	17335.2	11725.4	18121.7	17699.7	15567.2	2621.86	0.168422	1.54551		let-7f-2-3p	16.9517	12.7287	9.08845	56.6881	16.9875	13.7145	21.0265	17.7172	0.842614	6.23738		miR-200b-3p	1926.84	1800.54	1433.18	1256.14	402.473	77.7157	1149.48	751.894	0.654117	24.7935		miR-10a-3p
miR-23a-3p	16207.7	19011	18812.4	11675.9	13848.7	13259.7	15469.2	3038.52	0.196424	1.62822		miR-30e-5p	1808.18	1171.04	1234.63	7029.32	1140.78	1789.75	2362.28	2306.46	0.976369	6.16188		miR-200b-5p	194.003	237.218	206.238	83.6824	86.2442	11.4288	136.469	88.6251	0.649416	20.7562		miR-10a-5p	21.6605	31.2433	23.0707	13.4972	19.601	9.14302	19.7026	7.72512	0.392086	3.41717
miR-124-3p	13395.6	15162.3	10695.7	11740.7	16119.8	15698.6	13802.1	2230.81	0.161628	1.50713		miR-542-3p	16.0099	34.7148	21.6724	19.7958	16.9875	5.71439	19.1491	9.42437	0.492156	6.07498		miR-142-3p	64.9814	24.3003	46.1413	146.669	45.7356	73.1441	66.8287	42.6599	0.638348	6.03568		miR-10b-5p	34.8451	20.8289	16.0796	5.39886	26.1346	1.14288	17.405	12.6684	0.727863	30.4889
miR-30d-5p	13726.2	12356.1	12493.1	18199.6	11261.4	11082.5	13186.5	2635.35	0.199852	1.64219		miR-142-3p	64.9814	24.3003	46.1413	146.669	45.7356	73.1441	66.8287	42.6599	0.638348	6.03568		miR-206-3p	28.2528	77.5296	127.238	31.4934	71.8702	30.8577	61.207	39.0646	0.638238	4.50356		miR-1188-3p
miR-328a-3p	13257.2	10559.1	8947.92	11011	12969.3	12068.8	11468.9	1624.91	0.14168	1.48159		miR-425-3p	18.8352	21.986	27.2653	30.5936	5.22692	14.8574	19.7941	9.10764	0.460119	5.85307		miR-592-592	6.59232	13.8859	2.79644	29.6938	19.601	19.4289	15.3331	9.76609	0.63693	10.6184		miR-1188-5p	190.236	326.319	381.715	217.754	401.166	282.291	299.913	85.7097	0.285782	2.10879
miR-183-5p	14195.1	15374	18135.6	6771.98	7882.2	1285.74	10607.5	6345.04	0.598168	14.1053		miR-542-5p	3.76704	21.986	8.38933	8.0983	15.6808	9.14302	11.1774	6.53319	0.584499	5.83642		miR-429	296.654	224.489	168.486	266.344	62.7231	25.1433	173.973	110.174	0.633283	11.7985		miR-1193-3p	32.0198	46.2864	46.1413	58.4877	40.5087	36.5721	43.336	9.25147	0.213482	1.82661
miR-760-3p	7010.46	10045.3	10090.3	7069.81	13126.1	11064.2	9734.36	2367.07	0.243167	1.87236		miR-344a-3p	296.654	183.988	187.362	1056.38	222.144	321.149	377.946	337.141	0.892035	5.74155		miR-214-3p	176.109	186.303	256.574	43.1909	147.661	28.5719	139.735	88.1859	0.631094	8.97993		miR-1193-5p
miR-99a-5p	9499.53	8641.66	6955.46	17863.9	7329.45	7851.57	9690.27	4108	0.423931	2.56833		miR-223-3p	87.5837	109.93	79.6987	65.6862	96.6981	19.4289	76.5043	31.7259	0.414694	5.65807		miR-205	154.449	130.759	81.0969	117.875	28.7481	19.4289	88.7261	55.4861	0.625364	7.94942		miR-122-3p
miR-672-5p	6493.44	10861.1	16754.2	5083.93	7972.36	6789.83	8992.48	4269.67	0.474804	3.29552		miR-582-5p	48.0298	39.3434	42.6458	222.253	61.4163	81.1443	82.4721	70.1661	0.850785	5.64906		miR-181c-5p	206.245	168.945	201.344	501.195	171.182	101.716	225.105	140.308	0.623303	4.92739		miR-122-5p	54.6221	84.4726	122.344	64.7864	77.0971	53.7152	76.173	25.6904	0.337264	2.27765
miR-1224	6027.26	8958.72	8555.02	7857.15	11339.8	11000.2	8956.36	1990.33	0.222225	1.88142		miR-338-3p	278.761	216.389	223.716	970.896	175.102	286.862	358.621	302.825	0.844417	5.54475		miR-374-3p	8.47584	13.8859	2.09733	24.2949	10.4538	11.4288	11.7728	7.31588	0.621424	11.5837		miR-1224	6027.26	8958.72	8555.02	7857.15	11339.8	11000.2	8956.36	1990.33	0.222225	1.88142
miR-378a-3p	8579.43	10620.4	9716.95	8039.81	10055.3	5845.82	8809.62	1736.87	0.197156	1.81675		miR-15b-3p	16.9517	10.4144	20.9733	7.19849	3.92019	5.71439	10.8621	6.74732	0.621181	5.35008		miR-15b-3p	16.9517	10.4144	20.9733	7.19849	3.92019	5.71439	10.8621	6.74732	0.621181	5.35008		miR-124-3p	13395.6	15162.3	10695.7	11740.7	16119.8	15698.6	13802.1	2230.81	0.161628	1.50713
miR-3099	6236.34	10423.7	10059.5	6925.84	9347.05	8929.3	8653.62	1702.64	0.196755	1.67144		miR-1b	112.069	464.021	209.034	177.263	154.194	86.8587	200.573	136.334	0.67972	5.34225		miR-218a-5p	692.194	594.78	615.917	2263.02	855.909	1307.45	1054.88	647.907	0.6142	3.80481		miR-124-5p	20.7187	18.5145	13.9822	30.5936	26.1346	20.5718	21.7526	5.8428	0.268603	2.18803
miR-26b-5p	8701.86	8520.16	9598.8	6922.24	7352.97	7835.57	8155.27	977.949	0.119916	1.38666		miR-190a-5p	37.6704	25.4575	33.5573	107.077	20.9077	73.1441	49.6358	33.6564	0.678068	5.12144		miR-451-5p	159.157	135.388	390.803	521.89	147.661	204.575	259.912	159.427	0.613389	3.85479		miR-1247-3p
miR-151-3p	6428.45	9992.07	7664.36	6679.3	9328.75	6736.12	7804.84	1511.92	0.193715	1.55435		miR-466b-3p	16.0099	19.6717	18.1769	5.39886	27.4413	14.8574	16.926	7.17871	0.424123	5.0828		miR-96-5p	205.304	127.287	160.796	159.267	56.1894	10.2859	119.855	72.9997	0.609068	19.9597		miR-1247-5p	1097.15	1151.37	422.962	806.23	556.667	792.014	804.4	287.443	0.357338	2.72216
miR-379-5p	5908.6	7661.55	7599.34	8739.86	8008.95	8897.3	7802.6	1074.04	0.137652	1.50582		miR-23a-5p	39.5539	50.915	95.7782	18.896	58.8029	26.2862	48.372	27.5572	0.569693	5.0687		miR-30a-5p	4394.25	2873.23	2886.63	9383.23	2810.78	3390.92	4289.84	2566.12	0.598187	3.3383		miR-1249	602.726	467.492	464.909	269.043	723.929	512.009	506.685	152.448	0.300874	2.69075
miR-200c-3p	10469.5	11975.4	13395	4028.45	3639.25	700.584	7368.04	5228.44	0.709611	19.1197		miR-181c-5p	206.245	168.945	201.344	501.195	171.182	101.716	225.105	140.308	0.623303	4.92739		miR-183-5p	14195.1	15374	18135.6	6771.98	7882.2	1285.74	10607.5	6345.04	0.598168	14.1053		miR-125a-3p	623.445	777.611	787.199	483.198	842.841	681.155	699.242	132.095	0.188912	1.7443
miR-382-5p	5974.53	7830.49	6974.33	7141.8	7089.01	7660.71	7111.81	652.921	0.0918079	1.31065		miR-148a-5p	16.9517	15.0431	12.584	44.9905	9.14712	16.0003	19.1194	12.9809	0.678937	4.91855		miR-412-3p	10.3594	12.7287	27.9644	14.397	40.5087	13.7145	19.9455	11.8384	0.593537	3.91034		miR-125a-5p	71438.2	66300.6	70047.4	56644.9	69506.3	59223.9	65526.9	6171.39	0.0941811	1.26116
miR-22-3p	6977.5	7328.29	7711.9	9028.7	5126.31	5491.53	6944.04	1449.01	0.20867	1.76125		miR-540-5p	6.59232	9.25727	10.4867	31.4934	10.4538	13.7145	13.6663	9.03015	0.660758	4.77728		miR-542-5p	3.76704	21.986	8.38933	8.0983	15.6808	9.14302	11.1774	6.53319	0.584499	5.83642		miR-125b-1-3p	3184.09	5599.49	3736.05	3054.86	4704.23	3561.21	3973.32	987.042	0.248417	1.83298
miR-99b-5p	6558.42	6072.77	5148.25	7582.71	6273.61	4714.37	6058.36	1025.17	0.169215	1.60842		miR-483-3p	48.9715	78.6868	65.0173	33.293	74.4837	17.1432	52.9326	24.3148	0.459355	4.58998		miR-708-3p	52.7386	40.5006	32.1591	115.176	39.2019	40.0007	53.2961	31.0333	0.58228	3.58144		miR-125b-2-3p	1608.53	1530.92	1516.37	1712.34	1247.93	1281.17	1482.88	183.172	0.123525	1.37215
miR-182	8357.18	7918.44	11401.1	3134.04	3814.35	610.296	5872.57	4008.76	0.682625	18.6813		miR-133a-3p	16.0099	52.0721	25.8671	17.9962	26.1346	11.4288	24.9181	14.4841	0.581269	4.55623		miR-489-5p	14.1264	1.15716	18.1769	9.89792	6.53365	16.0003	10.9821	6.39261	0.582096	15.7082		miR-125b-5p	58311.9	51248.3	50782	53802.4	54118.3	51523.2	53297.7	2819.5	0.052901	1.14828
miR-330-3p	4764.36	5928.12	6133.3	5008.35	7136.06	5936.1	5817.72	851.875	0.146428	1.4978		miR-206-3p	28.2528	77.5296	127.238	31.4934	71.8702	30.8577	61.207	39.0646	0.638238	4.50356		miR-29b-3p	5777.7	2631.38	3357.13	10549.4	2806.86	5875.53	5166.33	3004.01	0.581458	4.00907		miR-126a-3p	2558.76	2438.13	2225.27	5673.31	1700.06	1853.75	2741.55	1473.78	0.537572	3.33713
miR-9a-3p	6232.57	4100.97	5433.49	6322.97	5195.56	7552.13	5806.28	1176.16	0.202566	1.84155		miR-511-3p	9.4176	25.4575	11.1858	16.1966	11.7606	5.71439	13.2887	6.86511	0.516611	4.45498		miR-133a-3p	16.0099	52.0721	25.8671	17.9962	26.1346	11.4288	24.9181	14.4841	0.581269	4.55623		miR-126a-5p	281.586	241.846	216.025	526.389	184.249	210.289	276.731	126.667	0.457725	2.85694
miR-375-3p	5637.38	7873.31	5753.69	3239.32	5854.15	6089.25	5741.18	1479.87	0.257765	2.43054		miR-181a-1-3p	54.6221	32.4004	25.168	110.677	69.2567	45.7151	56.3065	30.9191	0.549121	4.39752		miR-362-5p	20.7187	37.0291	23.7698	67.4858	26.1346	17.1432	32.0469	18.6261	0.581214	3.9366		miR-127-3p	22870.6	21797.4	22085.6	38556	26073.2	28200.5	26597.2	6373.97	0.239648	1.76883
miR-151-5p	5772.99	6091.28	6603.11	3821.5	6158.62	5299.52	5624.5	983.801	0.174913	1.72788		miR-29c-3p	2425.03	1433.72	1617.04	6283.38	1485.75	2274.33	2586.54	1858.54	0.718542	4.38257		miR-489-3p	128.079	101.83	105.566	321.232	101.925	137.145	149.296	85.5211	0.572828	3.1546		miR-127-5p	1797.82	1454.55	1441.57	2281.92	1846.41	1749.75	1762	308.571	0.175125	1.58294
miR-132-3p	5582.75	4998.93	5190.9	6977.13	4914.61	4894.94	5426.55	801.472	0.147695	1.42538		miR-144-5p	12.2429	19.6717	53.1325	24.2949	28.7481	44.5722	30.4437	15.5073	0.509377	4.33987		miR-23a-5p	39.5539	50.915	95.7782	18.896	58.8029	26.2862	48.372	27.5572	0.569693	5.0687		miR-128-1-5p	12.2429	9.25727	9.78756	12.5974	18.2942	14.8574	12.8394	3.35819	0.261553	1.9762
miR-140-3p	5214.53	4898.25	5151.75	6984.33	5331.46	4829.8	5401.69	798.46	0.147817	1.44609		miR-421-5p	9.4176	16.2002	14.6813	4.49905	9.14712	18.286	12.0386	5.20401	0.432279	4.06442		miR-101a-3p	754.35	604.037	540.413	1742.03	543.6	773.728	826.36	459.904	0.556542	3.22352		miR-128-2-5p	75.3408	76.3725	88.088	71.0851	192.089	105.145	101.353	46.1308	0.455148	2.70225
miR-376b-3p	4795.44	5412.03	4538.63	4138.23	6149.48	7366.99	5400.13	1194.19	0.22114	1.78023		miR-29b-3p	5777.7	2631.38	3357.13	10549.4	2806.86	5875.53	5166.33	3004.01	0.581458	4.00907		miR-101b-3p	838.166	708.181	735.465	2187.44	720.009	1035.45	1037.45	576.641	0.555825	3.08881		miR-128-3p	3959.16	3410.15	2730.73	7608.8	5578.43	5853.82	4856.85	1816.98	0.374106	2.78636
miR-100-5p	5134.48	5026.7	4267.37	7312.76	5067.5	5137.23	5324.34	1029.23	0.193307	1.71364		miR-154-5p	106.419	45.1292	74.1058	180.862	101.925	86.8587	99.2166	45.6813	0.46042	4.00765		miR-532-5p	76.2826	60.1723	58.0262	173.663	57.4962	66.2869	81.9879	45.4608	0.554481	3.02044		miR-129-1-3p	124.312	114.559	96.4773	148.469	130.673	102.859	119.558	19.0712	0.159514	1.5389
miR-335	6130.86	5209.53	6593.32	3666.73	4310.91	5689.24	5266.76	1110.13	0.21078	1.79815		miR-362-5p	20.7187	37.0291	23.7698	67.4858	26.1346	17.1432	32.0469	18.6261	0.581214	3.9366		miR-181a-1-3p	54.6221	32.4004	25.168	110.677	69.2567	45.7151	56.3065	30.9191	0.549121	4.39752		miR-129-2-3p	2267.76	1875.75	1510.08	2085.76	1913.05	2409.19	2010.27	319.02	0.158695	1.5954
miR-30e-3p	5280.45	5232.67	5602.68	4521.55	5447.76	5409.24	5249.06	379.66	0.0723292	1.23911		miR-412-3p	10.3594	12.7287	27.9644	14.397	40.5087	13.7145	19.9455	11.8384	0.593537	3.91034		miR-126a-3p	2558.76	2438.13	2225.27	5673.31	1700.06	1853.75	2741.55	1473.78	0.537572	3.33713		miR-129-5p	1882.58	2394.16	1995.26	3002.67	2378.25	2278.9	2321.97	393.291	0.169378	1.59498
miR-29b-3p	5777.7	2631.38	3357.13	10549.4	2806.86	5875.53	5166.33	3004.01	0.581458	4.00907		miR-155-5p	99.8266	131.916	174.079	51.2892	95.3914	200.004	125.418	54.8173	0.437078	3.89952		miR-380-3p	437.918	518.407	386.608	1319.12	559.281	721.156	657.082	344.206	0.52384	3.41204		miR-1298	52.7386	55.5436	41.9467	130.473	49.6558	69.7155	66.6788	32.5535	0.488214	3.11044
miR-181a-5p	4892.44	4665.66	4474.31	8168.48	4591.85	3056.05	4974.8	1695.92	0.340902	2.67289		miR-500-3p	159.157	122.659	104.168	402.215	125.446	122.288	172.656	113.873	0.659541	3.86123		miR-181c-3p	32.0198	33.5576	8.38933	61.1871	30.0548	28.5719	32.2968	16.8925	0.52304	7.29344		miR-1306-3p	5.65056	13.8859	16.7787	16.1966	16.9875	19.4289	14.8214	4.82955	0.325851	3.4384
miR-134-5p	3727.49	4873.95	5073.45	4689.81	5518.32	5666.39	4924.9	695.08	0.141136	1.52016		miR-378a-5p	31.0781	27.7718	23.0707	26.0945	35.2817	9.14302	25.4066	9.00791	0.354549	3.85887		miR-547-3p	21.6605	18.5145	20.2742	24.2949	37.8952	59.4296	30.3448	15.8513	0.522374	3.20989		miR-1306-5p	33.9034	41.6577	32.1591	18.896	36.5885	33.1434	32.7247	7.58741	0.231856	2.20458
miR-128-3p	3959.16	3410.15	2730.73	7608.8	5578.43	5853.82	4856.85	1816.98	0.374106	2.78636		miR-451-5p	159.157	135.388	390.803	521.89	147.661	204.575	259.912	159.427	0.613389	3.85479		miR-34a-5p	187.41	143.488	140.521	401.316	125.446	187.432	197.602	103.053	0.521517	3.19911		miR-130a-3p	839.108	782.239	886.473	989.792	781.425	730.299	834.889	92.998	0.11139	1.35532
miR-770-3p	3731.25	5038.27	4458.93	3750.41	6732.28	5379.52	4848.44	1137.75	0.234664	1.80429		miR-218a-5p	692.194	594.78	615.917	2263.02	855.909	1307.45	1054.88	647.907	0.6142	3.80481		miR-135a-5p	1720.6	1311.06	1399.62	3791.8	1091.12	2259.47	1928.94	998.68	0.517734	3.47515		miR-130a-5p
miR-423-3p	5206.99	4729.31	5715.23	3132.24	5292.26	4331.5	4734.59	919.331	0.194173	1.82465		miR-450a-5p	20.7187	25.4575	31.46	57.5879	23.5212	16.0003	29.1243	14.8551	0.510058	3.59918		miR-511-3p	9.4176	25.4575	11.1858	16.1966	11.7606	5.71439	13.2887	6.86511	0.516611	4.45498		miR-130b-3p
miR-219a-2-3p	4221.91	5223.42	6380.09	2651.74	5588.89	3099.48	4527.59	1462.46	0.323012	2.406		miR-218a-1-3p	9.4176	15.0431	4.19467	12.5974	13.0673	5.71439	10.0057	4.33577	0.433329	3.58624		miR-187-5p	91.3507	63.6437	181.769	59.3875	94.0846	58.2867	91.4204	47.0435	0.514584	3.11853		miR-130b-5p	37.6704	35.8719	26.5662	29.6938	35.2817	62.8582	37.9904	12.8816	0.339076	2.3661
miR-221-3p	4200.25	3560.58	2711.15	6709.89	3639.25	5896.1	4452.87	1531.84	0.344011	2.47492		miR-708-3p	52.7386	40.5006	32.1591	115.176	39.2019	40.0007	53.2961	31.0333	0.58228	3.58144		miR-450a-5p	20.7187	25.4575	31.46	57.5879	23.5212	16.0003	29.1243	14.8551	0.510058	3.59918		miR-132-3p	5582.75	4998.93	5190.9	6977.13	4914.61	4894.94	5426.55	801.472	0.147695	1.42538
miR-1843a-5p	3313.11	4543.01	2918.09	4836.48	4990.41	5418.38	4336.58	994.977	0.229438	1.85682		miR-377-3p	48.0298	34.7148	53.1325	54.8885	15.6808	25.1433	38.5983	16.043	0.415642	3.50037		miR-144-5p	12.2429	19.6717	53.1325	24.2949	28.7481	44.5722	30.4437	15.5073	0.509377	4.33987		miR-132-5p	353.16	396.905	372.626	882.714	326.683	371.435	450.587	212.98	0.472673	2.70205
miR-30a-5p	4394.25	2873.23	2886.63	9383.23	2810.78	3390.92	4289.84	2566.12	0.598187	3.3383		miR-135a-5p	1720.6	1311.06	1399.62	3791.8	1091.12	2259.47	1928.94	998.68	0.517734	3.47515		miR-337-3p	45.2045	21.986	25.168	69.2854	31.3615	25.1433	36.3581	18.1382	0.498877	3.15134		miR-133a-3p	16.0099	52.0721	25.8671	17.9962	26.1346	11.4288	24.9181	14.4841	0.581269	4.55623
miR-146a-5p	3945.97	5829.77	5141.96	2721.93	4551.34	3313.2	4250.7	1156.47	0.272066	2.14178		miR-1306-3p	5.65056	13.8859	16.7787	16.1966	16.9875	19.4289	14.8214	4.82955	0.325851	3.4384		miR-3594-5p	9.4176	20.8289	6.292	9.89792	6.53365	11.4288	10.7331	5.33282	0.496856	3.31037		miR-133a-5p
miR-222-3p	4478.07	3333.77	3605.32	4551.24	3794.75	4860.66	4103.97	608.285	0.148219	1.458		miR-339-5p	1962.63	1291.39	2442.69	710.851	1352.47	1237.74	1499.63	609.839	0.406661	3.4363		miR-138-5p	1137.65	1041.44	850.818	2676.94	1029.7	1392.02	1354.76	671.486	0.495648	3.14631		miR-134-3p	16.9517	11.5716	25.8671	25.1947	27.4413	20.5718	21.2664	6.12889	0.288197	2.37144
miR-125b-1-3p	3184.09	5599.49	3736.05	3054.86	4704.23	3561.21	3973.32	987.042	0.248417	1.83298		miR-10a-5p	21.6605	31.2433	23.0707	13.4972	19.601	9.14302	19.7026	7.72512	0.392086	3.41717		let-7a-1-3p	193.061	102.987	94.38	314.934	116.299	204.575	171.039	84.6398	0.494856	3.33687		miR-134-5p	3727.49	4873.95	5073.45	4689.81	5518.32	5666.39	4924.9	695.08	0.141136	1.52016
let-7d-3p	3854.62	4032.7	3266.25	3773.81	3982.92	3472.06	3730.39	301.543	0.0808341	1.23466		miR-380-3p	437.918	518.407	386.608	1319.12	559.281	721.156	657.082	344.206	0.52384	3.41204		miR-542-3p	16.0099	34.7148	21.6724	19.7958	16.9875	5.71439	19.1491	9.42437	0.492156	6.07498		miR-135a-3p	546.221	690.824	895.561	484.098	727.849	676.583	670.189	144.625	0.215797	1.84996
miR-30b-5p	4255.81	2873.23	3968.16	4147.23	3012.01	4058.36	3719.13	610.566	0.164169	1.4812		miR-381-5p	9.4176	6.94295	5.59289	18.896	7.84039	10.2859	9.82929	4.7501	0.48326	3.37858		miR-1298	52.7386	55.5436	41.9467	130.473	49.6558	69.7155	66.6788	32.5535	0.488214	3.11044		miR-135a-5p	1720.6	1311.06	1399.62	3791.8	1091.12	2259.47	1928.94	998.68	0.517734	3.47515
miR-539-3p	3819.78	2809.58	3178.86	3312.2	3626.18	4611.51	3559.69	624.073	0.175317	1.64135		miR-322-3p	158.216	263.832	195.052	87.2816	236.518	78.8585	169.96	76.3475	0.44921	3.34564		miR-329-5p	431.326	349.462	307.609	866.518	337.137	345.149	439.533	213.21	0.485084	2.81695		miR-135b-3p
miR-652-3p	3904.54	3758.45	4305.83	2187.44	3814.35	3314.34	3547.49	737.884	0.208002	1.96843		miR-33-5p	66.865	33.5576	22.3716	74.6843	30.0548	38.8578	44.3985	21.2656	0.47897	3.33836		miR-381-5p	9.4176	6.94295	5.59289	18.896	7.84039	10.2859	9.82929	4.7501	0.48326	3.37858		miR-135b-5p	341.859	238.375	306.91	577.679	214.304	345.149	337.379	129.385	0.383499	2.6956
miR-28-5p	2930.76	3803.58	3541.7	3106.15	3615.72	2697.19	3282.52	435.237	0.132593	1.4102		miR-30a-5p	4394.25	2873.23	2886.63	9383.23	2810.78	3390.92	4289.84	2566.12	0.598187	3.3383		miR-33-5p	66.865	33.5576	22.3716	74.6843	30.0548	38.8578	44.3985	21.2656	0.47897	3.33836		miR-136-3p	265.576	150.431	164.291	1412.7	185.556	330.292	418.141	492.006	1.17665	9.39106
miR-323-3p	2714.15	3321.05	2651.03	3521.86	3873.15	3120.05	3200.22	472.268	0.147574	1.461		miR-126a-3p	2558.76	2438.13	2225.27	5673.31	1700.06	1853.75	2741.55	1473.78	0.537572	3.33713		miR-758-3p	50.855	49.7578	51.0351	137.671	75.7904	64.0011	71.5184	33.9735	0.475031	2.76682		miR-136-5p	1175.32	767.196	1205.97	1151.76	1020.56	1264.02	1097.47	180.84	0.164779	1.64759
miR-300-3p	2807.39	2274.97	2534.28	4050.95	3671.91	3841.21	3196.79	749.788	0.234544	1.78066		let-7a-1-3p	193.061	102.987	94.38	314.934	116.299	204.575	171.039	84.6398	0.494856	3.33687		miR-672-5p	6493.44	10861.1	16754.2	5083.93	7972.36	6789.83	8992.48	4269.67	0.474804	3.29552		miR-137-3p	909.74	848.197	812.367	1896.8	1041.46	1822.89	1221.91	500.81	0.409858	2.33491
miR-485-5p	2659.53	3213.43	3712.28	2255.83	3901.9	3369.2	3185.36	627.087	0.196865	1.7297		miR-3594-5p	9.4176	20.8289	6.292	9.89792	6.53365	11.4288	10.7331	5.33282	0.496856	3.31037		miR-132-5p	353.16	396.905	372.626	882.714	326.683	371.435	450.587	212.98	0.472673	2.70205		miR-137-5p	450.161	696.61	575.369	485.898	706.941	640.011	592.498	107.806	0.181952	1.57042
miR-382-3p	2629.39	2576.99	2881.04	2517.67	3162.29	4422.93	3031.72	722.236	0.238226	1.75676		miR-672-5p	6493.44	10861.1	16754.2	5083.93	7972.36	6789.83	8992.48	4269.67	0.474804	3.29552		miR-154-5p	106.419	45.1292	74.1058	180.862	101.925	86.8587	99.2166	45.6813	0.46042	4.00765		miR-138-1-3p	71.5738	38.1862	64.3182	72.8847	109.765	76.5728	72.2168	23.0226	0.318798	2.87447
miR-485-3p	2680.25	2954.23	3043.93	2677.84	3308.64	2842.34	2917.87	240.708	0.0824943	1.23557		miR-551b-3p	46.1462	21.986	33.5573	71.9849	36.5885	34.2863	40.7582	17.1327	0.420351	3.27412		miR-425-3p	18.8352	21.986	27.2653	30.5936	5.22692	14.8574	19.7941	9.10764	0.460119	5.85307		miR-138-2-3p	93.2342	65.9581	82.4951	77.3837	94.0846	147.431	93.4312	28.4547	0.304553	2.23523
miR-376b-5p	2771.6	2252.99	2407.04	2575.26	2954.52	4193.22	2859.1	699.846	0.244778	1.86118		miR-101a-3p	754.35	604.037	540.413	1742.03	543.6	773.728	826.36	459.904	0.556542	3.22352		miR-483-3p	48.9715	78.6868	65.0173	33.293	74.4837	17.1432	52.9326	24.3148	0.459355	4.58998		miR-138-5p	1137.65	1041.44	850.818	2676.94	1029.7	1392.02	1354.76	671.486	0.495648	3.14631
miR-126a-3p	2558.76	2438.13	2225.27	5673.31	1700.06	1853.75	2741.55	1473.78	0.537572	3.33713		miR-219a-1-3p	8.47584	12.7287	20.2742	6.29868	19.601	18.286	14.2774	6.00146	0.420347	3.21881		miR-126a-5p	281.586	241.846	216.025	526.389	184.249	210.289	276.731	126.667	0.457725	2.85694		miR-139-3p	428.501	597.094	737.562	546.185	888.577	491.437	614.893	170.277	0.276922	2.07369
miR-34c-5p	2387.36	1748.47	2120.4	3323	2003.22	4702.94	2714.23	1115.64	0.411034	2.68975		miR-547-3p	21.6605	18.5145	20.2742	24.2949	37.8952	59.4296	30.3448	15.8513	0.522374	3.20989		miR-128-2-5p	75.3408	76.3725	88.088	71.0851	192.089	105.145	101.353	46.1308	0.455148	2.70225		miR-139-5p	1363.67	1168.73	1294.75	1656.55	1602.05	1611.46	1449.54	201.255	0.138841	1.41739
miR-1839-5p	2344.98	3133.59	2864.26	2584.26	2529.83	2734.91	2698.64	277.336	0.102769	1.33629		miR-34a-5p	187.41	143.488	140.521	401.316	125.446	187.432	197.602	103.053	0.521517	3.19911		miR-34b-3p	1295.86	1525.14	1467.43	1728.54	2146.96	3722.35	1981.05	901.616	0.455121	2.87249		miR-140-3p	5214.53	4898.25	5151.75	6984.33	5331.46	4829.8	5401.69	798.46	0.147817	1.44609
miR-872-5p	2230.09	2589.72	2407.74	2519.47	2469.72	3708.64	2654.23	530.809	0.199986	1.663		miR-674-5p	938.935	821.583	1440.17	451.705	997.036	793.157	907.097	322.783	0.355842	3.1883		miR-24-2-5p	109.244	57.8579	65.7165	153.868	57.4962	69.7155	85.6496	38.5399	0.449972	2.67614		miR-140-5p	2862.01	2539.96	2326.64	2299.02	2467.11	3204.63	2616.56	351.897	0.134488	1.39391
miR-543-3p	2798.91	2424.25	2253.24	2855.1	2648.74	2781.76	2627	239.506	0.0911709	1.26711		miR-199a-3p	516.085	457.078	421.564	377.921	365.885	163.431	383.66	121.006	0.3154	3.1578		miR-322-3p	158.216	263.832	195.052	87.2816	236.518	78.8585	169.96	76.3475	0.44921	3.34564		miR-141-3p	559.405	299.704	310.405	656.862	139.82	26.2862	332.081	240.479	0.72416	24.9889
miR-140-5p	2862.01	2539.96	2326.64	2299.02	2467.11	3204.63	2616.56	351.897	0.134488	1.39391		miR-489-3p	128.079	101.83	105.566	321.232	101.925	137.145	149.296	85.5211	0.572828	3.1546		miR-376a-3p	697.844	564.694	487.28	1487.39	772.278	1042.3	841.965	370.139	0.439613	3.05243		miR-141-5p
miR-361-5p	1881.64	2409.2	2301.47	2777.72	2337.74	3928.07	2605.97	707.882	0.271638	2.08758		miR-345-5p	92.2925	30.0861	57.3271	86.3818	73.1769	94.8588	72.3539	24.9553	0.344907	3.15291		miR-155-5p	99.8266	131.916	174.079	51.2892	95.3914	200.004	125.418	54.8173	0.437078	3.89952		miR-142-3p	64.9814	24.3003	46.1413	146.669	45.7356	73.1441	66.8287	42.6599	0.638348	6.03568
miR-29c-3p	2425.03	1433.72	1617.04	6283.38	1485.75	2274.33	2586.54	1858.54	0.718542	4.38257		miR-337-3p	45.2045	21.986	25.168	69.2854	31.3615	25.1433	36.3581	18.1382	0.498877	3.15134		miR-873-5p	202.478	231.432	186.663	444.507	186.863	173.717	237.61	103.278	0.434654	2.55879		miR-142-5p	48.9715	69.4295	30.0618	84.5822	58.8029	60.5725	58.7367	18.457	0.314233	2.81361
miR-27b-3p	2244.21	2570.05	2311.96	3793.6	2182.24	2051.46	2525.59	644.566	0.255214	1.84922		miR-138-5p	1137.65	1041.44	850.818	2676.94	1029.7	1392.02	1354.76	671.486	0.495648	3.14631		miR-218a-1-3p	9.4176	15.0431	4.19467	12.5974	13.0673	5.71439	10.0057	4.33577	0.433329	3.58624		miR-143-3p	35994.1	60855	31158	33673.6	34560.4	22031.2	36378.7	12984.3	0.356921	2.76221
miR-342-3p	2954.3	1956.76	2843.98	2056.97	2663.12	2484.62	2493.29	410.532	0.164655	1.5098		miR-490-5p	21.6605	17.3574	9.08845	19.7958	10.4538	28.5719	17.8213	7.27972	0.408484	3.14376		miR-3585-3p	30.1363	30.0861	30.0618	29.6938	70.5635	56.001	41.0904	17.7966	0.433107	2.37637		miR-143-5p	24.4858	17.3574	14.6813	20.6956	26.1346	10.2859	18.9401	6.01888	0.317785	2.54082
miR-30e-5p	1808.18	1171.04	1234.63	7029.32	1140.78	1789.75	2362.28	2306.46	0.976369	6.16188		miR-187-5p	91.3507	63.6437	181.769	59.3875	94.0846	58.2867	91.4204	47.0435	0.514584	3.11853		miR-421-5p	9.4176	16.2002	14.6813	4.49905	9.14712	18.286	12.0386	5.20401	0.432279	4.06442		miR-144-3p
miR-129-5p	1882.58	2394.16	1995.26	3002.67	2378.25	2278.9	2321.97	393.291	0.169378	1.59498		miR-1298	52.7386	55.5436	41.9467	130.473	49.6558	69.7155	66.6788	32.5535	0.488214	3.11044		miR-497-5p	220.372	175.888	239.795	438.208	201.237	153.146	238.108	102.768	0.431605	2.86138		miR-144-5p	12.2429	19.6717	53.1325	24.2949	28.7481	44.5722	30.4437	15.5073	0.509377	4.33987
miR-708-5p	2423.15	2381.43	2316.16	2041.67	2160.03	2273.18	2265.94	142.928	0.0630767	1.18685		miR-6324	11.3011	8.10011	25.168	11.6975	11.7606	17.1432	14.1951	6.11203	0.430573	3.10712		miR-6324	11.3011	8.10011	25.168	11.6975	11.7606	17.1432	14.1951	6.11203	0.430573	3.10712		miR-145-3p	141.264	138.859	156.601	153.868	103.232	89.1444	130.495	27.8097	0.21311	1.75671
miR-181b-5p	2153.81	2338.62	1902.28	3393.19	1886.92	1536.03	2201.81	643.823	0.292407	2.20907		miR-101b-3p	838.166	708.181	735.465	2187.44	720.009	1035.45	1037.45	576.641	0.555825	3.08881		miR-21-5p	834.399	843.569	740.359	1587.27	581.495	601.153	864.707	371.104	0.429167	2.72963		miR-145-5p	890.905	531.136	642.483	571.38	474.343	338.292	574.756	185.715	0.323119	2.63354
miR-653-3p	1660.32	2898.68	1970.1	1823.92	2669.65	2070.89	2182.26	491.743	0.225337	1.74585		miR-150-3p	6.59232	9.25727	20.2742	9.89792	16.9875	17.1432	13.3587	5.47535	0.409871	3.07543		miR-301a-3p	58.3891	43.972	48.9378	107.077	50.9625	40.0007	58.2233	24.7421	0.424952	2.67689		miR-146a-3p
miR-149-5p	2017.25	1771.61	1751.27	2874	2175.71	2467.47	2176.22	433.885	0.199375	1.64109		miR-376a-3p	697.844	564.694	487.28	1487.39	772.278	1042.3	841.965	370.139	0.439613	3.05243		miR-466b-3p	16.0099	19.6717	18.1769	5.39886	27.4413	14.8574	16.926	7.17871	0.424123	5.0828		miR-146a-5p	3945.97	5829.77	5141.96	2721.93	4551.34	3313.2	4250.7	1156.47	0.272066	2.14178
miR-409a-3p	1999.36	2291.17	2078.46	2285.52	2086.85	1962.32	2117.28	140.638	0.066424	1.16758		miR-532-5p	76.2826	60.1723	58.0262	173.663	57.4962	66.2869	81.9879	45.4608	0.554481	3.02044		miR-99a-5p	9499.53	8641.66	6955.46	17863.9	7329.45	7851.57	9690.27	4108	0.423931	2.56833		miR-146b-3p
miR-150-5p	2502.26	1900.05	1844.26	2085.76	2267.18	2037.75	2106.21	244.536	0.116102	1.35678		miR-216b-5p	20.7187	62.4866	27.9644	35.9924	39.2019	26.2862	35.4417	14.8483	0.418951	3.01595		miR-27a-3p	503.842	409.634	333.476	757.641	320.149	254.862	429.934	181.809	0.422878	2.97275		miR-146b-5p	1186.62	1536.71	1203.87	1435.2	1144.7	1284.59	1298.61	155.403	0.119668	1.34246
miR-411-5p	1632.07	2073.63	1555.52	3029.66	1832.04	1988.61	2018.59	533.822	0.264453	1.94768		miR-346	91.3507	63.6437	96.4773	191.66	101.925	114.288	109.891	43.4313	0.395223	3.01145		miR-34c-3p	440.744	387.648	543.209	320.333	638.991	960.017	548.49	231.131	0.421395	2.99694		miR-147
miR-330-5p	1898.59	1880.38	1552.73	1966.09	2418.76	2352.04	2011.43	323.822	0.160991	1.55775		miR-466b-2-3p	17.8934	35.8719	39.1502	25.1947	52.2692	53.7152	37.3491	14.2978	0.382815	3.00195		miR-551b-3p	46.1462	21.986	33.5573	71.9849	36.5885	34.2863	40.7582	17.1327	0.420351	3.27412		miR-148a-3p	1126.35	1084.26	1122.07	1295.73	833.694	772.585	1039.11	197.795	0.19035	1.67713
miR-129-2-3p	2267.76	1875.75	1510.08	2085.76	1913.05	2409.19	2010.27	319.02	0.158695	1.5954		miR-29a-5p	113.953	60.1723	98.5747	121.474	40.5087	94.8588	88.257	31.567	0.357671	2.99873		miR-219a-1-3p	8.47584	12.7287	20.2742	6.29868	19.601	18.286	14.2774	6.00146	0.420347	3.21881		miR-148a-5p	16.9517	15.0431	12.584	44.9905	9.14712	16.0003	19.1194	12.9809	0.678937	4.91855
miR-30a-3p	1973.93	2085.2	2205	1783.43	2000.6	1876.6	1987.46	149.098	0.0750192	1.23638		miR-34c-3p	440.744	387.648	543.209	320.333	638.991	960.017	548.49	231.131	0.421395	2.99694		miR-216b-5p	20.7187	62.4866	27.9644	35.9924	39.2019	26.2862	35.4417	14.8483	0.418951	3.01595		miR-148b-3p	1344.83	1191.87	1455.55	1600.76	1390.36	1242.31	1370.95	148.086	0.108017	1.34306
miR-34b-3p	1295.86	1525.14	1467.43	1728.54	2146.96	3722.35	1981.05	901.616	0.455121	2.87249		miR-27a-3p	503.842	409.634	333.476	757.641	320.149	254.862	429.934	181.809	0.422878	2.97275		miR-377-3p	48.0298	34.7148	53.1325	54.8885	15.6808	25.1433	38.5983	16.043	0.415642	3.50037		miR-148b-5p	55.5638	59.0151	50.336	49.4896	31.3615	38.8578	47.4373	10.4378	0.220033	1.88177
miR-135a-5p	1720.6	1311.06	1399.62	3791.8	1091.12	2259.47	1928.94	998.68	0.517734	3.47515		miR-204-3p	411.549	372.605	662.058	223.153	459.969	300.577	404.985	151.106	0.373115	2.96683		miR-223-3p	87.5837	109.93	79.6987	65.6862	96.6981	19.4289	76.5043	31.7259	0.414694	5.65807		miR-149-5p	2017.25	1771.61	1751.27	2874	2175.71	2467.47	2176.22	433.885	0.199375	1.64109
miR-186-5p	2296.95	1705.65	1680.66	2418.69	1579.84	1886.89	1928.11	349.407	0.181217	1.53097		miR-3559-5p	10.3594	17.3574	20.2742	30.5936	22.2144	17.1432	19.657	6.70199	0.340947	2.95323		miR-34c-5p	2387.36	1748.47	2120.4	3323	2003.22	4702.94	2714.23	1115.64	0.411034	2.68975		miR-150-3p	6.59232	9.25727	20.2742	9.89792	16.9875	17.1432	13.3587	5.47535	0.409871	3.07543
miR-495	2162.28	1624.65	1628.23	1707.84	1636.03	2509.76	1878.13	372.561	0.198368	1.5448		miR-15a-5p	307.956	229.117	295.025	490.397	167.262	209.147	283.15	114.485	0.404325	2.93192		miR-150-3p	6.59232	9.25727	20.2742	9.89792	16.9875	17.1432	13.3587	5.47535	0.409871	3.07543		miR-150-5p	2502.26	1900.05	1844.26	2085.76	2267.18	2037.75	2106.21	244.536	0.116102	1.35678
miR-342-5p	1376.85	2109.5	2149.07	1203.95	2072.48	1781.75	1782.26	406.118	0.227866	1.78502		miR-153-5p	79.1078	39.3434	72.7076	115.176	52.2692	93.7159	75.3866	27.4725	0.364421	2.92745		miR-137-3p	909.74	848.197	812.367	1896.8	1041.46	1822.89	1221.91	500.81	0.409858	2.33491		miR-151-3p	6428.45	9992.07	7664.36	6679.3	9328.75	6736.12	7804.84	1511.92	0.193715	1.55435
miR-374-5p	2092.59	2380.28	1595.37	1761.83	1429.56	1418.31	1779.66	386.286	0.217057	1.67825		miR-24-1-5p	7.53408	21.986	16.0796	20.6956	10.4538	13.7145	15.0773	5.66453	0.3757	2.91821		miR-490-5p	21.6605	17.3574	9.08845	19.7958	10.4538	28.5719	17.8213	7.27972	0.408484	3.14376		miR-151-5p	5772.99	6091.28	6603.11	3821.5	6158.62	5299.52	5624.5	983.801	0.174913	1.72788
miR-423-5p	1517.18	2150	2732.83	1107.67	1688.3	1428.6	1770.76	582.626	0.329026	2.46719		miR-3084a-5p	12.2429	16.2002	5.59289	9.89792	9.14712	8.00014	10.1802	3.67256	0.360755	2.89657		miR-339-5p	1962.63	1291.39	2442.69	710.851	1352.47	1237.74	1499.63	609.839	0.406661	3.4363		miR-152-3p	699.728	710.496	742.456	619.97	522.692	403.436	616.463	131.023	0.21254	1.84033
miR-127-5p	1797.82	1454.55	1441.57	2281.92	1846.41	1749.75	1762	308.571	0.175125	1.58294		miR-653-5p	416.258	464.021	277.547	798.132	414.234	410.293	463.414	175.526	0.378768	2.87566		miR-15a-5p	307.956	229.117	295.025	490.397	167.262	209.147	283.15	114.485	0.404325	2.93192		miR-152-5p
miR-384-5p	1594.4	1320.32	1401.02	2859.6	1348.55	1725.74	1708.27	585.344	0.342653	2.16584		miR-138-1-3p	71.5738	38.1862	64.3182	72.8847	109.765	76.5728	72.2168	23.0226	0.318798	2.87447		miR-192-5p	99.8266	82.1583	86.6898	195.259	95.3914	89.1444	108.078	43.1679	0.399413	2.37662		miR-153-3p	1185.68	928.041	741.757	1197.65	994.422	1843.46	1148.5	380.671	0.33145	2.48526
miR-298-5p	1359.9	1813.27	1678.57	1662.85	2105.14	1490.31	1685.01	259.653	0.154096	1.54801		miR-34b-3p	1295.86	1525.14	1467.43	1728.54	2146.96	3722.35	1981.05	901.616	0.455121	2.87249		miR-346	91.3507	63.6437	96.4773	191.66	101.925	114.288	109.891	43.4313	0.395223	3.01145		miR-153-5p	79.1078	39.3434	72.7076	115.176	52.2692	93.7159	75.3866	27.4725	0.364421	2.92745
miR-212-3p	1765.8	1677.88	2178.43	1521.58	1826.81	969.16	1656.61	401.113	0.242129	2.24775		miR-497-5p	220.372	175.888	239.795	438.208	201.237	153.146	238.108	102.768	0.431605	2.86138		miR-450b-3p	80.9914	153.902	141.92	72.8847	134.593	54.8581	106.525	41.805	0.392444	2.80546		miR-154-3p	261.809	192.088	270.556	121.474	179.022	241.147	211.016	57.3278	0.271675	2.22727
miR-539-5p	1615.12	1337.68	1882.01	1353.32	1368.15	1718.89	1545.86	227.915	0.147436	1.40692		miR-126a-5p	281.586	241.846	216.025	526.389	184.249	210.289	276.731	126.667	0.457725	2.85694		miR-10a-5p	21.6605	31.2433	23.0707	13.4972	19.601	9.14302	19.7026	7.72512	0.392086	3.41717		miR-154-5p	106.419	45.1292	74.1058	180.862	101.925	86.8587	99.2166	45.6813	0.46042	4.00765
miR-486	1252.54	1381.65	1733.1	1269.63	1612.51	1963.46	1535.48	283.742	0.18479	1.56758		miR-351-3p	13.1846	16.2002	23.0707	8.0983	14.374	10.2859	14.2023	5.22115	0.367627	2.84883		miR-1844	175.167	307.804	191.556	109.777	215.611	116.573	186.082	72.7891	0.391168	2.80391		miR-155-3p
miR-3068-5p	1393.8	1466.12	894.163	2050.67	1433.48	1819.46	1509.62	397.146	0.263077	2.29339		miR-339-3p	79.1078	61.3294	78.9996	27.8941	66.6433	42.2865	59.3768	20.5632	0.346317	2.836		miR-412-5p	63.0979	99.5157	101.371	110.677	171.182	64.0011	101.641	39.5588	0.389202	2.71295		miR-155-5p	99.8266	131.916	174.079	51.2892	95.3914	200.004	125.418	54.8173	0.437078	3.89952
miR-339-5p	1962.63	1291.39	2442.69	710.851	1352.47	1237.74	1499.63	609.839	0.406661	3.4363		miR-329-5p	431.326	349.462	307.609	866.518	337.137	345.149	439.533	213.21	0.485084	2.81695		miR-15b-5p	273.11	243.003	278.246	100.779	186.863	117.716	199.953	77.595	0.388066	2.76096		miR-15a-3p
miR-125b-2-3p	1608.53	1530.92	1516.37	1712.34	1247.93	1281.17	1482.88	183.172	0.123525	1.37215		miR-142-5p	48.9715	69.4295	30.0618	84.5822	58.8029	60.5725	58.7367	18.457	0.314233	2.81361		miR-352	22.6022	45.1292	40.5484	22.4953	19.601	21.7147	28.6818	11.1137	0.387482	2.3024		miR-15a-5p	307.956	229.117	295.025	490.397	167.262	209.147	283.15	114.485	0.404325	2.93192
miR-494-3p	1590.63	1539.02	2128.79	918.707	1590.29	1098.31	1477.63	426.504	0.288641	2.31716		miR-450b-3p	80.9914	153.902	141.92	72.8847	134.593	54.8581	106.525	41.805	0.392444	2.80546		miR-135b-5p	341.859	238.375	306.91	577.679	214.304	345.149	337.379	129.385	0.383499	2.6956		miR-15b-3p	16.9517	10.4144	20.9733	7.19849	3.92019	5.71439	10.8621	6.74732	0.621181	5.35008
miR-139-5p	1363.67	1168.73	1294.75	1656.55	1602.05	1611.46	1449.54	201.255	0.138841	1.41739		miR-1844	175.167	307.804	191.556	109.777	215.611	116.573	186.082	72.7891	0.391168	2.80391		miR-466b-2-3p	17.8934	35.8719	39.1502	25.1947	52.2692	53.7152	37.3491	14.2978	0.382815	3.00195		miR-15b-5p	273.11	243.003	278.246	100.779	186.863	117.716	199.953	77.595	0.388066	2.76096
miR-369-3p	1386.27	1403.63	915.836	1858.11	1176.06	1936.03	1445.99	392.243	0.271263	2.11395		miR-128-3p	3959.16	3410.15	2730.73	7608.8	5578.43	5853.82	4856.85	1816.98	0.374106	2.78636		miR-187-3p	482.181	328.633	580.961	907.909	423.381	458.294	530.227	202.364	0.381656	2.76268		miR-16-3p
miR-148b-3p	1344.83	1191.87	1455.55	1600.76	1390.36	1242.31	1370.95	148.086	0.108017	1.34306		miR-758-3p	50.855	49.7578	51.0351	137.671	75.7904	64.0011	71.5184	33.9735	0.475031	2.76682		miR-653-5p	416.258	464.021	277.547	798.132	414.234	410.293	463.414	175.526	0.378768	2.87566		miR-16-5p	1621.71	1563.32	1647.11	1093.27	1147.31	806.871	1313.26	346.84	0.264105	2.04135
miR-138-5p	1137.65	1041.44	850.818	2676.94	1029.7	1392.02	1354.76	671.486	0.495648	3.14631		miR-187-3p	482.181	328.633	580.961	907.909	423.381	458.294	530.227	202.364	0.381656	2.76268		miR-24-1-5p	7.53408	21.986	16.0796	20.6956	10.4538	13.7145	15.0773	5.66453	0.3757	2.91821		miR-17-1-3p	26.3693	35.8719	23.0707	24.2949	32.6683	22.8575	27.5221	5.46845	0.198693	1.56937
miR-30c-2-3p	1102.8	1565.64	1470.93	1289.43	1458.31	1222.88	1351.66	175.37	0.129744	1.41969		miR-143-3p	35994.1	60855	31158	33673.6	34560.4	22031.2	36378.7	12984.3	0.356921	2.76221		miR-128-3p	3959.16	3410.15	2730.73	7608.8	5578.43	5853.82	4856.85	1816.98	0.374106	2.78636		miR-17-2-3p
miR-325-3p	1203.57	1431.41	1733.1	837.724	1366.84	1464.03	1339.44	299.959	0.223943	2.06882		miR-15b-5p	273.11	243.003	278.246	100.779	186.863	117.716	199.953	77.595	0.388066	2.76096		miR-204-3p	411.549	372.605	662.058	223.153	459.969	300.577	404.985	151.106	0.373115	2.96683		miR-17-5p	150.682	152.745	154.504	108.877	117.606	86.8587	128.545	28.2622	0.219862	1.77879
miR-16-5p	1621.71	1563.32	1647.11	1093.27	1147.31	806.871	1313.26	346.84	0.264105	2.04135		miR-448-5p	41.4374	15.0431	28.6636	41.3913	28.7481	38.8578	32.3569	10.3225	0.319021	2.75459		let-7c-1-3p	45.2045	35.8719	28.6636	75.5841	35.2817	53.7152	45.7202	17.0465	0.372845	2.63694		miR-181a-1-3p	54.6221	32.4004	25.168	110.677	69.2567	45.7151	56.3065	30.9191	0.549121	4.39752
miR-323-5p	1039.7	1322.63	1358.37	913.308	1893.45	1325.74	1308.87	338.698	0.258772	2.07318		miR-21-5p	834.399	843.569	740.359	1587.27	581.495	601.153	864.707	371.104	0.429167	2.72963		miR-351-3p	13.1846	16.2002	23.0707	8.0983	14.374	10.2859	14.2023	5.22115	0.367627	2.84883		miR-181a-2-3p	52.7386	35.8719	50.336	43.1909	48.349	52.5724	47.1765	6.55877	0.139026	1.47019
miR-146b-5p	1186.62	1536.71	1203.87	1435.2	1144.7	1284.59	1298.61	155.403	0.119668	1.34246		miR-1247-5p	1097.15	1151.37	422.962	806.23	556.667	792.014	804.4	287.443	0.357338	2.72216		miR-153-5p	79.1078	39.3434	72.7076	115.176	52.2692	93.7159	75.3866	27.4725	0.364421	2.92745		miR-181a-5p	4892.44	4665.66	4474.31	8168.48	4591.85	3056.05	4974.8	1695.92	0.340902	2.67289
miR-3547	1287.39	1092.36	1075.93	1284.93	1475.3	1472.03	1281.32	174.32	0.136047	1.37118		miR-412-5p	63.0979	99.5157	101.371	110.677	171.182	64.0011	101.641	39.5588	0.389202	2.71295		miR-3084a-5p	12.2429	16.2002	5.59289	9.89792	9.14712	8.00014	10.1802	3.67256	0.360755	2.89657		miR-181b-1-3p
miR-137-3p	909.74	848.197	812.367	1896.8	1041.46	1822.89	1221.91	500.81	0.409858	2.33491		miR-505-5p	211.896	246.475	343.963	126.873	265.266	253.719	241.365	71.0677	0.29444	2.71107		miR-29a-5p	113.953	60.1723	98.5747	121.474	40.5087	94.8588	88.257	31.567	0.357671	2.99873		miR-181b-2-3p
miR-329-3p	1359.9	1006.73	1021.4	967.297	1211.34	1537.17	1183.97	228.579	0.193061	1.58914		miR-128-2-5p	75.3408	76.3725	88.088	71.0851	192.089	105.145	101.353	46.1308	0.455148	2.70225		miR-3072	14.1264	8.10011	7.69022	9.89792	18.2942	10.2859	11.3991	4.07708	0.357666	2.37889		miR-181b-5p	2153.81	2338.62	1902.28	3393.19	1886.92	1536.03	2201.81	643.823	0.292407	2.20907
miR-107-3p	1139.53	1102.77	1465.34	778.336	1300.2	1198.88	1164.18	229.632	0.197249	1.88265		miR-132-5p	353.16	396.905	372.626	882.714	326.683	371.435	450.587	212.98	0.472673	2.70205		miR-1247-5p	1097.15	1151.37	422.962	806.23	556.667	792.014	804.4	287.443	0.357338	2.72216		miR-181c-3p	32.0198	33.5576	8.38933	61.1871	30.0548	28.5719	32.2968	16.8925	0.52304	7.29344
miR-200b-3p	1926.84	1800.54	1433.18	1256.14	402.473	77.7157	1149.48	751.894	0.654117	24.7935		miR-23b-5p	28.2528	37.0291	22.3716	21.5955	22.2144	13.7145	24.1963	7.81057	0.3228	2.69999		miR-143-3p	35994.1	60855	31158	33673.6	34560.4	22031.2	36378.7	12984.3	0.356921	2.76221		miR-181c-5p	206.245	168.945	201.344	501.195	171.182	101.716	225.105	140.308	0.623303	4.92739
miR-153-3p	1185.68	928.041	741.757	1197.65	994.422	1843.46	1148.5	380.671	0.33145	2.48526		miR-135b-5p	341.859	238.375	306.91	577.679	214.304	345.149	337.379	129.385	0.383499	2.6956		miR-674-5p	938.935	821.583	1440.17	451.705	997.036	793.157	907.097	322.783	0.355842	3.1883		miR-181d-3p
miR-7a-2-3p	1255.37	1364.29	1186.39	981.694	1081.97	1005.73	1145.91	149.676	0.130618	1.38973		miR-1249	602.726	467.492	464.909	269.043	723.929	512.009	506.685	152.448	0.300874	2.69075		miR-378a-5p	31.0781	27.7718	23.0707	26.0945	35.2817	9.14302	25.4066	9.00791	0.354549	3.85887		miR-181d-5p	854.176	922.256	837.535	1618.76	840.228	875.444	991.4	308.922	0.311602	1.93277
miR-136-5p	1175.32	767.196	1205.97	1151.76	1020.56	1264.02	1097.47	180.84	0.164779	1.64759		miR-34c-5p	2387.36	1748.47	2120.4	3323	2003.22	4702.94	2714.23	1115.64	0.411034	2.68975		miR-410-3p	385.18	410.791	453.024	868.317	529.226	434.293	513.472	180.604	0.351731	2.25432		miR-182	8357.18	7918.44	11401.1	3134.04	3814.35	610.296	5872.57	4008.76	0.682625	18.6813
miR-338-5p	1062.31	1168.73	1071.74	1123.86	887.27	1062.88	1062.8	95.7506	0.090093	1.31722		miR-301a-3p	58.3891	43.972	48.9378	107.077	50.9625	40.0007	58.2233	24.7421	0.424952	2.67689		miR-4311	232.615	240.689	301.317	129.573	305.775	133.717	223.948	77.5698	0.346375	2.35987		miR-183-3p	168.575	172.417	302.016	63.8866	103.232	10.2859	136.735	102.003	0.745992	29.3622
miR-218a-5p	692.194	594.78	615.917	2263.02	855.909	1307.45	1054.88	647.907	0.6142	3.80481		miR-24-2-5p	109.244	57.8579	65.7165	153.868	57.4962	69.7155	85.6496	38.5399	0.449972	2.67614		miR-339-3p	79.1078	61.3294	78.9996	27.8941	66.6433	42.2865	59.3768	20.5632	0.346317	2.836		miR-183-5p	14195.1	15374	18135.6	6771.98	7882.2	1285.74	10607.5	6345.04	0.598168	14.1053
miR-92a-3p	1161.19	1015.99	1120.68	1056.38	1042.77	916.588	1052.26	85.2951	0.0810586	1.26686		miR-181a-5p	4892.44	4665.66	4474.31	8168.48	4591.85	3056.05	4974.8	1695.92	0.340902	2.67289		miR-370-3p	226.022	166.631	177.574	369.822	180.329	201.146	220.254	76.2365	0.34613	2.21941		miR-1839-3p	52.7386	28.929	32.8582	34.1928	32.6683	44.5722	37.6598	9.07048	0.240853	1.82304
miR-148a-3p	1126.35	1084.26	1122.07	1295.73	833.694	772.585	1039.11	197.795	0.19035	1.67713		let-7c-1-3p	45.2045	35.8719	28.6636	75.5841	35.2817	53.7152	45.7202	17.0465	0.372845	2.63694		miR-345-5p	92.2925	30.0861	57.3271	86.3818	73.1769	94.8588	72.3539	24.9553	0.344907	3.15291		miR-1839-5p	2344.98	3133.59	2864.26	2584.26	2529.83	2734.91	2698.64	277.336	0.102769	1.33629
miR-101b-3p	838.166	708.181	735.465	2187.44	720.009	1035.45	1037.45	576.641	0.555825	3.08881		miR-145-5p	890.905	531.136	642.483	571.38	474.343	338.292	574.756	185.715	0.323119	2.63354		miR-488-3p	138.439	141.173	145.415	305.036	181.636	192.003	183.95	63.4319	0.344832	2.2034		miR-1843a-3p	415.316	408.477	375.423	368.023	508.318	512.009	431.261	63.7941	0.147925	1.39124
miR-434-5p	1057.6	733.639	868.296	1431.6	927.779	1077.73	1016.11	239.83	0.236028	1.95137		miR-503-5p	28.2528	45.1292	27.2653	25.1947	26.1346	17.1432	28.1866	9.19809	0.326328	2.63249		miR-221-3p	4200.25	3560.58	2711.15	6709.89	3639.25	5896.1	4452.87	1531.84	0.344011	2.47492		miR-1843a-5p	3313.11	4543.01	2918.09	4836.48	4990.41	5418.38	4336.58	994.977	0.229438	1.85682
miR-667-3p	970.955	782.239	1159.83	797.232	1430.87	882.301	1003.9	250.732	0.249757	1.8292		miR-326-3p	555.638	376.077	249.583	652.363	425.994	509.723	461.563	142.185	0.308051	2.61381		miR-879-3p	12.2429	24.3003	15.3804	31.4934	16.9875	21.7147	20.3532	6.97668	0.342781	2.57238		miR-1843b-3p	34.8451	56.7008	43.3449	39.5917	52.2692	52.5724	46.554	8.57568	0.184209	1.62722
miR-181d-5p	854.176	922.256	837.535	1618.76	840.228	875.444	991.4	308.922	0.311602	1.93277		miR-494-5p	6.59232	10.4144	14.6813	12.5974	9.14712	17.1432	11.7626	3.83553	0.326078	2.60047		miR-384-5p	1594.4	1320.32	1401.02	2859.6	1348.55	1725.74	1708.27	585.344	0.342653	2.16584		miR-1844	175.167	307.804	191.556	109.777	215.611	116.573	186.082	72.7891	0.391168	2.80391
miR-425-5p	1067.96	1018.3	1201.07	937.603	803.639	809.157	972.955	154.833	0.159137	1.49454		miR-879-3p	12.2429	24.3003	15.3804	31.4934	16.9875	21.7147	20.3532	6.97668	0.342781	2.57238		miR-3559-5p	10.3594	17.3574	20.2742	30.5936	22.2144	17.1432	19.657	6.70199	0.340947	2.95323		miR-185-5p	20256.3	20308.1	24601.7	19663.6	26914.7	24289.6	22672.3	2993.83	0.132048	1.36876
miR-92b-5p	836.283	1240.47	1154.23	647.864	1007.49	762.299	941.44	231.69	0.246102	1.91471		miR-99a-5p	9499.53	8641.66	6955.46	17863.9	7329.45	7851.57	9690.27	4108	0.423931	2.56833		miR-181a-5p	4892.44	4665.66	4474.31	8168.48	4591.85	3056.05	4974.8	1695.92	0.340902	2.67289		miR-186-3p
miR-674-5p	938.935	821.583	1440.17	451.705	997.036	793.157	907.097	322.783	0.355842	3.1883		miR-873-5p	202.478	231.432	186.663	444.507	186.863	173.717	237.61	103.278	0.434654	2.55879		miR-130b-5p	37.6704	35.8719	26.5662	29.6938	35.2817	62.8582	37.9904	12.8816	0.339076	2.3661		miR-186-5p	2296.95	1705.65	1680.66	2418.69	1579.84	1886.89	1928.11	349.407	0.181217	1.53097
miR-337-5p	825.924	983.585	1094.11	647.864	1023.17	827.443	900.349	163.804	0.181934	1.68879		miR-143-5p	24.4858	17.3574	14.6813	20.6956	26.1346	10.2859	18.9401	6.01888	0.317785	2.54082		miR-702-5p	20.7187	34.7148	44.044	23.3951	47.0423	26.2862	32.7002	11.0428	0.337699	2.27052		miR-187-3p	482.181	328.633	580.961	907.909	423.381	458.294	530.227	202.364	0.381656	2.76268
miR-369-5p	851.351	888.698	771.819	1103.17	851.989	884.587	891.935	111.673	0.125203	1.42931		miR-224-5p	91.3507	93.7299	122.344	96.2798	61.4163	49.1437	85.7108	26.3712	0.307677	2.48952		miR-122-5p	54.6221	84.4726	122.344	64.7864	77.0971	53.7152	76.173	25.6904	0.337264	2.27765		miR-187-5p	91.3507	63.6437	181.769	59.3875	94.0846	58.2867	91.4204	47.0435	0.514584	3.11853
miR-212-5p	858.885	730.167	875.287	1332.62	748.757	755.442	883.526	228.231	0.258319	1.82509		miR-501-3p	120.545	162.002	178.972	71.9849	134.593	93.7159	126.969	40.3983	0.318174	2.48625		miR-153-3p	1185.68	928.041	741.757	1197.65	994.422	1843.46	1148.5	380.671	0.33145	2.48526		miR-188-3p
miR-770-5p	995.44	785.711	771.12	907.909	938.233	865.158	877.262	87.6551	0.099919	1.2909		miR-153-3p	1185.68	928.041	741.757	1197.65	994.422	1843.46	1148.5	380.671	0.33145	2.48526		miR-423-5p	1517.18	2150	2732.83	1107.67	1688.3	1428.6	1770.76	582.626	0.329026	2.46719		miR-188-5p
miR-21-5p	834.399	843.569	740.359	1587.27	581.495	601.153	864.707	371.104	0.429167	2.72963		miR-221-3p	4200.25	3560.58	2711.15	6709.89	3639.25	5896.1	4452.87	1531.84	0.344011	2.47492		miR-409a-5p	305.13	372.605	271.255	600.174	338.443	305.148	365.459	120.019	0.328407	2.21258		miR-18a-3p
miR-376a-3p	697.844	564.694	487.28	1487.39	772.278	1042.3	841.965	370.139	0.439613	3.05243		miR-423-5p	1517.18	2150	2732.83	1107.67	1688.3	1428.6	1770.76	582.626	0.329026	2.46719		miR-351-5p	714.796	686.195	680.934	351.826	810.173	354.292	599.703	196.618	0.327859	2.30277		miR-18a-5p	80.0496	55.5436	60.8227	62.9868	70.5635	80.0014	68.3279	10.2661	0.150247	1.4412
miR-130a-3p	839.108	782.239	886.473	989.792	781.425	730.299	834.889	92.998	0.11139	1.35532		miR-375-3p	5637.38	7873.31	5753.69	3239.32	5854.15	6089.25	5741.18	1479.87	0.257765	2.43054		miR-194-5p	176.109	163.159	174.778	339.229	223.451	169.146	207.645	67.9706	0.32734	2.07912		miR-190a-3p
miR-384-3p	747.757	668.838	646.678	1149.06	573.655	1185.16	828.525	268.322	0.323855	2.06599		miR-219a-2-3p	4221.91	5223.42	6380.09	2651.74	5588.89	3099.48	4527.59	1462.46	0.323012	2.406		miR-503-5p	28.2528	45.1292	27.2653	25.1947	26.1346	17.1432	28.1866	9.19809	0.326328	2.63249		miR-190a-3p
miR-101a-3p	754.35	604.037	540.413	1742.03	543.6	773.728	826.36	459.904	0.556542	3.22352		miR-652-5p	80.0496	46.2864	39.8493	33.293	57.4962	54.8581	51.9721	16.4644	0.316794	2.4044		miR-494-5p	6.59232	10.4144	14.6813	12.5974	9.14712	17.1432	11.7626	3.83553	0.326078	2.60047		miR-190a-5p	37.6704	25.4575	33.5573	107.077	20.9077	73.1441	49.6358	33.6564	0.678068	5.12144
miR-1247-5p	1097.15	1151.37	422.962	806.23	556.667	792.014	804.4	287.443	0.357338	2.72216		miR-3594-3p	19.777	18.5145	18.1769	12.5974	30.0548	26.2862	20.9011	6.26294	0.299646	2.3858		miR-1306-3p	5.65056	13.8859	16.7787	16.1966	16.9875	19.4289	14.8214	4.82955	0.325851	3.4384		miR-190b-3p	8.47584	3.47148	4.89378	26.0945	5.22692	13.7145	10.3128	8.55622	0.829666	7.51683
miR-702-3p	979.43	628.337	1006.72	440.007	976.128	770.299	800.154	230.605	0.288201	2.28796		let-7f-1-3p	38.6122	16.2002	22.3716	23.3951	24.8279	24.0004	24.9012	7.39164	0.296838	2.38343		miR-340-3p	77.2243	69.4295	69.9111	143.07	78.4039	112.002	91.6735	29.6921	0.32389	2.06065		miR-1912-3p
miR-25-3p	942.702	847.04	740.359	963.697	629.844	611.439	789.18	152.798	0.193616	1.57611		miR-3072	14.1264	8.10011	7.69022	9.89792	18.2942	10.2859	11.3991	4.07708	0.357666	2.37889		miR-384-3p	747.757	668.838	646.678	1149.06	573.655	1185.16	828.525	268.322	0.323855	2.06599		miR-191a-3p	53.6803	57.8579	47.5396	50.3894	53.576	44.5722	51.2692	4.77661	0.0931672	1.29807
miR-411-3p	626.27	727.853	659.961	816.128	770.971	941.731	757.152	114.169	0.150788	1.50371		miR-192-5p	99.8266	82.1583	86.6898	195.259	95.3914	89.1444	108.078	43.1679	0.399413	2.37662		miR-145-5p	890.905	531.136	642.483	571.38	474.343	338.292	574.756	185.715	0.323119	2.63354		miR-191a-5p	19534	19597.6	20699.3	18630.6	18206.7	17836.9	19084.2	1058.87	0.0554842	1.16048
miR-106b-5p	742.107	705.867	727.076	927.705	552.747	756.585	735.348	119.815	0.162937	1.67835		miR-3585-3p	30.1363	30.0861	30.0618	29.6938	70.5635	56.001	41.0904	17.7966	0.433107	2.37637		miR-219a-2-3p	4221.91	5223.42	6380.09	2651.74	5588.89	3099.48	4527.59	1462.46	0.323012	2.406		miR-192-3p
miR-93-5p	730.806	792.654	759.235	855.72	628.538	644.583	735.256	87.191	0.118586	1.36145		miR-134-3p	16.9517	11.5716	25.8671	25.1947	27.4413	20.5718	21.2664	6.12889	0.288197	2.37144		miR-23b-5p	28.2528	37.0291	22.3716	21.5955	22.2144	13.7145	24.1963	7.81057	0.3228	2.69999		miR-192-5p	99.8266	82.1583	86.6898	195.259	95.3914	89.1444	108.078	43.1679	0.399413	2.37662
miR-664-3p	679.009	693.138	706.801	698.253	1010.1	537.152	720.743	155.331	0.215515	1.88048		miR-130b-5p	37.6704	35.8719	26.5662	29.6938	35.2817	62.8582	37.9904	12.8816	0.339076	2.3661		miR-448-5p	41.4374	15.0431	28.6636	41.3913	28.7481	38.8578	32.3569	10.3225	0.319021	2.75459		miR-193a-3p
miR-125a-3p	623.445	777.611	787.199	483.198	842.841	681.155	699.242	132.095	0.188912	1.7443		miR-4311	232.615	240.689	301.317	129.573	305.775	133.717	223.948	77.5698	0.346375	2.35987		miR-138-1-3p	71.5738	38.1862	64.3182	72.8847	109.765	76.5728	72.2168	23.0226	0.318798	2.87447		miR-193a-5p	68.7485	63.6437	91.5836	61.1871	100.618	84.5729	78.3924	16.2034	0.206696	1.64444
miR-664-2-5p	476.531	675.781	796.288	561.482	853.295	760.013	687.232	144.987	0.210973	1.79064		miR-137-3p	909.74	848.197	812.367	1896.8	1041.46	1822.89	1221.91	500.81	0.409858	2.33491		miR-320-3p	18049.8	26980.3	30042.9	13475.6	18786.9	15787.7	20520.5	6535.22	0.318473	2.22944		miR-193b-3p	70.632	71.7438	72.7076	75.5841	67.95	48.0008	67.7697	10.0027	0.147599	1.57464
miR-376c-3p	777.894	748.682	705.403	472.401	606.323	710.87	670.262	113.009	0.168605	1.64668		miR-874-3p	96.0595	70.5867	41.2476	64.7864	75.7904	65.144	68.9358	17.7969	0.258166	2.32885		miR-501-3p	120.545	162.002	178.972	71.9849	134.593	93.7159	126.969	40.3983	0.318174	2.48625		miR-193b-5p	73.4573	159.688	141.92	118.775	168.568	125.716	131.354	34.1801	0.260213	2.29478
miR-135a-3p	546.221	690.824	895.561	484.098	727.849	676.583	670.189	144.625	0.215797	1.84996		miR-666-3p	48.0298	54.3865	25.8671	23.3951	45.7356	46.858	40.712	12.8359	0.315284	2.3247		miR-143-5p	24.4858	17.3574	14.6813	20.6956	26.1346	10.2859	18.9401	6.01888	0.317785	2.54082		miR-194-3p
miR-31a-5p	859.827	657.266	704.704	410.314	680.807	673.155	664.345	144.757	0.217894	2.09554		miR-494-3p	1590.63	1539.02	2128.79	918.707	1590.29	1098.31	1477.63	426.504	0.288641	2.31716		miR-652-5p	80.0496	46.2864	39.8493	33.293	57.4962	54.8581	51.9721	16.4644	0.316794	2.4044		miR-194-5p	176.109	163.159	174.778	339.229	223.451	169.146	207.645	67.9706	0.32734	2.07912
miR-380-3p	437.918	518.407	386.608	1319.12	559.281	721.156	657.082	344.206	0.52384	3.41204		miR-296-3p	84.7584	109.93	130.734	56.6881	121.526	93.7159	99.5587	27.0299	0.271498	2.3062		miR-3544	16.9517	9.25727	10.4867	17.0964	7.84039	13.7145	12.5578	3.96687	0.315888	2.18056		miR-1949
miR-28-3p	630.979	595.937	832.641	580.378	624.617	657.154	653.618	91.7678	0.1404	1.43465		miR-351-5p	714.796	686.195	680.934	351.826	810.173	354.292	599.703	196.618	0.327859	2.30277		miR-582-3p	92.2925	72.901	65.0173	146.669	83.6308	88.0015	91.4187	28.864	0.315734	2.25585		miR-195-3p	15.0682	15.0431	9.78756	17.0964	22.2144	14.8574	15.6778	4.022	0.256541	2.26966
miR-152-3p	699.728	710.496	742.456	619.97	522.692	403.436	616.463	131.023	0.21254	1.84033		miR-352	22.6022	45.1292	40.5484	22.4953	19.601	21.7147	28.6818	11.1137	0.387482	2.3024		miR-199a-3p	516.085	457.078	421.564	377.921	365.885	163.431	383.66	121.006	0.3154	3.1578		miR-195-5p	663.941	491.793	691.421	334.73	514.852	466.294	527.172	132.535	0.251407	2.06561
miR-139-3p	428.501	597.094	737.562	546.185	888.577	491.437	614.893	170.277	0.276922	2.07369		miR-24-3p	45490.8	48634.2	55182.9	24026.7	45955.1	33530.9	42136.8	11316.2	0.268559	2.29673		miR-666-3p	48.0298	54.3865	25.8671	23.3951	45.7356	46.858	40.712	12.8359	0.315284	2.3247		miR-1956-3p
miR-598-3p	596.134	405.006	459.316	916.907	551.44	674.298	600.517	182.284	0.303544	2.26394		miR-193b-5p	73.4573	159.688	141.92	118.775	168.568	125.716	131.354	34.1801	0.260213	2.29478		miR-142-5p	48.9715	69.4295	30.0618	84.5822	58.8029	60.5725	58.7367	18.457	0.314233	2.81361		miR-1956-5p
miR-351-5p	714.796	686.195	680.934	351.826	810.173	354.292	599.703	196.618	0.327859	2.30277		miR-3068-5p	1393.8	1466.12	894.163	2050.67	1433.48	1819.46	1509.62	397.146	0.263077	2.29339		miR-211-5p	33.9034	18.5145	30.7609	24.2949	41.8154	20.5718	28.3101	8.85031	0.31262	2.25852		miR-196a-5p	3.76704	9.25727	4.19467	5.39886	41.8154	1.14288	10.9294	15.3607	1.40546	36.5878
miR-137-5p	450.161	696.61	575.369	485.898	706.941	640.011	592.498	107.806	0.181952	1.57042		miR-702-3p	979.43	628.337	1006.72	440.007	976.128	770.299	800.154	230.605	0.288201	2.28796		miR-181d-5p	854.176	922.256	837.535	1618.76	840.228	875.444	991.4	308.922	0.311602	1.93277		miR-196b-5p
miR-203a-3p	613.086	658.423	730.571	459.803	580.188	494.866	589.49	101.066	0.171446	1.58888		miR-122-5p	54.6221	84.4726	122.344	64.7864	77.0971	53.7152	76.173	25.6904	0.337264	2.27765		let-7b-5p	154687	274853	288752	132854	178655	206600	206067	63749.5	0.309363	2.17345		miR-196c-5p
miR-341	582.008	483.692	423.661	754.041	676.887	572.581	582.145	121.182	0.208165	1.77982		miR-702-5p	20.7187	34.7148	44.044	23.3951	47.0423	26.2862	32.7002	11.0428	0.337699	2.27052		miR-326-3p	555.638	376.077	249.583	652.363	425.994	509.723	461.563	142.185	0.308051	2.61381		miR-199a-3p	516.085	457.078	421.564	377.921	365.885	163.431	383.66	121.006	0.3154	3.1578
miR-145-5p	890.905	531.136	642.483	571.38	474.343	338.292	574.756	185.715	0.323119	2.63354		miR-195-3p	15.0682	15.0431	9.78756	17.0964	22.2144	14.8574	15.6778	4.022	0.256541	2.26966		miR-224-5p	91.3507	93.7299	122.344	96.2798	61.4163	49.1437	85.7108	26.3712	0.307677	2.48952		miR-199a-5p	43.321	27.7718	30.0618	92.6805	28.7481	6.85726	38.2401	29.124	0.761608	13.5157
miR-221-5p	457.695	600.565	492.174	557.883	622.004	700.584	571.818	88.8672	0.155412	1.53068		miR-598-3p	596.134	405.006	459.316	916.907	551.44	674.298	600.517	182.284	0.303544	2.26394		miR-3585-5p	35.7869	32.4004	46.1413	49.4896	64.0298	70.8584	49.7844	15.2219	0.305757	2.18696		miR-19a-3p
miR-34c-3p	440.744	387.648	543.209	320.333	638.991	960.017	548.49	231.131	0.421395	2.99694		miR-211-5p	33.9034	18.5145	30.7609	24.2949	41.8154	20.5718	28.3101	8.85031	0.31262	2.25852		miR-29c-5p	198.711	113.402	151.008	242.949	113.686	178.289	166.341	50.7339	0.305	2.14238		miR-19b-1-5p
miR-187-3p	482.181	328.633	580.961	907.909	423.381	458.294	530.227	202.364	0.381656	2.76268		miR-582-3p	92.2925	72.901	65.0173	146.669	83.6308	88.0015	91.4187	28.864	0.315734	2.25585		miR-138-2-3p	93.2342	65.9581	82.4951	77.3837	94.0846	147.431	93.4312	28.4547	0.304553	2.23523		miR-19b-3p	129.021	89.1012	109.061	82.7826	91.4712	78.8585	96.716	18.9449	0.195882	1.63611
miR-195-5p	663.941	491.793	691.421	334.73	514.852	466.294	527.172	132.535	0.251407	2.06561		miR-410-3p	385.18	410.791	453.024	868.317	529.226	434.293	513.472	180.604	0.351731	2.25432		miR-598-3p	596.134	405.006	459.316	916.907	551.44	674.298	600.517	182.284	0.303544	2.26394		miR-1b	112.069	464.021	209.034	177.263	154.194	86.8587	200.573	136.334	0.67972	5.34225
miR-344b-5p	436.035	496.421	552.997	639.765	548.827	451.437	520.914	75.5852	0.145101	1.46723		miR-212-3p	1765.8	1677.88	2178.43	1521.58	1826.81	969.16	1656.61	401.113	0.242129	2.24775		miR-1249	602.726	467.492	464.909	269.043	723.929	512.009	506.685	152.448	0.300874	2.69075		miR-200a-3p	597.076	358.719	328.582	718.949	124.139	18.286	357.625	267.732	0.748639	39.3168
miR-410-3p	385.18	410.791	453.024	868.317	529.226	434.293	513.472	180.604	0.351731	2.25432		miR-138-2-3p	93.2342	65.9581	82.4951	77.3837	94.0846	147.431	93.4312	28.4547	0.304553	2.23523		miR-3594-3p	19.777	18.5145	18.1769	12.5974	30.0548	26.2862	20.9011	6.26294	0.299646	2.3858		miR-200a-5p
miR-324-5p	581.066	473.278	436.944	529.989	543.6	494.866	509.957	51.9491	0.101869	1.32984		miR-320-3p	18049.8	26980.3	30042.9	13475.6	18786.9	15787.7	20520.5	6535.22	0.318473	2.22944		miR-666-5p	75.3408	142.331	92.2827	112.476	159.421	86.8587	111.452	33.2623	0.298445	2.116		miR-200b-3p	1926.84	1800.54	1433.18	1256.14	402.473	77.7157	1149.48	751.894	0.654117	24.7935
miR-1249	602.726	467.492	464.909	269.043	723.929	512.009	506.685	152.448	0.300874	2.69075		miR-154-3p	261.809	192.088	270.556	121.474	179.022	241.147	211.016	57.3278	0.271675	2.22727		let-7f-1-3p	38.6122	16.2002	22.3716	23.3951	24.8279	24.0004	24.9012	7.39164	0.296838	2.38343		miR-200b-5p	194.003	237.218	206.238	83.6824	86.2442	11.4288	136.469	88.6251	0.649416	20.7562
miR-6331	431.326	402.691	539.015	554.283	479.57	571.439	496.387	69.4211	0.139853	1.41905		miR-370-3p	226.022	166.631	177.574	369.822	180.329	201.146	220.254	76.2365	0.34613	2.21941		miR-505-5p	211.896	246.475	343.963	126.873	265.266	253.719	241.365	71.0677	0.29444	2.71107		miR-200c-3p	10469.5	11975.4	13395	4028.45	3639.25	700.584	7368.04	5228.44	0.709611	19.1197
miR-653-5p	416.258	464.021	277.547	798.132	414.234	410.293	463.414	175.526	0.378768	2.87566		miR-409a-5p	305.13	372.605	271.255	600.174	338.443	305.148	365.459	120.019	0.328407	2.21258		miR-676	297.596	395.748	276.149	599.274	389.406	385.15	390.554	114.325	0.292726	2.17011		miR-200c-5p
miR-326-3p	555.638	376.077	249.583	652.363	425.994	509.723	461.563	142.185	0.308051	2.61381		miR-181b-5p	2153.81	2338.62	1902.28	3393.19	1886.92	1536.03	2201.81	643.823	0.292407	2.20907		miR-181b-5p	2153.81	2338.62	1902.28	3393.19	1886.92	1536.03	2201.81	643.823	0.292407	2.20907		miR-201-3p
miR-380-5p	339.034	479.064	397.095	501.195	565.814	456.008	456.368	79.7293	0.174704	1.6689		miR-1306-5p	33.9034	41.6577	32.1591	18.896	36.5885	33.1434	32.7247	7.58741	0.231856	2.20458		let-7e-3p	53.6803	34.7148	34.2564	53.0888	26.1346	33.1434	39.1697	11.4413	0.292095	2.05399		miR-201-5p
miR-132-5p	353.16	396.905	372.626	882.714	326.683	371.435	450.587	212.98	0.472673	2.70205		miR-488-3p	138.439	141.173	145.415	305.036	181.636	192.003	183.95	63.4319	0.344832	2.2034		miR-494-3p	1590.63	1539.02	2128.79	918.707	1590.29	1098.31	1477.63	426.504	0.288641	2.31716		miR-202-3p
miR-344b-3p	502.9	339.048	539.015	332.03	547.52	429.722	448.372	96.8038	0.2159	1.64901		miR-124-5p	20.7187	18.5145	13.9822	30.5936	26.1346	20.5718	21.7526	5.8428	0.268603	2.18803		miR-3473	30.1363	26.6147	27.9644	14.397	28.7481	16.0003	23.9768	6.91321	0.288329	2.09324		miR-202-5p
miR-329-5p	431.326	349.462	307.609	866.518	337.137	345.149	439.533	213.21	0.485084	2.81695		miR-3585-5p	35.7869	32.4004	46.1413	49.4896	64.0298	70.8584	49.7844	15.2219	0.305757	2.18696		miR-702-3p	979.43	628.337	1006.72	440.007	976.128	770.299	800.154	230.605	0.288201	2.28796		miR-203a-3p	613.086	658.423	730.571	459.803	580.188	494.866	589.49	101.066	0.171446	1.58888
miR-668	405.899	342.519	423.661	413.913	597.176	409.15	432.053	85.8953	0.198807	1.74348		miR-3544	16.9517	9.25727	10.4867	17.0964	7.84039	13.7145	12.5578	3.96687	0.315888	2.18056		miR-134-3p	16.9517	11.5716	25.8671	25.1947	27.4413	20.5718	21.2664	6.12889	0.288197	2.37144		miR-203a-5p
miR-1843a-3p	415.316	408.477	375.423	368.023	508.318	512.009	431.261	63.7941	0.147925	1.39124		let-7b-5p	154687	274853	288752	132854	178655	206600	206067	63749.5	0.309363	2.17345		miR-365-3p	166.692	121.502	121.645	170.064	118.913	232.004	155.137	44.3399	0.285812	1.95105		miR-203b-3p
miR-27a-3p	503.842	409.634	333.476	757.641	320.149	254.862	429.934	181.809	0.422878	2.97275		miR-676	297.596	395.748	276.149	599.274	389.406	385.15	390.554	114.325	0.292726	2.17011		miR-1188-5p	190.236	326.319	381.715	217.754	401.166	282.291	299.913	85.7097	0.285782	2.10879		miR-204-3p	411.549	372.605	662.058	223.153	459.969	300.577	404.985	151.106	0.373115	2.96683
miR-136-3p	265.576	150.431	164.291	1412.7	185.556	330.292	418.141	492.006	1.17665	9.39106		miR-384-5p	1594.4	1320.32	1401.02	2859.6	1348.55	1725.74	1708.27	585.344	0.342653	2.16584		miR-139-3p	428.501	597.094	737.562	546.185	888.577	491.437	614.893	170.277	0.276922	2.07369		miR-204-5p	33576.6	30205.3	33857.3	27604.4	29462.9	25328.4	30005.8	3333.56	0.111097	1.33673
miR-204-3p	411.549	372.605	662.058	223.153	459.969	300.577	404.985	151.106	0.373115	2.96683		miR-98-3p	106.419	85.6298	66.4156	72.8847	49.6558	98.2874	79.882	21.071	0.263777	2.14313		miR-146a-5p	3945.97	5829.77	5141.96	2721.93	4551.34	3313.2	4250.7	1156.47	0.272066	2.14178		miR-205	154.449	130.759	81.0969	117.875	28.7481	19.4289	88.7261	55.4861	0.625364	7.94942
miR-676	297.596	395.748	276.149	599.274	389.406	385.15	390.554	114.325	0.292726	2.17011		miR-29c-5p	198.711	113.402	151.008	242.949	113.686	178.289	166.341	50.7339	0.305	2.14238		miR-154-3p	261.809	192.088	270.556	121.474	179.022	241.147	211.016	57.3278	0.271675	2.22727		miR-206-3p	28.2528	77.5296	127.238	31.4934	71.8702	30.8577	61.207	39.0646	0.638238	4.50356
miR-30c-1-3p	325.849	435.092	327.184	380.62	457.356	411.436	389.589	55.0958	0.14142	1.40358		miR-146a-5p	3945.97	5829.77	5141.96	2721.93	4551.34	3313.2	4250.7	1156.47	0.272066	2.14178		miR-361-5p	1881.64	2409.2	2301.47	2777.72	2337.74	3928.07	2605.97	707.882	0.271638	2.08758		miR-207
miR-379-3p	350.335	354.091	345.361	420.212	395.939	454.865	386.8	44.6084	0.115327	1.31707		miR-496-3p	217.547	226.803	158.698	310.435	287.481	339.435	256.733	67.3959	0.262514	2.13887		miR-210-3p	205.304	163.159	177.574	307.735	185.556	165.717	200.841	54.5433	0.271575	1.8861		miR-208a-3p
miR-540-3p	424.734	349.462	388.706	231.251	486.104	426.293	384.425	87.6576	0.228023	2.10206		miR-666-5p	75.3408	142.331	92.2827	112.476	159.421	86.8587	111.452	33.2623	0.298445	2.116		miR-296-3p	84.7584	109.93	130.734	56.6881	121.526	93.7159	99.5587	27.0299	0.271498	2.3062		miR-208b-3p
miR-199a-3p	516.085	457.078	421.564	377.921	365.885	163.431	383.66	121.006	0.3154	3.1578		miR-369-3p	1386.27	1403.63	915.836	1858.11	1176.06	1936.03	1445.99	392.243	0.271263	2.11395		miR-369-3p	1386.27	1403.63	915.836	1858.11	1176.06	1936.03	1445.99	392.243	0.271263	2.11395		miR-20a-3p
miR-505-3p	453.928	300.861	348.856	444.507	322.763	422.865	382.297	66.2438	0.173279	1.50876		miR-493-3p	93.2342	83.3154	121.645	57.5879	73.1769	78.8585	84.6364	21.641	0.255693	2.11234		miR-433-5p	108.302	141.173	117.451	219.554	177.715	149.717	152.319	41.109	0.269888	2.02723		miR-20a-5p	69.6902	75.2153	71.3093	70.1852	62.7231	67.4298	69.4255	4.1623	0.0599535	1.19917
miR-344a-3p	296.654	183.988	187.362	1056.38	222.144	321.149	377.946	337.141	0.892035	5.74155		miR-1188-5p	190.236	326.319	381.715	217.754	401.166	282.291	299.913	85.7097	0.285782	2.10879		miR-124-5p	20.7187	18.5145	13.9822	30.5936	26.1346	20.5718	21.7526	5.8428	0.268603	2.18803		miR-20b-5p
miR-455-3p	354.102	466.335	466.307	258.246	425.994	288.005	376.498	90.4461	0.24023	1.80578		miR-540-3p	424.734	349.462	388.706	231.251	486.104	426.293	384.425	87.6576	0.228023	2.10206		miR-24-3p	45490.8	48634.2	55182.9	24026.7	45955.1	33530.9	42136.8	11316.2	0.268559	2.29673		miR-21-3p
miR-409a-5p	305.13	372.605	271.255	600.174	338.443	305.148	365.459	120.019	0.328407	2.21258		miR-93-3p	26.3693	19.6717	41.2476	32.3932	26.1346	33.1434	29.8266	7.43953	0.249426	2.0968		miR-322-5p	311.723	306.647	319.494	177.263	290.094	168.003	262.204	70.1087	0.267382	1.90172		miR-21-5p	834.399	843.569	740.359	1587.27	581.495	601.153	864.707	371.104	0.429167	2.72963
miR-344b-1-3p	273.11	407.32	327.184	347.327	412.927	418.293	364.36	58.5008	0.160558	1.53159		miR-31a-5p	859.827	657.266	704.704	410.314	680.807	673.155	664.345	144.757	0.217894	2.09554		miR-411-5p	1632.07	2073.63	1555.52	3029.66	1832.04	1988.61	2018.59	533.822	0.264453	1.94768		miR-210-3p	205.304	163.159	177.574	307.735	185.556	165.717	200.841	54.5433	0.271575	1.8861
miR-338-3p	278.761	216.389	223.716	970.896	175.102	286.862	358.621	302.825	0.844417	5.54475		miR-3473	30.1363	26.6147	27.9644	14.397	28.7481	16.0003	23.9768	6.91321	0.288329	2.09324		miR-16-5p	1621.71	1563.32	1647.11	1093.27	1147.31	806.871	1313.26	346.84	0.264105	2.04135		miR-210-5p
miR-200a-3p	597.076	358.719	328.582	718.949	124.139	18.286	357.625	267.732	0.748639	39.3168		miR-361-5p	1881.64	2409.2	2301.47	2777.72	2337.74	3928.07	2605.97	707.882	0.271638	2.08758		miR-98-3p	106.419	85.6298	66.4156	72.8847	49.6558	98.2874	79.882	21.071	0.263777	2.14313		miR-211-3p
miR-504	380.471	393.434	294.326	476.9	279.64	262.862	347.939	83.1098	0.238863	1.81426		miR-194-5p	176.109	163.159	174.778	339.229	223.451	169.146	207.645	67.9706	0.32734	2.07912		miR-3068-5p	1393.8	1466.12	894.163	2050.67	1433.48	1819.46	1509.62	397.146	0.263077	2.29339		miR-211-5p	33.9034	18.5145	30.7609	24.2949	41.8154	20.5718	28.3101	8.85031	0.31262	2.25852
miR-135b-5p	341.859	238.375	306.91	577.679	214.304	345.149	337.379	129.385	0.383499	2.6956		miR-103-3p	23343.4	24265.6	29989.1	14429.4	22356.9	21681.5	22677.6	5011.01	0.220967	2.07834		miR-496-3p	217.547	226.803	158.698	310.435	287.481	339.435	256.733	67.3959	0.262514	2.13887		miR-212-3p	1765.8	1677.88	2178.43	1521.58	1826.81	969.16	1656.61	401.113	0.242129	2.24775
miR-141-3p	559.405	299.704	310.405	656.862	139.82	26.2862	332.081	240.479	0.72416	24.9889		miR-139-3p	428.501	597.094	737.562	546.185	888.577	491.437	614.893	170.277	0.276922	2.07369		miR-128-1-5p	12.2429	9.25727	9.78756	12.5974	18.2942	14.8574	12.8394	3.35819	0.261553	1.9762		miR-212-5p	858.885	730.167	875.287	1332.62	748.757	755.442	883.526	228.231	0.258319	1.82509
let-7b-3p	313.606	357.562	269.857	294.238	372.418	326.863	322.424	38.443	0.119231	1.38006		miR-323-5p	1039.7	1322.63	1358.37	913.308	1893.45	1325.74	1308.87	338.698	0.258772	2.07318		miR-193b-5p	73.4573	159.688	141.92	118.775	168.568	125.716	131.354	34.1801	0.260213	2.29478		miR-214-3p	176.109	186.303	256.574	43.1909	147.661	28.5719	139.735	88.1859	0.631094	8.97993
miR-7a-1-3p	329.616	256.889	271.255	312.234	300.548	389.721	310.044	47.2366	0.152355	1.51708		miR-325-3p	1203.57	1431.41	1733.1	837.724	1366.84	1464.03	1339.44	299.959	0.223943	2.06882		miR-323-5p	1039.7	1322.63	1358.37	913.308	1893.45	1325.74	1308.87	338.698	0.258772	2.07318		miR-215
miR-340-5p	258.042	289.29	250.981	351.826	265.266	403.436	303.14	61.3354	0.202334	1.60744		miR-384-3p	747.757	668.838	646.678	1149.06	573.655	1185.16	828.525	268.322	0.323855	2.06599		miR-212-5p	858.885	730.167	875.287	1332.62	748.757	755.442	883.526	228.231	0.258319	1.82509		miR-216a-3p
miR-1188-5p	190.236	326.319	381.715	217.754	401.166	282.291	299.913	85.7097	0.285782	2.10879		miR-195-5p	663.941	491.793	691.421	334.73	514.852	466.294	527.172	132.535	0.251407	2.06561		miR-874-3p	96.0595	70.5867	41.2476	64.7864	75.7904	65.144	68.9358	17.7969	0.258166	2.32885		miR-216a-5p
miR-421-3p	305.13	343.676	368.432	211.456	265.266	293.719	297.947	55.9955	0.187938	1.74236		miR-340-3p	77.2243	69.4295	69.9111	143.07	78.4039	112.002	91.6735	29.6921	0.32389	2.06065		miR-375-3p	5637.38	7873.31	5753.69	3239.32	5854.15	6089.25	5741.18	1479.87	0.257765	2.43054		miR-216b-3p
miR-296-5p	278.761	318.219	220.22	237.55	337.137	310.863	283.791	46.8373	0.165041	1.53091		miR-503-3p	100.768	101.83	115.353	73.7845	90.1644	56.001	89.6503	21.5261	0.240112	2.05984		miR-195-3p	15.0682	15.0431	9.78756	17.0964	22.2144	14.8574	15.6778	4.022	0.256541	2.26966		miR-216b-5p	20.7187	62.4866	27.9644	35.9924	39.2019	26.2862	35.4417	14.8483	0.418951	3.01595
miR-15a-5p	307.956	229.117	295.025	490.397	167.262	209.147	283.15	114.485	0.404325	2.93192		let-7e-3p	53.6803	34.7148	34.2564	53.0888	26.1346	33.1434	39.1697	11.4413	0.292095	2.05399		miR-350	45.2045	24.3003	46.1413	30.5936	32.6683	29.7148	34.7705	8.89061	0.255694	1.89879		miR-217-3p
miR-126a-5p	281.586	241.846	216.025	526.389	184.249	210.289	276.731	126.667	0.457725	2.85694		miR-99b-3p	104.535	120.345	109.76	133.172	105.845	65.144	106.467	22.9273	0.215346	2.04427		miR-493-3p	93.2342	83.3154	121.645	57.5879	73.1769	78.8585	84.6364	21.641	0.255693	2.11234		miR-217-5p	16.9517	24.3003	23.7698	16.1966	13.0673	18.286	18.762	4.43318	0.236286	1.85963
miR-322-5p	311.723	306.647	319.494	177.263	290.094	168.003	262.204	70.1087	0.267382	1.90172		miR-16-5p	1621.71	1563.32	1647.11	1093.27	1147.31	806.871	1313.26	346.84	0.264105	2.04135		miR-27b-3p	2244.21	2570.05	2311.96	3793.6	2182.24	2051.46	2525.59	644.566	0.255214	1.84922		miR-218a-1-3p	9.4176	15.0431	4.19467	12.5974	13.0673	5.71439	10.0057	4.33577	0.433329	3.58624
miR-451-5p	159.157	135.388	390.803	521.89	147.661	204.575	259.912	159.427	0.613389	3.85479		miR-433-5p	108.302	141.173	117.451	219.554	177.715	149.717	152.319	41.109	0.269888	2.02723		miR-195-5p	663.941	491.793	691.421	334.73	514.852	466.294	527.172	132.535	0.251407	2.06561		miR-218a-2-3p
miR-873-3p	277.819	244.161	278.945	263.645	273.107	221.718	259.899	22.7062	0.0873653	1.25811		miR-673-5p	32.9616	39.3434	34.2564	44.0907	52.2692	26.2862	38.2013	9.15296	0.239598	1.98847		miR-879-5p	243.916	223.332	150.309	135.871	164.648	241.147	193.204	48.4156	0.250593	1.7952		miR-218a-5p	692.194	594.78	615.917	2263.02	855.909	1307.45	1054.88	647.907	0.6142	3.80481
miR-324-3p	331.5	188.617	236.3	286.14	235.212	270.862	258.105	49.3227	0.191095	1.75753		miR-496-5p	16.0099	8.10011	11.8849	13.4972	9.14712	12.5716	11.8685	2.89501	0.243924	1.97651		miR-667-3p	970.955	782.239	1159.83	797.232	1430.87	882.301	1003.9	250.732	0.249757	1.8292		miR-219a-1-3p	8.47584	12.7287	20.2742	6.29868	19.601	18.286	14.2774	6.00146	0.420347	3.21881
miR-496-3p	217.547	226.803	158.698	310.435	287.481	339.435	256.733	67.3959	0.262514	2.13887		miR-128-1-5p	12.2429	9.25727	9.78756	12.5974	18.2942	14.8574	12.8394	3.35819	0.261553	1.9762		miR-93-3p	26.3693	19.6717	41.2476	32.3932	26.1346	33.1434	29.8266	7.43953	0.249426	2.0968		miR-219a-2-3p	4221.91	5223.42	6380.09	2651.74	5588.89	3099.48	4527.59	1462.46	0.323012	2.406
miR-505-5p	211.896	246.475	343.963	126.873	265.266	253.719	241.365	71.0677	0.29444	2.71107		let-7d-5p	156332	193096	216313	109774	164794	183134	170574	36578.3	0.214443	1.97052		miR-125b-1-3p	3184.09	5599.49	3736.05	3054.86	4704.23	3561.21	3973.32	987.042	0.248417	1.83298		miR-219a-5p	14.1264	10.4144	11.1858	37.7921	3.92019	16.0003	15.5732	11.6414	0.747527	9.64036
miR-497-5p	220.372	175.888	239.795	438.208	201.237	153.146	238.108	102.768	0.431605	2.86138		miR-9a-5p	97257.4	66578.3	91740.2	131099	87937.8	121140	99292.2	23449.1	0.236163	1.96909		miR-29a-3p	36957.5	28583	28203.5	51333.3	30922.5	34304.6	35050.7	8661.1	0.247102	1.8201		miR-219b
miR-873-5p	202.478	231.432	186.663	444.507	186.863	173.717	237.61	103.278	0.434654	2.55879		miR-652-3p	3904.54	3758.45	4305.83	2187.44	3814.35	3314.34	3547.49	737.884	0.208002	1.96843		miR-92b-5p	836.283	1240.47	1154.23	647.864	1007.49	762.299	941.44	231.69	0.246102	1.91471		miR-22-3p	6977.5	7328.29	7711.9	9028.7	5126.31	5491.53	6944.04	1449.01	0.20867	1.76125
miR-181c-5p	206.245	168.945	201.344	501.195	171.182	101.716	225.105	140.308	0.623303	4.92739		miR-23b-3p	33962.7	36581.3	46579.7	23755	34412.8	31884	34529.2	7387.02	0.213935	1.96084		miR-376b-5p	2771.6	2252.99	2407.04	2575.26	2954.52	4193.22	2859.1	699.846	0.244778	1.86118		miR-22-5p	122.429	74.0582	104.168	90.8809	92.7779	91.4302	95.9573	16.1499	0.168303	1.65314
miR-4311	232.615	240.689	301.317	129.573	305.775	133.717	223.948	77.5698	0.346375	2.35987		miR-434-5p	1057.6	733.639	868.296	1431.6	927.779	1077.73	1016.11	239.83	0.236028	1.95137		miR-496-5p	16.0099	8.10011	11.8849	13.4972	9.14712	12.5716	11.8685	2.89501	0.243924	1.97651		miR-221-3p	4200.25	3560.58	2711.15	6709.89	3639.25	5896.1	4452.87	1531.84	0.344011	2.47492
miR-370-3p	226.022	166.631	177.574	369.822	180.329	201.146	220.254	76.2365	0.34613	2.21941		miR-365-3p	166.692	121.502	121.645	170.064	118.913	232.004	155.137	44.3399	0.285812	1.95105		miR-872-3p	183.643	133.073	125.84	233.951	146.354	185.146	168.001	40.8757	0.243306	1.85911		miR-221-5p	457.695	600.565	492.174	557.883	622.004	700.584	571.818	88.8672	0.155412	1.53068
miR-331-3p	254.275	219.86	219.521	175.463	235.212	198.861	217.199	27.5309	0.126754	1.44917		miR-411-5p	1632.07	2073.63	1555.52	3029.66	1832.04	1988.61	2018.59	533.822	0.264453	1.94768		miR-760-3p	7010.46	10045.3	10090.3	7069.81	13126.1	11064.2	9734.36	2367.07	0.243167	1.87236		miR-222-3p	4478.07	3333.77	3605.32	4551.24	3794.75	4860.66	4103.97	608.285	0.148219	1.458
miR-154-3p	261.809	192.088	270.556	121.474	179.022	241.147	211.016	57.3278	0.271675	2.22727		miR-532-3p	148.798	100.673	97.8756	76.4839	129.366	118.859	112.009	25.6591	0.22908	1.94548		miR-448-3p	141.264	266.147	239.096	149.369	214.304	209.147	203.221	49.2815	0.242502	1.88404		miR-222-5p
miR-194-5p	176.109	163.159	174.778	339.229	223.451	169.146	207.645	67.9706	0.32734	2.07912		miR-106b-3p	113.953	93.7299	120.247	163.766	130.673	84.5729	117.824	28.2232	0.239538	1.93638		miR-325-5p	177.051	165.474	169.185	266.344	147.661	154.288	180	43.5864	0.242146	1.80376		miR-223-3p	87.5837	109.93	79.6987	65.6862	96.6981	19.4289	76.5043	31.7259	0.414694	5.65807
miR-448-3p	141.264	266.147	239.096	149.369	214.304	209.147	203.221	49.2815	0.242502	1.88404		miR-181d-5p	854.176	922.256	837.535	1618.76	840.228	875.444	991.4	308.922	0.311602	1.93277		miR-212-3p	1765.8	1677.88	2178.43	1521.58	1826.81	969.16	1656.61	401.113	0.242129	2.24775		miR-223-5p
miR-210-3p	205.304	163.159	177.574	307.735	185.556	165.717	200.841	54.5433	0.271575	1.8861		miR-92b-5p	836.283	1240.47	1154.23	647.864	1007.49	762.299	941.44	231.69	0.246102	1.91471		let-7c-5p	451759	702998	726296	398699	494899	568572	557204	134240	0.240917	1.82167		miR-224-3p
miR-764-3p	182.701	199.031	169.185	178.163	249.586	225.147	200.635	31.0332	0.154674	1.47522		miR-322-5p	311.723	306.647	319.494	177.263	290.094	168.003	262.204	70.1087	0.267382	1.90172		miR-1839-3p	52.7386	28.929	32.8582	34.1928	32.6683	44.5722	37.6598	9.07048	0.240853	1.82304		miR-224-5p	91.3507	93.7299	122.344	96.2798	61.4163	49.1437	85.7108	26.3712	0.307677	2.48952
miR-1b	112.069	464.021	209.034	177.263	154.194	86.8587	200.573	136.334	0.67972	5.34225		miR-350	45.2045	24.3003	46.1413	30.5936	32.6683	29.7148	34.7705	8.89061	0.255694	1.89879		miR-455-3p	354.102	466.335	466.307	258.246	425.994	288.005	376.498	90.4461	0.24023	1.80578		miR-23a-3p	16207.7	19011	18812.4	11675.9	13848.7	13259.7	15469.2	3038.52	0.196424	1.62822
miR-15b-5p	273.11	243.003	278.246	100.779	186.863	117.716	199.953	77.595	0.388066	2.76096		miR-210-3p	205.304	163.159	177.574	307.735	185.556	165.717	200.841	54.5433	0.271575	1.8861		miR-503-3p	100.768	101.83	115.353	73.7845	90.1644	56.001	89.6503	21.5261	0.240112	2.05984		miR-23a-5p	39.5539	50.915	95.7782	18.896	58.8029	26.2862	48.372	27.5572	0.569693	5.0687
miR-376a-5p	206.245	137.702	171.282	237.55	228.678	214.861	199.386	37.9362	0.190265	1.7251		miR-448-3p	141.264	266.147	239.096	149.369	214.304	209.147	203.221	49.2815	0.242502	1.88404		miR-127-3p	22870.6	21797.4	22085.6	38556	26073.2	28200.5	26597.2	6373.97	0.239648	1.76883		miR-23b-3p	33962.7	36581.3	46579.7	23755	34412.8	31884	34529.2	7387.02	0.213935	1.96084
miR-34a-5p	187.41	143.488	140.521	401.316	125.446	187.432	197.602	103.053	0.521517	3.19911		miR-107-3p	1139.53	1102.77	1465.34	778.336	1300.2	1198.88	1164.18	229.632	0.197249	1.88265		miR-673-5p	32.9616	39.3434	34.2564	44.0907	52.2692	26.2862	38.2013	9.15296	0.239598	1.98847		miR-23b-5p	28.2528	37.0291	22.3716	21.5955	22.2144	13.7145	24.1963	7.81057	0.3228	2.69999
miR-672-3p	208.129	211.76	218.822	174.563	180.329	165.717	193.22	22.3254	0.115544	1.32045		miR-148b-5p	55.5638	59.0151	50.336	49.4896	31.3615	38.8578	47.4373	10.4378	0.220033	1.88177		miR-106b-3p	113.953	93.7299	120.247	163.766	130.673	84.5729	117.824	28.2232	0.239538	1.93638		miR-24-1-5p	7.53408	21.986	16.0796	20.6956	10.4538	13.7145	15.0773	5.66453	0.3757	2.91821
miR-879-5p	243.916	223.332	150.309	135.871	164.648	241.147	193.204	48.4156	0.250593	1.7952		miR-1224	6027.26	8958.72	8555.02	7857.15	11339.8	11000.2	8956.36	1990.33	0.222225	1.88142		miR-504	380.471	393.434	294.326	476.9	279.64	262.862	347.939	83.1098	0.238863	1.81426		miR-24-2-5p	109.244	57.8579	65.7165	153.868	57.4962	69.7155	85.6496	38.5399	0.449972	2.67614
miR-3068-3p	190.236	155.059	153.804	204.257	211.69	225.147	190.032	29.7995	0.156813	1.46385		miR-664-3p	679.009	693.138	706.801	698.253	1010.1	537.152	720.743	155.331	0.215515	1.88048		miR-382-3p	2629.39	2576.99	2881.04	2517.67	3162.29	4422.93	3031.72	722.236	0.238226	1.75676		miR-24-3p	45490.8	48634.2	55182.9	24026.7	45955.1	33530.9	42136.8	11316.2	0.268559	2.29673
miR-1844	175.167	307.804	191.556	109.777	215.611	116.573	186.082	72.7891	0.391168	2.80391		miR-760-3p	7010.46	10045.3	10090.3	7069.81	13126.1	11064.2	9734.36	2367.07	0.243167	1.87236		miR-217-5p	16.9517	24.3003	23.7698	16.1966	13.0673	18.286	18.762	4.43318	0.236286	1.85963		miR-25-3p	942.702	847.04	740.359	963.697	629.844	611.439	789.18	152.798	0.193616	1.57611
miR-488-3p	138.439	141.173	145.415	305.036	181.636	192.003	183.95	63.4319	0.344832	2.2034		miR-935	129.963	69.4295	85.9907	113.376	96.6981	96.0017	98.5765	21.0819	0.213864	1.87187		miR-9a-5p	97257.4	66578.3	91740.2	131099	87937.8	121140	99292.2	23449.1	0.236163	1.96909		miR-25-5p	92.2925	102.987	134.229	92.6805	129.366	84.5729	106.021	20.8633	0.196784	1.58714
miR-325-5p	177.051	165.474	169.185	266.344	147.661	154.288	180	43.5864	0.242146	1.80376		miR-361-3p	153.507	128.445	120.247	224.053	151.581	162.289	156.687	36.6912	0.234169	1.86327		miR-434-5p	1057.6	733.639	868.296	1431.6	927.779	1077.73	1016.11	239.83	0.236028	1.95137		miR-26a-3p
miR-298-3p	152.565	171.26	232.804	168.265	169.875	150.86	174.271	30.0327	0.172333	1.54318		miR-376b-5p	2771.6	2252.99	2407.04	2575.26	2954.52	4193.22	2859.1	699.846	0.244778	1.86118		miR-770-3p	3731.25	5038.27	4458.93	3750.41	6732.28	5379.52	4848.44	1137.75	0.234664	1.80429		miR-26a-5p	42544	43579.8	45197.5	46052.3	41333.2	40777.9	43247.4	2099.46	0.0485452	1.12935
miR-429	296.654	224.489	168.486	266.344	62.7231	25.1433	173.973	110.174	0.633283	11.7985		miR-217-5p	16.9517	24.3003	23.7698	16.1966	13.0673	18.286	18.762	4.43318	0.236286	1.85963		miR-300-3p	2807.39	2274.97	2534.28	4050.95	3671.91	3841.21	3196.79	749.788	0.234544	1.78066		miR-26b-3p	12.2429	9.25727	16.0796	15.2968	13.0673	12.5716	13.0859	2.42833	0.185568	1.73697
miR-500-3p	159.157	122.659	104.168	402.215	125.446	122.288	172.656	113.873	0.659541	3.86123		miR-433-3p	13692.2	16341.4	20356	12502	23242.8	18720.3	17475.8	4085.2	0.233763	1.85913		miR-7a-5p	269600	320219	340063	202334	202844	218632	258949	60705	0.234428	1.6807		miR-26b-5p	8701.86	8520.16	9598.8	6922.24	7352.97	7835.57	8155.27	977.949	0.119916	1.38666
let-7a-1-3p	193.061	102.987	94.38	314.934	116.299	204.575	171.039	84.6398	0.494856	3.33687		miR-872-3p	183.643	133.073	125.84	233.951	146.354	185.146	168.001	40.8757	0.243306	1.85911		miR-361-3p	153.507	128.445	120.247	224.053	151.581	162.289	156.687	36.6912	0.234169	1.86327		miR-27a-3p	503.842	409.634	333.476	757.641	320.149	254.862	429.934	181.809	0.422878	2.97275
miR-322-3p	158.216	263.832	195.052	87.2816	236.518	78.8585	169.96	76.3475	0.44921	3.34564		miR-1843a-5p	3313.11	4543.01	2918.09	4836.48	4990.41	5418.38	4336.58	994.977	0.229438	1.85682		miR-433-3p	13692.2	16341.4	20356	12502	23242.8	18720.3	17475.8	4085.2	0.233763	1.85913		miR-27a-5p	44.2627	48.6007	53.1325	29.6938	47.0423	33.1434	42.6459	9.22415	0.216296	1.78935
miR-872-3p	183.643	133.073	125.84	233.951	146.354	185.146	168.001	40.8757	0.243306	1.85911		miR-135a-3p	546.221	690.824	895.561	484.098	727.849	676.583	670.189	144.625	0.215797	1.84996		let-7a-5p	225181	369755	306473	210962	219946	291079	270566	62806.7	0.232131	1.75271		miR-27b-3p	2244.21	2570.05	2311.96	3793.6	2182.24	2051.46	2525.59	644.566	0.255214	1.84922
miR-29c-5p	198.711	113.402	151.008	242.949	113.686	178.289	166.341	50.7339	0.305	2.14238		miR-27b-3p	2244.21	2570.05	2311.96	3793.6	2182.24	2051.46	2525.59	644.566	0.255214	1.84922		miR-1306-5p	33.9034	41.6577	32.1591	18.896	36.5885	33.1434	32.7247	7.58741	0.231856	2.20458		miR-27b-5p	64.0397	83.3154	95.0791	57.5879	73.1769	61.7154	72.4857	14.4049	0.198727	1.65103
miR-499-5p	145.973	153.902	146.114	179.962	130.673	200.004	159.438	25.6269	0.160733	1.53056		miR-9a-3p	6232.57	4100.97	5433.49	6322.97	5195.56	7552.13	5806.28	1176.16	0.202566	1.84155		miR-1843a-5p	3313.11	4543.01	2918.09	4836.48	4990.41	5418.38	4336.58	994.977	0.229438	1.85682		miR-28-3p	630.979	595.937	832.641	580.378	624.617	657.154	653.618	91.7678	0.1404	1.43465
miR-361-3p	153.507	128.445	120.247	224.053	151.581	162.289	156.687	36.6912	0.234169	1.86327		miR-487b-3p	18584.7	17942.9	18523	13381.1	24641	24318.1	19565.1	4272.64	0.21838	1.84148		miR-532-3p	148.798	100.673	97.8756	76.4839	129.366	118.859	112.009	25.6591	0.22908	1.94548		miR-28-5p	2930.76	3803.58	3541.7	3106.15	3615.72	2697.19	3282.52	435.237	0.132593	1.4102
miR-365-3p	166.692	121.502	121.645	170.064	118.913	232.004	155.137	44.3399	0.285812	1.95105		miR-152-3p	699.728	710.496	742.456	619.97	522.692	403.436	616.463	131.023	0.21254	1.84033		miR-540-3p	424.734	349.462	388.706	231.251	486.104	426.293	384.425	87.6576	0.228023	2.10206		miR-291a-5p
miR-345-3p	175.167	160.845	109.061	146.669	154.194	171.432	152.895	23.9362	0.156553	1.60614		miR-125b-1-3p	3184.09	5599.49	3736.05	3054.86	4704.23	3561.21	3973.32	987.042	0.248417	1.83298		miR-342-5p	1376.85	2109.5	2149.07	1203.95	2072.48	1781.75	1782.26	406.118	0.227866	1.78502		miR-292-5p
miR-433-5p	108.302	141.173	117.451	219.554	177.715	149.717	152.319	41.109	0.269888	2.02723		miR-667-3p	970.955	782.239	1159.83	797.232	1430.87	882.301	1003.9	250.732	0.249757	1.8292		miR-452-5p	25.4275	34.7148	33.5573	26.9943	19.601	21.7147	27.0016	6.12649	0.226894	1.77107		miR-296-3p	84.7584	109.93	130.734	56.6881	121.526	93.7159	99.5587	27.0299	0.271498	2.3062
miR-489-3p	128.079	101.83	105.566	321.232	101.925	137.145	149.296	85.5211	0.572828	3.1546		miR-1193-3p	32.0198	46.2864	46.1413	58.4877	40.5087	36.5721	43.336	9.25147	0.213482	1.82661		miR-653-3p	1660.32	2898.68	1970.1	1823.92	2669.65	2070.89	2182.26	491.743	0.225337	1.74585		miR-296-5p	278.761	318.219	220.22	237.55	337.137	310.863	283.791	46.8373	0.165041	1.53091
miR-29b-1-5p	162.924	107.616	159.397	165.565	146.354	140.574	147.072	21.6552	0.147243	1.53848		miR-212-5p	858.885	730.167	875.287	1332.62	748.757	755.442	883.526	228.231	0.258319	1.82509		miR-325-3p	1203.57	1431.41	1733.1	837.724	1366.84	1464.03	1339.44	299.959	0.223943	2.06882		miR-298-3p	152.565	171.26	232.804	168.265	169.875	150.86	174.271	30.0327	0.172333	1.54318
miR-300-5p	149.74	106.459	139.123	150.268	139.82	160.003	140.902	18.5546	0.131684	1.50296		miR-423-3p	5206.99	4729.31	5715.23	3132.24	5292.26	4331.5	4734.59	919.331	0.194173	1.82465		miR-1224	6027.26	8958.72	8555.02	7857.15	11339.8	11000.2	8956.36	1990.33	0.222225	1.88142		miR-298-5p	1359.9	1813.27	1678.57	1662.85	2105.14	1490.31	1685.01	259.653	0.154096	1.54801
miR-214-3p	176.109	186.303	256.574	43.1909	147.661	28.5719	139.735	88.1859	0.631094	8.97993		miR-1839-3p	52.7386	28.929	32.8582	34.1928	32.6683	44.5722	37.6598	9.07048	0.240853	1.82304		miR-376b-3p	4795.44	5412.03	4538.63	4138.23	6149.48	7366.99	5400.13	1194.19	0.22114	1.78023		miR-2985
miR-183-3p	168.575	172.417	302.016	63.8866	103.232	10.2859	136.735	102.003	0.745992	29.3622		let-7c-5p	451759	702998	726296	398699	494899	568572	557204	134240	0.240917	1.82167		miR-103-3p	23343.4	24265.6	29989.1	14429.4	22356.9	21681.5	22677.6	5011.01	0.220967	2.07834		miR-299a-3p	78.1661	77.5296	69.212	98.9792	94.0846	78.8585	82.805	11.3007	0.136473	1.43009
miR-200b-5p	194.003	237.218	206.238	83.6824	86.2442	11.4288	136.469	88.6251	0.649416	20.7562		miR-29a-3p	36957.5	28583	28203.5	51333.3	30922.5	34304.6	35050.7	8661.1	0.247102	1.8201		miR-148b-5p	55.5638	59.0151	50.336	49.4896	31.3615	38.8578	47.4373	10.4378	0.220033	1.88177		miR-299a-5p	136.555	133.073	142.619	85.482	145.047	116.573	126.558	22.4905	0.177709	1.69681
miR-671	131.846	156.216	119.548	109.777	155.501	141.717	135.768	18.9574	0.139631	1.42304		miR-378a-3p	8579.43	10620.4	9716.95	8039.81	10055.3	5845.82	8809.62	1736.87	0.197156	1.81675		miR-877	123.371	135.388	160.796	100.779	175.102	107.43	133.811	29.4335	0.219964	1.73749		miR-29a-3p	36957.5	28583	28203.5	51333.3	30922.5	34304.6	35050.7	8661.1	0.247102	1.8201
miR-877	123.371	135.388	160.796	100.779	175.102	107.43	133.811	29.4335	0.219964	1.73749		miR-504	380.471	393.434	294.326	476.9	279.64	262.862	347.939	83.1098	0.238863	1.81426		miR-17-5p	150.682	152.745	154.504	108.877	117.606	86.8587	128.545	28.2622	0.219862	1.77879		miR-29a-5p	113.953	60.1723	98.5747	121.474	40.5087	94.8588	88.257	31.567	0.357671	2.99873
miR-193b-5p	73.4573	159.688	141.92	118.775	168.568	125.716	131.354	34.1801	0.260213	2.29478		miR-455-3p	354.102	466.335	466.307	258.246	425.994	288.005	376.498	90.4461	0.24023	1.80578		miR-487b-3p	18584.7	17942.9	18523	13381.1	24641	24318.1	19565.1	4272.64	0.21838	1.84148		miR-29b-1-5p	162.924	107.616	159.397	165.565	146.354	140.574	147.072	21.6552	0.147243	1.53848
miR-145-3p	141.264	138.859	156.601	153.868	103.232	89.1444	130.495	27.8097	0.21311	1.75671		miR-770-3p	3731.25	5038.27	4458.93	3750.41	6732.28	5379.52	4848.44	1137.75	0.234664	1.80429		miR-31a-5p	859.827	657.266	704.704	410.314	680.807	673.155	664.345	144.757	0.217894	2.09554		miR-29b-3p	5777.7	2631.38	3357.13	10549.4	2806.86	5875.53	5166.33	3004.01	0.581458	4.00907
miR-3102	116.778	108.773	140.521	98.0794	169.875	148.574	130.433	27.1622	0.208245	1.73202		miR-325-5p	177.051	165.474	169.185	266.344	147.661	154.288	180	43.5864	0.242146	1.80376		miR-374-5p	2092.59	2380.28	1595.37	1761.83	1429.56	1418.31	1779.66	386.286	0.217057	1.67825		miR-29c-3p	2425.03	1433.72	1617.04	6283.38	1485.75	2274.33	2586.54	1858.54	0.718542	4.38257
miR-674-3p	98.8848	165.474	121.645	130.473	145.047	120.002	130.254	22.9022	0.175827	1.6734		miR-335	6130.86	5209.53	6593.32	3666.73	4310.91	5689.24	5266.76	1110.13	0.21078	1.79815		miR-27a-5p	44.2627	48.6007	53.1325	29.6938	47.0423	33.1434	42.6459	9.22415	0.216296	1.78935		miR-29c-5p	198.711	113.402	151.008	242.949	113.686	178.289	166.341	50.7339	0.305	2.14238
miR-17-5p	150.682	152.745	154.504	108.877	117.606	86.8587	128.545	28.2622	0.219862	1.77879		miR-879-5p	243.916	223.332	150.309	135.871	164.648	241.147	193.204	48.4156	0.250593	1.7952		miR-344b-3p	502.9	339.048	539.015	332.03	547.52	429.722	448.372	96.8038	0.2159	1.64901		miR-300-3p	2807.39	2274.97	2534.28	4050.95	3671.91	3841.21	3196.79	749.788	0.234544	1.78066
miR-501-3p	120.545	162.002	178.972	71.9849	134.593	93.7159	126.969	40.3983	0.318174	2.48625		miR-664-2-5p	476.531	675.781	796.288	561.482	853.295	760.013	687.232	144.987	0.210973	1.79064		miR-135a-3p	546.221	690.824	895.561	484.098	727.849	676.583	670.189	144.625	0.215797	1.84996		miR-300-5p	149.74	106.459	139.123	150.268	139.82	160.003	140.902	18.5546	0.131684	1.50296
miR-299a-5p	136.555	133.073	142.619	85.482	145.047	116.573	126.558	22.4905	0.177709	1.69681		miR-27a-5p	44.2627	48.6007	53.1325	29.6938	47.0423	33.1434	42.6459	9.22415	0.216296	1.78935		miR-664-3p	679.009	693.138	706.801	698.253	1010.1	537.152	720.743	155.331	0.215515	1.88048		miR-301a-3p	58.3891	43.972	48.9378	107.077	50.9625	40.0007	58.2233	24.7421	0.424952	2.67689
miR-155-5p	99.8266	131.916	174.079	51.2892	95.3914	200.004	125.418	54.8173	0.437078	3.89952		miR-342-5p	1376.85	2109.5	2149.07	1203.95	2072.48	1781.75	1782.26	406.118	0.227866	1.78502		miR-99b-3p	104.535	120.345	109.76	133.172	105.845	65.144	106.467	22.9273	0.215346	2.04427		miR-301a-5p
miR-34b-5p	61.2144	52.0721	34.9556	378.82	31.3615	168.003	121.071	135.974	1.12309	12.0791		miR-300-3p	2807.39	2274.97	2534.28	4050.95	3671.91	3841.21	3196.79	749.788	0.234544	1.78066		let-7d-5p	156332	193096	216313	109774	164794	183134	170574	36578.3	0.214443	1.97052		miR-301b-3p
miR-96-5p	205.304	127.287	160.796	159.267	56.1894	10.2859	119.855	72.9997	0.609068	19.9597		miR-376b-3p	4795.44	5412.03	4538.63	4138.23	6149.48	7366.99	5400.13	1194.19	0.22114	1.78023		miR-23b-3p	33962.7	36581.3	46579.7	23755	34412.8	31884	34529.2	7387.02	0.213935	1.96084		miR-3064-3p
miR-129-1-3p	124.312	114.559	96.4773	148.469	130.673	102.859	119.558	19.0712	0.159514	1.5389		miR-341	582.008	483.692	423.661	754.041	676.887	572.581	582.145	121.182	0.208165	1.77982		miR-935	129.963	69.4295	85.9907	113.376	96.6981	96.0017	98.5765	21.0819	0.213864	1.87187		miR-3064-5p	32.0198	24.3003	42.6458	33.293	40.5087	37.7149	35.0804	6.66953	0.190121	1.75495
miR-106b-3p	113.953	93.7299	120.247	163.766	130.673	84.5729	117.824	28.2232	0.239538	1.93638		miR-17-5p	150.682	152.745	154.504	108.877	117.606	86.8587	128.545	28.2622	0.219862	1.77879		miR-1193-3p	32.0198	46.2864	46.1413	58.4877	40.5087	36.5721	43.336	9.25147	0.213482	1.82661		miR-3065-3p
miR-532-3p	148.798	100.673	97.8756	76.4839	129.366	118.859	112.009	25.6591	0.22908	1.94548		miR-452-5p	25.4275	34.7148	33.5573	26.9943	19.601	21.7147	27.0016	6.12649	0.226894	1.77107		miR-145-3p	141.264	138.859	156.601	153.868	103.232	89.1444	130.495	27.8097	0.21311	1.75671		miR-3065-5p
miR-666-5p	75.3408	142.331	92.2827	112.476	159.421	86.8587	111.452	33.2623	0.298445	2.116		miR-127-3p	22870.6	21797.4	22085.6	38556	26073.2	28200.5	26597.2	6373.97	0.239648	1.76883		miR-152-3p	699.728	710.496	742.456	619.97	522.692	403.436	616.463	131.023	0.21254	1.84033		miR-3068-3p	190.236	155.059	153.804	204.257	211.69	225.147	190.032	29.7995	0.156813	1.46385
miR-346	91.3507	63.6437	96.4773	191.66	101.925	114.288	109.891	43.4313	0.395223	3.01145		miR-22-3p	6977.5	7328.29	7711.9	9028.7	5126.31	5491.53	6944.04	1449.01	0.20867	1.76125		let-7f-5p	152373	202553	174528	128168	125061	203382	164344	34879	0.212232	1.62627		miR-3068-5p	1393.8	1466.12	894.163	2050.67	1433.48	1819.46	1509.62	397.146	0.263077	2.29339
miR-192-5p	99.8266	82.1583	86.6898	195.259	95.3914	89.1444	108.078	43.1679	0.399413	2.37662		miR-324-3p	331.5	188.617	236.3	286.14	235.212	270.862	258.105	49.3227	0.191095	1.75753		miR-543-5p	30.1363	39.3434	25.8671	23.3951	23.5212	32.0006	29.0439	6.14031	0.211414	1.6817		miR-3072	14.1264	8.10011	7.69022	9.89792	18.2942	10.2859	11.3991	4.07708	0.357666	2.37889
miR-450b-3p	80.9914	153.902	141.92	72.8847	134.593	54.8581	106.525	41.805	0.392444	2.80546		miR-382-3p	2629.39	2576.99	2881.04	2517.67	3162.29	4422.93	3031.72	722.236	0.238226	1.75676		miR-664-2-5p	476.531	675.781	796.288	561.482	853.295	760.013	687.232	144.987	0.210973	1.79064		miR-3074
miR-99b-3p	104.535	120.345	109.76	133.172	105.845	65.144	106.467	22.9273	0.215346	2.04427		miR-145-3p	141.264	138.859	156.601	153.868	103.232	89.1444	130.495	27.8097	0.21311	1.75671		miR-335	6130.86	5209.53	6593.32	3666.73	4310.91	5689.24	5266.76	1110.13	0.21078	1.79815		miR-3075
miR-25-5p	92.2925	102.987	134.229	92.6805	129.366	84.5729	106.021	20.8633	0.196784	1.58714		miR-3064-5p	32.0198	24.3003	42.6458	33.293	40.5087	37.7149	35.0804	6.66953	0.190121	1.75495		miR-98-5p	16251	22229	20295.9	14123.4	16110.7	24171.9	18863.6	3960.52	0.209955	1.71147		miR-3084a-3p
miR-412-5p	63.0979	99.5157	101.371	110.677	171.182	64.0011	101.641	39.5588	0.389202	2.71295		let-7a-5p	225181	369755	306473	210962	219946	291079	270566	62806.7	0.232131	1.75271		miR-3577	15.0682	9.25727	13.2831	8.99811	10.4538	12.5716	11.6054	2.42392	0.208862	1.67459		miR-3084a-3p
miR-128-2-5p	75.3408	76.3725	88.088	71.0851	192.089	105.145	101.353	46.1308	0.455148	2.70225		miR-653-3p	1660.32	2898.68	1970.1	1823.92	2669.65	2070.89	2182.26	491.743	0.225337	1.74585		miR-7b	45423	62370.9	55855.5	36625	41929.1	41063.6	47211.2	9853.92	0.20872	1.70296		miR-3084a-3p
miR-296-3p	84.7584	109.93	130.734	56.6881	121.526	93.7159	99.5587	27.0299	0.271498	2.3062		miR-125a-3p	623.445	777.611	787.199	483.198	842.841	681.155	699.242	132.095	0.188912	1.7443		miR-22-3p	6977.5	7328.29	7711.9	9028.7	5126.31	5491.53	6944.04	1449.01	0.20867	1.76125		miR-3084a-3p
miR-154-5p	106.419	45.1292	74.1058	180.862	101.925	86.8587	99.2166	45.6813	0.46042	4.00765		miR-668	405.899	342.519	423.661	413.913	597.176	409.15	432.053	85.8953	0.198807	1.74348		miR-3102	116.778	108.773	140.521	98.0794	169.875	148.574	130.433	27.1622	0.208245	1.73202		miR-3084a-5p	12.2429	16.2002	5.59289	9.89792	9.14712	8.00014	10.1802	3.67256	0.360755	2.89657
miR-935	129.963	69.4295	85.9907	113.376	96.6981	96.0017	98.5765	21.0819	0.213864	1.87187		miR-421-3p	305.13	343.676	368.432	211.456	265.266	293.719	297.947	55.9955	0.187938	1.74236		miR-341	582.008	483.692	423.661	754.041	676.887	572.581	582.145	121.182	0.208165	1.77982		miR-3084b-3p
miR-19b-3p	129.021	89.1012	109.061	82.7826	91.4712	78.8585	96.716	18.9449	0.195882	1.63611		miR-877	123.371	135.388	160.796	100.779	175.102	107.43	133.811	29.4335	0.219964	1.73749		miR-652-3p	3904.54	3758.45	4305.83	2187.44	3814.35	3314.34	3547.49	737.884	0.208002	1.96843		miR-3084b-3p
miR-22-5p	122.429	74.0582	104.168	90.8809	92.7779	91.4302	95.9573	16.1499	0.168303	1.65314		miR-26b-3p	12.2429	9.25727	16.0796	15.2968	13.0673	12.5716	13.0859	2.42833	0.185568	1.73697		miR-193a-5p	68.7485	63.6437	91.5836	61.1871	100.618	84.5729	78.3924	16.2034	0.206696	1.64444		miR-3084b-3p
miR-30b-3p	75.3408	86.7869	104.168	89.0813	111.072	100.573	94.5036	13.1218	0.13885	1.47426		miR-3102	116.778	108.773	140.521	98.0794	169.875	148.574	130.433	27.1622	0.208245	1.73202		miR-9a-3p	6232.57	4100.97	5433.49	6322.97	5195.56	7552.13	5806.28	1176.16	0.202566	1.84155		miR-3084b-5p
miR-138-2-3p	93.2342	65.9581	82.4951	77.3837	94.0846	147.431	93.4312	28.4547	0.304553	2.23523		miR-541-5p	17358.5	25013.1	24276.6	14450.1	20954.7	19776.3	20304.9	4039.91	0.198962	1.73101		miR-340-5p	258.042	289.29	250.981	351.826	265.266	403.436	303.14	61.3354	0.202334	1.60744		miR-3084b-5p
miR-340-3p	77.2243	69.4295	69.9111	143.07	78.4039	112.002	91.6735	29.6921	0.32389	2.06065		miR-485-5p	2659.53	3213.43	3712.28	2255.83	3901.9	3369.2	3185.36	627.087	0.196865	1.7297		miR-541-3p	33.9034	31.2433	25.168	27.8941	23.5212	40.0007	30.2884	6.10008	0.2014	1.70063		miR-3084b-5p
miR-187-5p	91.3507	63.6437	181.769	59.3875	94.0846	58.2867	91.4204	47.0435	0.514584	3.11853		miR-151-5p	5772.99	6091.28	6603.11	3821.5	6158.62	5299.52	5624.5	983.801	0.174913	1.72788		miR-872-5p	2230.09	2589.72	2407.74	2519.47	2469.72	3708.64	2654.23	530.809	0.199986	1.663		miR-3084c-5p
miR-582-3p	92.2925	72.901	65.0173	146.669	83.6308	88.0015	91.4187	28.864	0.315734	2.25585		miR-376a-5p	206.245	137.702	171.282	237.55	228.678	214.861	199.386	37.9362	0.190265	1.7251		miR-30d-5p	13726.2	12356.1	12493.1	18199.6	11261.4	11082.5	13186.5	2635.35	0.199852	1.64219		miR-3084c-5p
miR-503-3p	100.768	101.83	115.353	73.7845	90.1644	56.001	89.6503	21.5261	0.240112	2.05984		miR-100-5p	5134.48	5026.7	4267.37	7312.76	5067.5	5137.23	5324.34	1029.23	0.193307	1.71364		miR-149-5p	2017.25	1771.61	1751.27	2874	2175.71	2467.47	2176.22	433.885	0.199375	1.64109		miR-3084c-5p
miR-205	154.449	130.759	81.0969	117.875	28.7481	19.4289	88.7261	55.4861	0.625364	7.94942		miR-98-5p	16251	22229	20295.9	14123.4	16110.7	24171.9	18863.6	3960.52	0.209955	1.71147		miR-541-5p	17358.5	25013.1	24276.6	14450.1	20954.7	19776.3	20304.9	4039.91	0.198962	1.73101		miR-3085	24.4858	39.3434	26.5662	33.293	30.0548	26.2862	30.0049	5.55222	0.185044	1.60679
miR-29a-5p	113.953	60.1723	98.5747	121.474	40.5087	94.8588	88.257	31.567	0.357671	2.99873		miR-7b	45423	62370.9	55855.5	36625	41929.1	41063.6	47211.2	9853.92	0.20872	1.70296		miR-668	405.899	342.519	423.661	413.913	597.176	409.15	432.053	85.8953	0.198807	1.74348		miR-3099	6236.34	10423.7	10059.5	6925.84	9347.05	8929.3	8653.62	1702.64	0.196755	1.67144
miR-224-5p	91.3507	93.7299	122.344	96.2798	61.4163	49.1437	85.7108	26.3712	0.307677	2.48952		miR-541-3p	33.9034	31.2433	25.168	27.8941	23.5212	40.0007	30.2884	6.10008	0.2014	1.70063		miR-27b-5p	64.0397	83.3154	95.0791	57.5879	73.1769	61.7154	72.4857	14.4049	0.198727	1.65103		miR-30a-3p	1973.93	2085.2	2205	1783.43	2000.6	1876.6	1987.46	149.098	0.0750192	1.23638
miR-24-2-5p	109.244	57.8579	65.7165	153.868	57.4962	69.7155	85.6496	38.5399	0.449972	2.67614		miR-299a-5p	136.555	133.073	142.619	85.482	145.047	116.573	126.558	22.4905	0.177709	1.69681		miR-17-1-3p	26.3693	35.8719	23.0707	24.2949	32.6683	22.8575	27.5221	5.46845	0.198693	1.56937		miR-30a-5p	4394.25	2873.23	2886.63	9383.23	2810.78	3390.92	4289.84	2566.12	0.598187	3.3383
miR-493-3p	93.2342	83.3154	121.645	57.5879	73.1769	78.8585	84.6364	21.641	0.255693	2.11234		miR-337-5p	825.924	983.585	1094.11	647.864	1023.17	827.443	900.349	163.804	0.181934	1.68879		miR-495	2162.28	1624.65	1628.23	1707.84	1636.03	2509.76	1878.13	372.561	0.198368	1.5448		miR-30b-3p	75.3408	86.7869	104.168	89.0813	111.072	100.573	94.5036	13.1218	0.13885	1.47426
miR-493-5p	86.6419	77.5296	73.4067	93.5803	83.6308	85.7158	83.4175	7.12588	0.0854243	1.27482		miR-543-5p	30.1363	39.3434	25.8671	23.3951	23.5212	32.0006	29.0439	6.14031	0.211414	1.6817		miR-107-3p	1139.53	1102.77	1465.34	778.336	1300.2	1198.88	1164.18	229.632	0.197249	1.88265		miR-30b-5p	4255.81	2873.23	3968.16	4147.23	3012.01	4058.36	3719.13	610.566	0.164169	1.4812
miR-299a-3p	78.1661	77.5296	69.212	98.9792	94.0846	78.8585	82.805	11.3007	0.136473	1.43009		miR-7a-5p	269600	320219	340063	202334	202844	218632	258949	60705	0.234428	1.6807		miR-378a-3p	8579.43	10620.4	9716.95	8039.81	10055.3	5845.82	8809.62	1736.87	0.197156	1.81675		miR-30c-1-3p	325.849	435.092	327.184	380.62	457.356	411.436	389.589	55.0958	0.14142	1.40358
miR-582-5p	48.0298	39.3434	42.6458	222.253	61.4163	81.1443	82.4721	70.1661	0.850785	5.64906		miR-106b-5p	742.107	705.867	727.076	927.705	552.747	756.585	735.348	119.815	0.162937	1.67835		miR-485-5p	2659.53	3213.43	3712.28	2255.83	3901.9	3369.2	3185.36	627.087	0.196865	1.7297		miR-30c-2-3p	1102.8	1565.64	1470.93	1289.43	1458.31	1222.88	1351.66	175.37	0.129744	1.41969
miR-532-5p	76.2826	60.1723	58.0262	173.663	57.4962	66.2869	81.9879	45.4608	0.554481	3.02044		miR-374-5p	2092.59	2380.28	1595.37	1761.83	1429.56	1418.31	1779.66	386.286	0.217057	1.67825		miR-25-5p	92.2925	102.987	134.229	92.6805	129.366	84.5729	106.021	20.8633	0.196784	1.58714		miR-30c-5p	40176.4	30674	38199.4	41254.5	30561.8	37498.9	36394.2	4672.15	0.128376	1.34987
miR-98-3p	106.419	85.6298	66.4156	72.8847	49.6558	98.2874	79.882	21.071	0.263777	2.14313		miR-148a-3p	1126.35	1084.26	1122.07	1295.73	833.694	772.585	1039.11	197.795	0.19035	1.67713		miR-3099	6236.34	10423.7	10059.5	6925.84	9347.05	8929.3	8653.62	1702.64	0.196755	1.67144		miR-30d-3p
miR-193a-5p	68.7485	63.6437	91.5836	61.1871	100.618	84.5729	78.3924	16.2034	0.206696	1.64444		miR-3577	15.0682	9.25727	13.2831	8.99811	10.4538	12.5716	11.6054	2.42392	0.208862	1.67459		miR-23a-3p	16207.7	19011	18812.4	11675.9	13848.7	13259.7	15469.2	3038.52	0.196424	1.62822		miR-30d-5p	13726.2	12356.1	12493.1	18199.6	11261.4	11082.5	13186.5	2635.35	0.199852	1.64219
miR-223-3p	87.5837	109.93	79.6987	65.6862	96.6981	19.4289	76.5043	31.7259	0.414694	5.65807		miR-674-3p	98.8848	165.474	121.645	130.473	145.047	120.002	130.254	22.9022	0.175827	1.6734		miR-19b-3p	129.021	89.1012	109.061	82.7826	91.4712	78.8585	96.716	18.9449	0.195882	1.63611		miR-30e-3p	5280.45	5232.67	5602.68	4521.55	5447.76	5409.24	5249.06	379.66	0.0723292	1.23911
miR-122-5p	54.6221	84.4726	122.344	64.7864	77.0971	53.7152	76.173	25.6904	0.337264	2.27765		miR-3099	6236.34	10423.7	10059.5	6925.84	9347.05	8929.3	8653.62	1702.64	0.196755	1.67144		miR-423-3p	5206.99	4729.31	5715.23	3132.24	5292.26	4331.5	4734.59	919.331	0.194173	1.82465		miR-30e-5p	1808.18	1171.04	1234.63	7029.32	1140.78	1789.75	2362.28	2306.46	0.976369	6.16188
miR-153-5p	79.1078	39.3434	72.7076	115.176	52.2692	93.7159	75.3866	27.4725	0.364421	2.92745		miR-380-5p	339.034	479.064	397.095	501.195	565.814	456.008	456.368	79.7293	0.174704	1.6689		miR-151-3p	6428.45	9992.07	7664.36	6679.3	9328.75	6736.12	7804.84	1511.92	0.193715	1.55435		miR-3102	116.778	108.773	140.521	98.0794	169.875	148.574	130.433	27.1622	0.208245	1.73202
miR-27b-5p	64.0397	83.3154	95.0791	57.5879	73.1769	61.7154	72.4857	14.4049	0.198727	1.65103		miR-872-5p	2230.09	2589.72	2407.74	2519.47	2469.72	3708.64	2654.23	530.809	0.199986	1.663		miR-25-3p	942.702	847.04	740.359	963.697	629.844	611.439	789.18	152.798	0.193616	1.57611		miR-3120
miR-345-5p	92.2925	30.0861	57.3271	86.3818	73.1769	94.8588	72.3539	24.9553	0.344907	3.15291		miR-22-5p	122.429	74.0582	104.168	90.8809	92.7779	91.4302	95.9573	16.1499	0.168303	1.65314		miR-100-5p	5134.48	5026.7	4267.37	7312.76	5067.5	5137.23	5324.34	1029.23	0.193307	1.71364		miR-31a-3p
miR-138-1-3p	71.5738	38.1862	64.3182	72.8847	109.765	76.5728	72.2168	23.0226	0.318798	2.87447		miR-27b-5p	64.0397	83.3154	95.0791	57.5879	73.1769	61.7154	72.4857	14.4049	0.198727	1.65103		miR-329-3p	1359.9	1006.73	1021.4	967.297	1211.34	1537.17	1183.97	228.579	0.193061	1.58914		miR-31a-5p	859.827	657.266	704.704	410.314	680.807	673.155	664.345	144.757	0.217894	2.09554
miR-758-3p	50.855	49.7578	51.0351	137.671	75.7904	64.0011	71.5184	33.9735	0.475031	2.76682		miR-344b-3p	502.9	339.048	539.015	332.03	547.52	429.722	448.372	96.8038	0.2159	1.64901		miR-324-3p	331.5	188.617	236.3	286.14	235.212	270.862	258.105	49.3227	0.191095	1.75753		miR-32-3p
miR-20a-5p	69.6902	75.2153	71.3093	70.1852	62.7231	67.4298	69.4255	4.1623	0.0599535	1.19917		miR-136-5p	1175.32	767.196	1205.97	1151.76	1020.56	1264.02	1097.47	180.84	0.164779	1.64759		miR-148a-3p	1126.35	1084.26	1122.07	1295.73	833.694	772.585	1039.11	197.795	0.19035	1.67713		miR-32-5p
miR-874-3p	96.0595	70.5867	41.2476	64.7864	75.7904	65.144	68.9358	17.7969	0.258166	2.32885		miR-376c-3p	777.894	748.682	705.403	472.401	606.323	710.87	670.262	113.009	0.168605	1.64668		miR-376a-5p	206.245	137.702	171.282	237.55	228.678	214.861	199.386	37.9362	0.190265	1.7251		miR-320-3p	18049.8	26980.3	30042.9	13475.6	18786.9	15787.7	20520.5	6535.22	0.318473	2.22944
miR-344g	77.2243	81.0011	62.2209	68.3856	69.2567	52.5724	68.4435	10.2574	0.149867	1.54076		miR-193a-5p	68.7485	63.6437	91.5836	61.1871	100.618	84.5729	78.3924	16.2034	0.206696	1.64444		miR-3064-5p	32.0198	24.3003	42.6458	33.293	40.5087	37.7149	35.0804	6.66953	0.190121	1.75495		miR-322-3p	158.216	263.832	195.052	87.2816	236.518	78.8585	169.96	76.3475	0.44921	3.34564
miR-18a-5p	80.0496	55.5436	60.8227	62.9868	70.5635	80.0014	68.3279	10.2661	0.150247	1.4412		miR-30d-5p	13726.2	12356.1	12493.1	18199.6	11261.4	11082.5	13186.5	2635.35	0.199852	1.64219		miR-125a-3p	623.445	777.611	787.199	483.198	842.841	681.155	699.242	132.095	0.188912	1.7443		miR-322-5p	311.723	306.647	319.494	177.263	290.094	168.003	262.204	70.1087	0.267382	1.90172
miR-193b-3p	70.632	71.7438	72.7076	75.5841	67.95	48.0008	67.7697	10.0027	0.147599	1.57464		miR-539-3p	3819.78	2809.58	3178.86	3312.2	3626.18	4611.51	3559.69	624.073	0.175317	1.64135		miR-421-3p	305.13	343.676	368.432	211.456	265.266	293.719	297.947	55.9955	0.187938	1.74236		miR-323-3p	2714.15	3321.05	2651.03	3521.86	3873.15	3120.05	3200.22	472.268	0.147574	1.461
miR-381-3p	66.865	54.3865	57.3271	88.1815	62.7231	75.4299	67.4855	12.5641	0.186174	1.62139		miR-149-5p	2017.25	1771.61	1751.27	2874	2175.71	2467.47	2176.22	433.885	0.199375	1.64109		let-7e-5p	93915.1	136996	144985	98786.6	117087	144644	122736	22866.8	0.186309	1.54379		miR-323-5p	1039.7	1322.63	1358.37	913.308	1893.45	1325.74	1308.87	338.698	0.258772	2.07318
miR-142-3p	64.9814	24.3003	46.1413	146.669	45.7356	73.1441	66.8287	42.6599	0.638348	6.03568		miR-19b-3p	129.021	89.1012	109.061	82.7826	91.4712	78.8585	96.716	18.9449	0.195882	1.63611		miR-381-3p	66.865	54.3865	57.3271	88.1815	62.7231	75.4299	67.4855	12.5641	0.186174	1.62139		miR-324-3p	331.5	188.617	236.3	286.14	235.212	270.862	258.105	49.3227	0.191095	1.75753
miR-1298	52.7386	55.5436	41.9467	130.473	49.6558	69.7155	66.6788	32.5535	0.488214	3.11044		miR-23a-3p	16207.7	19011	18812.4	11675.9	13848.7	13259.7	15469.2	3038.52	0.196424	1.62822		miR-26b-3p	12.2429	9.25727	16.0796	15.2968	13.0673	12.5716	13.0859	2.42833	0.185568	1.73697		miR-324-5p	581.066	473.278	436.944	529.989	543.6	494.866	509.957	51.9491	0.101869	1.32984
miR-667-5p	51.7968	64.8009	53.1325	71.0851	74.4837	64.0011	63.2167	9.20963	0.145684	1.438		miR-1843b-3p	34.8451	56.7008	43.3449	39.5917	52.2692	52.5724	46.554	8.57568	0.184209	1.62722		miR-3085	24.4858	39.3434	26.5662	33.293	30.0548	26.2862	30.0049	5.55222	0.185044	1.60679		miR-325-3p	1203.57	1431.41	1733.1	837.724	1366.84	1464.03	1339.44	299.959	0.223943	2.06882
miR-206-3p	28.2528	77.5296	127.238	31.4934	71.8702	30.8577	61.207	39.0646	0.638238	4.50356		let-7f-5p	152373	202553	174528	128168	125061	203382	164344	34879	0.212232	1.62627		miR-486	1252.54	1381.65	1733.1	1269.63	1612.51	1963.46	1535.48	283.742	0.18479	1.56758		miR-325-5p	177.051	165.474	169.185	266.344	147.661	154.288	180	43.5864	0.242146	1.80376
miR-339-3p	79.1078	61.3294	78.9996	27.8941	66.6433	42.2865	59.3768	20.5632	0.346317	2.836		miR-381-3p	66.865	54.3865	57.3271	88.1815	62.7231	75.4299	67.4855	12.5641	0.186174	1.62139		miR-1843b-3p	34.8451	56.7008	43.3449	39.5917	52.2692	52.5724	46.554	8.57568	0.184209	1.62722		miR-326-3p	555.638	376.077	249.583	652.363	425.994	509.723	461.563	142.185	0.308051	2.61381
miR-142-5p	48.9715	69.4295	30.0618	84.5822	58.8029	60.5725	58.7367	18.457	0.314233	2.81361		let-7g-5p	61712.6	72424.3	65452.2	47645.9	52478.3	76691.6	62734.1	11224.8	0.178926	1.60962		miR-137-5p	450.161	696.61	575.369	485.898	706.941	640.011	592.498	107.806	0.181952	1.57042		miR-326-5p
miR-301a-3p	58.3891	43.972	48.9378	107.077	50.9625	40.0007	58.2233	24.7421	0.424952	2.67689		miR-99b-5p	6558.42	6072.77	5148.25	7582.71	6273.61	4714.37	6058.36	1025.17	0.169215	1.60842		miR-337-5p	825.924	983.585	1094.11	647.864	1023.17	827.443	900.349	163.804	0.181934	1.68879		miR-328a-3p	13257.2	10559.1	8947.92	11011	12969.3	12068.8	11468.9	1624.91	0.14168	1.48159
miR-181a-1-3p	54.6221	32.4004	25.168	110.677	69.2567	45.7151	56.3065	30.9191	0.549121	4.39752		miR-340-5p	258.042	289.29	250.981	351.826	265.266	403.436	303.14	61.3354	0.202334	1.60744		miR-186-5p	2296.95	1705.65	1680.66	2418.69	1579.84	1886.89	1928.11	349.407	0.181217	1.53097		miR-328a-5p
miR-708-3p	52.7386	40.5006	32.1591	115.176	39.2019	40.0007	53.2961	31.0333	0.58228	3.58144		miR-3085	24.4858	39.3434	26.5662	33.293	30.0548	26.2862	30.0049	5.55222	0.185044	1.60679		let-7g-5p	61712.6	72424.3	65452.2	47645.9	52478.3	76691.6	62734.1	11224.8	0.178926	1.60962		miR-328b-3p
miR-483-3p	48.9715	78.6868	65.0173	33.293	74.4837	17.1432	52.9326	24.3148	0.459355	4.58998		miR-345-3p	175.167	160.845	109.061	146.669	154.194	171.432	152.895	23.9362	0.156553	1.60614		miR-299a-5p	136.555	133.073	142.619	85.482	145.047	116.573	126.558	22.4905	0.177709	1.69681		miR-329-3p	1359.9	1006.73	1021.4	967.297	1211.34	1537.17	1183.97	228.579	0.193061	1.58914
let-7i-3p	36.7286	38.1862	42.6458	149.369	31.3615	17.1432	52.5723	48.231	0.917422	8.71301		miR-129-2-3p	2267.76	1875.75	1510.08	2085.76	1913.05	2409.19	2010.27	319.02	0.158695	1.5954		miR-674-3p	98.8848	165.474	121.645	130.473	145.047	120.002	130.254	22.9022	0.175827	1.6734		miR-329-5p	431.326	349.462	307.609	866.518	337.137	345.149	439.533	213.21	0.485084	2.81695
miR-652-5p	80.0496	46.2864	39.8493	33.293	57.4962	54.8581	51.9721	16.4644	0.316794	2.4044		miR-129-5p	1882.58	2394.16	1995.26	3002.67	2378.25	2278.9	2321.97	393.291	0.169378	1.59498		miR-539-3p	3819.78	2809.58	3178.86	3312.2	3626.18	4611.51	3559.69	624.073	0.175317	1.64135		miR-33-3p
miR-191a-3p	53.6803	57.8579	47.5396	50.3894	53.576	44.5722	51.2692	4.77661	0.0931672	1.29807		miR-329-3p	1359.9	1006.73	1021.4	967.297	1211.34	1537.17	1183.97	228.579	0.193061	1.58914		miR-127-5p	1797.82	1454.55	1441.57	2281.92	1846.41	1749.75	1762	308.571	0.175125	1.58294		miR-33-5p	66.865	33.5576	22.3716	74.6843	30.0548	38.8578	44.3985	21.2656	0.47897	3.33836
miR-3585-5p	35.7869	32.4004	46.1413	49.4896	64.0298	70.8584	49.7844	15.2219	0.305757	2.18696		miR-203a-3p	613.086	658.423	730.571	459.803	580.188	494.866	589.49	101.066	0.171446	1.58888		miR-151-5p	5772.99	6091.28	6603.11	3821.5	6158.62	5299.52	5624.5	983.801	0.174913	1.72788		miR-330-3p	4764.36	5928.12	6133.3	5008.35	7136.06	5936.1	5817.72	851.875	0.146428	1.4978
miR-190a-5p	37.6704	25.4575	33.5573	107.077	20.9077	73.1441	49.6358	33.6564	0.678068	5.12144		miR-25-5p	92.2925	102.987	134.229	92.6805	129.366	84.5729	106.021	20.8633	0.196784	1.58714		miR-380-5p	339.034	479.064	397.095	501.195	565.814	456.008	456.368	79.7293	0.174704	1.6689		miR-330-5p	1898.59	1880.38	1552.73	1966.09	2418.76	2352.04	2011.43	323.822	0.160991	1.55775
miR-23a-5p	39.5539	50.915	95.7782	18.896	58.8029	26.2862	48.372	27.5572	0.569693	5.0687		miR-127-5p	1797.82	1454.55	1441.57	2281.92	1846.41	1749.75	1762	308.571	0.175125	1.58294		miR-505-3p	453.928	300.861	348.856	444.507	322.763	422.865	382.297	66.2438	0.173279	1.50876		miR-331-3p	254.275	219.86	219.521	175.463	235.212	198.861	217.199	27.5309	0.126754	1.44917
miR-148b-5p	55.5638	59.0151	50.336	49.4896	31.3615	38.8578	47.4373	10.4378	0.220033	1.88177		miR-484	32.9616	20.8289	27.2653	24.2949	28.7481	29.7148	27.3023	4.26355	0.156161	1.5825		miR-298-3p	152.565	171.26	232.804	168.265	169.875	150.86	174.271	30.0327	0.172333	1.54318		miR-331-5p
miR-181a-2-3p	52.7386	35.8719	50.336	43.1909	48.349	52.5724	47.1765	6.55877	0.139026	1.47019		miR-25-3p	942.702	847.04	740.359	963.697	629.844	611.439	789.18	152.798	0.193616	1.57611		miR-203a-3p	613.086	658.423	730.571	459.803	580.188	494.866	589.49	101.066	0.171446	1.58888		miR-335	6130.86	5209.53	6593.32	3666.73	4310.91	5689.24	5266.76	1110.13	0.21078	1.79815
miR-1843b-3p	34.8451	56.7008	43.3449	39.5917	52.2692	52.5724	46.554	8.57568	0.184209	1.62722		miR-193b-3p	70.632	71.7438	72.7076	75.5841	67.95	48.0008	67.7697	10.0027	0.147599	1.57464		miR-129-5p	1882.58	2394.16	1995.26	3002.67	2378.25	2278.9	2321.97	393.291	0.169378	1.59498		miR-336-3p
miR-370-5p	38.6122	47.4435	39.8493	42.2911	53.576	56.001	46.2955	7.28205	0.157295	1.45035		miR-137-5p	450.161	696.61	575.369	485.898	706.941	640.011	592.498	107.806	0.181952	1.57042		miR-99b-5p	6558.42	6072.77	5148.25	7582.71	6273.61	4714.37	6058.36	1025.17	0.169215	1.60842		miR-336-5p
let-7c-1-3p	45.2045	35.8719	28.6636	75.5841	35.2817	53.7152	45.7202	17.0465	0.372845	2.63694		miR-17-1-3p	26.3693	35.8719	23.0707	24.2949	32.6683	22.8575	27.5221	5.46845	0.198693	1.56937		miR-376c-3p	777.894	748.682	705.403	472.401	606.323	710.87	670.262	113.009	0.168605	1.64668		miR-337-3p	45.2045	21.986	25.168	69.2854	31.3615	25.1433	36.3581	18.1382	0.498877	3.15134
miR-33-5p	66.865	33.5576	22.3716	74.6843	30.0548	38.8578	44.3985	21.2656	0.47897	3.33836		miR-486	1252.54	1381.65	1733.1	1269.63	1612.51	1963.46	1535.48	283.742	0.18479	1.56758		miR-92b-3p	15260.3	13261	17335.2	11725.4	18121.7	17699.7	15567.2	2621.86	0.168422	1.54551		miR-337-5p	825.924	983.585	1094.11	647.864	1023.17	827.443	900.349	163.804	0.181934	1.68879
miR-1193-3p	32.0198	46.2864	46.1413	58.4877	40.5087	36.5721	43.336	9.25147	0.213482	1.82661		miR-330-5p	1898.59	1880.38	1552.73	1966.09	2418.76	2352.04	2011.43	323.822	0.160991	1.55775		miR-22-5p	122.429	74.0582	104.168	90.8809	92.7779	91.4302	95.9573	16.1499	0.168303	1.65314		miR-338-3p	278.761	216.389	223.716	970.896	175.102	286.862	358.621	302.825	0.844417	5.54475
miR-27a-5p	44.2627	48.6007	53.1325	29.6938	47.0423	33.1434	42.6459	9.22415	0.216296	1.78935		miR-151-3p	6428.45	9992.07	7664.36	6679.3	9328.75	6736.12	7804.84	1511.92	0.193715	1.55435		miR-434-3p	35480.8	33645.6	36580.3	35881.8	47366.4	48575.7	39588.4	6576.42	0.16612	1.44375		miR-338-5p	1062.31	1168.73	1071.74	1123.86	887.27	1062.88	1062.8	95.7506	0.090093	1.31722
miR-3585-3p	30.1363	30.0861	30.0618	29.6938	70.5635	56.001	41.0904	17.7966	0.433107	2.37637		miR-298-5p	1359.9	1813.27	1678.57	1662.85	2105.14	1490.31	1685.01	259.653	0.154096	1.54801		miR-296-5p	278.761	318.219	220.22	237.55	337.137	310.863	283.791	46.8373	0.165041	1.53091		miR-339-3p	79.1078	61.3294	78.9996	27.8941	66.6433	42.2865	59.3768	20.5632	0.346317	2.836
miR-551b-3p	46.1462	21.986	33.5573	71.9849	36.5885	34.2863	40.7582	17.1327	0.420351	3.27412		miR-92b-3p	15260.3	13261	17335.2	11725.4	18121.7	17699.7	15567.2	2621.86	0.168422	1.54551		miR-136-5p	1175.32	767.196	1205.97	1151.76	1020.56	1264.02	1097.47	180.84	0.164779	1.64759		miR-339-5p	1962.63	1291.39	2442.69	710.851	1352.47	1237.74	1499.63	609.839	0.406661	3.4363
miR-666-3p	48.0298	54.3865	25.8671	23.3951	45.7356	46.858	40.712	12.8359	0.315284	2.3247		miR-495	2162.28	1624.65	1628.23	1707.84	1636.03	2509.76	1878.13	372.561	0.198368	1.5448		miR-342-3p	2954.3	1956.76	2843.98	2056.97	2663.12	2484.62	2493.29	410.532	0.164655	1.5098		miR-340-3p	77.2243	69.4295	69.9111	143.07	78.4039	112.002	91.6735	29.6921	0.32389	2.06065
miR-665	34.8451	33.5576	35.6547	48.5898	41.8154	46.858	40.2201	6.49277	0.161431	1.44795		let-7e-5p	93915.1	136996	144985	98786.6	117087	144644	122736	22866.8	0.186309	1.54379		miR-30b-5p	4255.81	2873.23	3968.16	4147.23	3012.01	4058.36	3719.13	610.566	0.164169	1.4812		miR-340-5p	258.042	289.29	250.981	351.826	265.266	403.436	303.14	61.3354	0.202334	1.60744
miR-466c-5p	34.8451	33.5576	39.8493	37.7921	45.7356	43.4293	39.2015	4.77088	0.121701	1.3629		miR-298-3p	152.565	171.26	232.804	168.265	169.875	150.86	174.271	30.0327	0.172333	1.54318		miR-106b-5p	742.107	705.867	727.076	927.705	552.747	756.585	735.348	119.815	0.162937	1.67835		miR-341	582.008	483.692	423.661	754.041	676.887	572.581	582.145	121.182	0.208165	1.77982
let-7e-3p	53.6803	34.7148	34.2564	53.0888	26.1346	33.1434	39.1697	11.4413	0.292095	2.05399		miR-344g	77.2243	81.0011	62.2209	68.3856	69.2567	52.5724	68.4435	10.2574	0.149867	1.54076		miR-124-3p	13395.6	15162.3	10695.7	11740.7	16119.8	15698.6	13802.1	2230.81	0.161628	1.50713		miR-342-3p	2954.3	1956.76	2843.98	2056.97	2663.12	2484.62	2493.29	410.532	0.164655	1.5098
miR-377-3p	48.0298	34.7148	53.1325	54.8885	15.6808	25.1433	38.5983	16.043	0.415642	3.50037		miR-129-1-3p	124.312	114.559	96.4773	148.469	130.673	102.859	119.558	19.0712	0.159514	1.5389		miR-665	34.8451	33.5576	35.6547	48.5898	41.8154	46.858	40.2201	6.49277	0.161431	1.44795		miR-342-5p	1376.85	2109.5	2149.07	1203.95	2072.48	1781.75	1782.26	406.118	0.227866	1.78502
miR-199a-5p	43.321	27.7718	30.0618	92.6805	28.7481	6.85726	38.2401	29.124	0.761608	13.5157		miR-29b-1-5p	162.924	107.616	159.397	165.565	146.354	140.574	147.072	21.6552	0.147243	1.53848		miR-330-5p	1898.59	1880.38	1552.73	1966.09	2418.76	2352.04	2011.43	323.822	0.160991	1.55775		miR-344a-3p	296.654	183.988	187.362	1056.38	222.144	321.149	377.946	337.141	0.892035	5.74155
miR-673-5p	32.9616	39.3434	34.2564	44.0907	52.2692	26.2862	38.2013	9.15296	0.239598	1.98847		miR-344b-1-3p	273.11	407.32	327.184	347.327	412.927	418.293	364.36	58.5008	0.160558	1.53159		miR-499-5p	145.973	153.902	146.114	179.962	130.673	200.004	159.438	25.6269	0.160733	1.53056		miR-344a-5p
miR-130b-5p	37.6704	35.8719	26.5662	29.6938	35.2817	62.8582	37.9904	12.8816	0.339076	2.3661		miR-186-5p	2296.95	1705.65	1680.66	2418.69	1579.84	1886.89	1928.11	349.407	0.181217	1.53097		miR-344b-1-3p	273.11	407.32	327.184	347.327	412.927	418.293	364.36	58.5008	0.160558	1.53159		miR-344b-1-3p	273.11	407.32	327.184	347.327	412.927	418.293	364.36	58.5008	0.160558	1.53159
miR-1839-3p	52.7386	28.929	32.8582	34.1928	32.6683	44.5722	37.6598	9.07048	0.240853	1.82304		miR-296-5p	278.761	318.219	220.22	237.55	337.137	310.863	283.791	46.8373	0.165041	1.53091		miR-129-1-3p	124.312	114.559	96.4773	148.469	130.673	102.859	119.558	19.0712	0.159514	1.5389		miR-344b-3p	502.9	339.048	539.015	332.03	547.52	429.722	448.372	96.8038	0.2159	1.64901
miR-466b-2-3p	17.8934	35.8719	39.1502	25.1947	52.2692	53.7152	37.3491	14.2978	0.382815	3.00195		miR-221-5p	457.695	600.565	492.174	557.883	622.004	700.584	571.818	88.8672	0.155412	1.53068		miR-425-5p	1067.96	1018.3	1201.07	937.603	803.639	809.157	972.955	154.833	0.159137	1.49454		miR-344b-5p	436.035	496.421	552.997	639.765	548.827	451.437	520.914	75.5852	0.145101	1.46723
miR-337-3p	45.2045	21.986	25.168	69.2854	31.3615	25.1433	36.3581	18.1382	0.498877	3.15134		miR-499-5p	145.973	153.902	146.114	179.962	130.673	200.004	159.438	25.6269	0.160733	1.53056		miR-129-2-3p	2267.76	1875.75	1510.08	2085.76	1913.05	2409.19	2010.27	319.02	0.158695	1.5954		miR-344g	77.2243	81.0011	62.2209	68.3856	69.2567	52.5724	68.4435	10.2574	0.149867	1.54076
miR-216b-5p	20.7187	62.4866	27.9644	35.9924	39.2019	26.2862	35.4417	14.8483	0.418951	3.01595		miR-134-5p	3727.49	4873.95	5073.45	4689.81	5518.32	5666.39	4924.9	695.08	0.141136	1.52016		miR-370-5p	38.6122	47.4435	39.8493	42.2911	53.576	56.001	46.2955	7.28205	0.157295	1.45035		miR-344i
miR-3064-5p	32.0198	24.3003	42.6458	33.293	40.5087	37.7149	35.0804	6.66953	0.190121	1.75495		miR-7a-1-3p	329.616	256.889	271.255	312.234	300.548	389.721	310.044	47.2366	0.152355	1.51708		miR-3068-3p	190.236	155.059	153.804	204.257	211.69	225.147	190.032	29.7995	0.156813	1.46385		miR-345-3p	175.167	160.845	109.061	146.669	154.194	171.432	152.895	23.9362	0.156553	1.60614
miR-350	45.2045	24.3003	46.1413	30.5936	32.6683	29.7148	34.7705	8.89061	0.255694	1.89879		miR-342-3p	2954.3	1956.76	2843.98	2056.97	2663.12	2484.62	2493.29	410.532	0.164655	1.5098		miR-345-3p	175.167	160.845	109.061	146.669	154.194	171.432	152.895	23.9362	0.156553	1.60614		miR-345-5p	92.2925	30.0861	57.3271	86.3818	73.1769	94.8588	72.3539	24.9553	0.344907	3.15291
miR-450b-5p	31.0781	20.8289	27.9644	86.3818	27.4413	13.7145	34.5682	26.1338	0.756008	6.29856		miR-505-3p	453.928	300.861	348.856	444.507	322.763	422.865	382.297	66.2438	0.173279	1.50876		miR-484	32.9616	20.8289	27.2653	24.2949	28.7481	29.7148	27.3023	4.26355	0.156161	1.5825		miR-346	91.3507	63.6437	96.4773	191.66	101.925	114.288	109.891	43.4313	0.395223	3.01145
miR-1306-5p	33.9034	41.6577	32.1591	18.896	36.5885	33.1434	32.7247	7.58741	0.231856	2.20458		miR-124-3p	13395.6	15162.3	10695.7	11740.7	16119.8	15698.6	13802.1	2230.81	0.161628	1.50713		miR-221-5p	457.695	600.565	492.174	557.883	622.004	700.584	571.818	88.8672	0.155412	1.53068		miR-3473	30.1363	26.6147	27.9644	14.397	28.7481	16.0003	23.9768	6.91321	0.288329	2.09324
miR-702-5p	20.7187	34.7148	44.044	23.3951	47.0423	26.2862	32.7002	11.0428	0.337699	2.27052		miR-379-5p	5908.6	7661.55	7599.34	8739.86	8008.95	8897.3	7802.6	1074.04	0.137652	1.50582		miR-764-3p	182.701	199.031	169.185	178.163	249.586	225.147	200.635	31.0332	0.154674	1.47522		miR-34a-3p
miR-448-5p	41.4374	15.0431	28.6636	41.3913	28.7481	38.8578	32.3569	10.3225	0.319021	2.75459		miR-411-3p	626.27	727.853	659.961	816.128	770.971	941.731	757.152	114.169	0.150788	1.50371		miR-298-5p	1359.9	1813.27	1678.57	1662.85	2105.14	1490.31	1685.01	259.653	0.154096	1.54801		miR-34a-5p	187.41	143.488	140.521	401.316	125.446	187.432	197.602	103.053	0.521517	3.19911
miR-181c-3p	32.0198	33.5576	8.38933	61.1871	30.0548	28.5719	32.2968	16.8925	0.52304	7.29344		miR-300-5p	149.74	106.459	139.123	150.268	139.82	160.003	140.902	18.5546	0.131684	1.50296		miR-7a-1-3p	329.616	256.889	271.255	312.234	300.548	389.721	310.044	47.2366	0.152355	1.51708		miR-34b-3p	1295.86	1525.14	1467.43	1728.54	2146.96	3722.35	1981.05	901.616	0.455121	2.87249
miR-362-5p	20.7187	37.0291	23.7698	67.4858	26.1346	17.1432	32.0469	18.6261	0.581214	3.9366		miR-330-3p	4764.36	5928.12	6133.3	5008.35	7136.06	5936.1	5817.72	851.875	0.146428	1.4978		miR-411-3p	626.27	727.853	659.961	816.128	770.971	941.731	757.152	114.169	0.150788	1.50371		miR-34b-5p	61.2144	52.0721	34.9556	378.82	31.3615	168.003	121.071	135.974	1.12309	12.0791
miR-1-3p	21.6605	25.4575	93.6809	22.4953	16.9875	6.85726	31.1898	31.2991	1.0035	13.6616		miR-425-5p	1067.96	1018.3	1201.07	937.603	803.639	809.157	972.955	154.833	0.159137	1.49454		miR-18a-5p	80.0496	55.5436	60.8227	62.9868	70.5635	80.0014	68.3279	10.2661	0.150247	1.4412		miR-34c-3p	440.744	387.648	543.209	320.333	638.991	960.017	548.49	231.131	0.421395	2.99694
miR-144-5p	12.2429	19.6717	53.1325	24.2949	28.7481	44.5722	30.4437	15.5073	0.509377	4.33987		miR-328a-3p	13257.2	10559.1	8947.92	11011	12969.3	12068.8	11468.9	1624.91	0.14168	1.48159		miR-344g	77.2243	81.0011	62.2209	68.3856	69.2567	52.5724	68.4435	10.2574	0.149867	1.54076		miR-34c-5p	2387.36	1748.47	2120.4	3323	2003.22	4702.94	2714.23	1115.64	0.411034	2.68975
miR-547-3p	21.6605	18.5145	20.2742	24.2949	37.8952	59.4296	30.3448	15.8513	0.522374	3.20989		miR-30b-5p	4255.81	2873.23	3968.16	4147.23	3012.01	4058.36	3719.13	610.566	0.164169	1.4812		miR-222-3p	4478.07	3333.77	3605.32	4551.24	3794.75	4860.66	4103.97	608.285	0.148219	1.458		miR-350	45.2045	24.3003	46.1413	30.5936	32.6683	29.7148	34.7705	8.89061	0.255694	1.89879
miR-541-3p	33.9034	31.2433	25.168	27.8941	23.5212	40.0007	30.2884	6.10008	0.2014	1.70063		miR-764-3p	182.701	199.031	169.185	178.163	249.586	225.147	200.635	31.0332	0.154674	1.47522		miR-1843a-3p	415.316	408.477	375.423	368.023	508.318	512.009	431.261	63.7941	0.147925	1.39124		miR-351-3p	13.1846	16.2002	23.0707	8.0983	14.374	10.2859	14.2023	5.22115	0.367627	2.84883
miR-3552	32.9616	27.7718	23.0707	33.293	33.975	29.7148	30.1311	4.20414	0.139528	1.47265		miR-30b-3p	75.3408	86.7869	104.168	89.0813	111.072	100.573	94.5036	13.1218	0.13885	1.47426		miR-140-3p	5214.53	4898.25	5151.75	6984.33	5331.46	4829.8	5401.69	798.46	0.147817	1.44609		miR-351-5p	714.796	686.195	680.934	351.826	810.173	354.292	599.703	196.618	0.327859	2.30277
miR-3085	24.4858	39.3434	26.5662	33.293	30.0548	26.2862	30.0049	5.55222	0.185044	1.60679		miR-3552	32.9616	27.7718	23.0707	33.293	33.975	29.7148	30.1311	4.20414	0.139528	1.47265		miR-132-3p	5582.75	4998.93	5190.9	6977.13	4914.61	4894.94	5426.55	801.472	0.147695	1.42538		miR-352	22.6022	45.1292	40.5484	22.4953	19.601	21.7147	28.6818	11.1137	0.387482	2.3024
miR-93-3p	26.3693	19.6717	41.2476	32.3932	26.1346	33.1434	29.8266	7.43953	0.249426	2.0968		miR-181a-2-3p	52.7386	35.8719	50.336	43.1909	48.349	52.5724	47.1765	6.55877	0.139026	1.47019		miR-193b-3p	70.632	71.7438	72.7076	75.5841	67.95	48.0008	67.7697	10.0027	0.147599	1.57464		miR-3541
miR-450a-5p	20.7187	25.4575	31.46	57.5879	23.5212	16.0003	29.1243	14.8551	0.510058	3.59918		miR-344b-5p	436.035	496.421	552.997	639.765	548.827	451.437	520.914	75.5852	0.145101	1.46723		miR-323-3p	2714.15	3321.05	2651.03	3521.86	3873.15	3120.05	3200.22	472.268	0.147574	1.461		miR-3542
[truncated: 251 more rows]

## Sheet: GROUP HF-HF
			miRNAs ORDERED BY MEAN EXPRESSION												miRNAs ORDERED BY MAX/MIN												miRNAs ORDERED BY CV												miRNAs ORDERED BY NAME
[truncated: 635 more rows]
