# Supplementary material for: miRNA Long-Term Response to Early Metabolic Environmental Challenge in Hypothalamic Arcuate Nucleus
Source: Front Mol Neurosci. 2018 Mar 28;11:90. doi: 10.3389/fnmol.2018.00090 (PMC5882837; doi:10.3389/fnmol.2018.00090)
Supplement: Supplementary file 4 [file Table4.xls]

## Sheet: LEGEND
						SUPPLEMENTAL TABLE S4. miRNA EXPRESSION.INTER-GROUP COMPARISONS.
						EXPRESSION FOLD-CHANGES (FCEs) AND padj-VALUES ARE INDICATED FOR EACH miRNA.
						EXPRESSION FOLD-CHANGES AND padj-VALUES HAVE BEEN CALCULATED ONLY FOR miIRNAs OF MEAN EXPRESSION > 10 READS.
						NORMALIZATION HAS BEEN PERFORMED USING A DESEQ PROCEDURE.
						DATA ARE LISTED BY miRNA NAMES.
						p-VALUES HAVE BEEN CALCULATED USING MANN AND WHITNEY TESTS.
						padj-VALUES HAVE BEEN CALCULATED AS DESCRIBED IN BENJAMINI & HOCHBERG (1995) J. Royal Stat Soc Ser B, 57(1):289-300

## Sheet: COMPARISONS
																										C-HF versus C-C		HF-C versus C-C		HF-HF versus C-C
miRNA	C-C1	C-C2	C-C3	C-C4	C-C5	C-C6	C-HF1	C-HF2	C-HF3	C-HF4	C-HF5	C-HF6	HF-C1	HF-C2	HF-C3	HF-C4	HF-C5	HF-C6	HF-HF1	HF-HF2	HF-HF3	HF-HF4	HF-HF5	HF-HF6	MEAN	FCE	padj-Value	FCE	padj-Value	FCE	padj-Value	miRNA
let-7a-1-3p	24.3445	34.3039	38.6849	35.9941	21.4271	45.9146	18.9337	70.1756	32.4768	23.3681	45.9139	32.0999	115.333	63.4224	56.5581	182.522	70.3142	124.887	79.6722	58.2423	72.573	60.7952	49.9697	63.1583	59.2119	1.11112	0.456898	3.05497	0.04237	1.91565	0.00400035	let-7a-1-3p
let-7a-5p	174456	129798	199967	208925	146738	98329.5	159221	187571	254100	264553	298818	169782	134522	227706	183657	122264	132979	177695	142462	146171	115639	78564.7	100142	102344	164850	1.39222	0.236009	1.02151	0.480366	0.715207	0.0651403	let-7a-5p
let-7b-3p	95.3492	203.042	113.001	202.408	82.8514	115.934	52.0677	140.351	69.0131	133.532	325.39	152.946	187.346	220.197	161.714	170.528	225.163	199.54	180.762	130.074	136.214	180.853	187.501	151.812	159.066	1.07472	0.483203	1.43307	0.069772	1.19029	0.222117	let-7b-3p
let-7b-5p	122952	102074	132348	155647	94532	75082.9	107319	160389	197579	264570	264708	162824	92409.1	169262	173037	76996.8	108014	126123	97245.4	102887	75730	48093.6	81741.7	83723.5	128137	1.69547	0.192248	1.09259	0.381169	0.716958	0.0623807	let-7b-5p
let-7c-1-3p	18.2583	25.9597	20.3605	27.1124	7.14236	11.4786	16.567	16.3199	16.2384	23.3681	19.9626	5.66468	27.0049	22.091	17.1769	43.8054	21.3313	32.7916	39.4077	29.1212	29.0292	27.5877	35.2997	24.9156	23.2498	0.889484	0.448935	1.48851	0.12028	1.68034	0.0226103	let-7c-1-3p
let-7c-5p	339346	263869	371843	439057	283773	207573	328921	427428	535779	651122	668062	400648	269878	432926	435240	231069	299215	347097	287304	287606	233932	155751	241494	230781	348738	1.5807	0.192248	1.05771	0.422286	0.754079	0.0865445	let-7c-5p
let-7d-3p	1624.99	1931.21	1465.96	2529.4	1492.75	1336.11	1573.87	1543.86	1619.78	1982.95	2601.12	1684.3	2302.73	2483.45	1957.33	2187.14	2408.06	2119.59	2114.31	1803.57	1621.17	1814.66	2090.48	1659.5	1914.51	1.06025	0.456898	1.29651	0.062989	1.06967	0.338857	let-7d-3p
let-7d-5p	73475.7	77601.8	85864.2	109839	79700.2	47979.6	70521	90023.9	95191.5	114163	133336	84785.2	93391.9	118914	129627	63620.5	99634.5	111798	75728	87538.2	65409	67569	78351.1	87705.4	89240.3	1.23935	0.284072	1.3004	0.105415	0.974371	0.438191	let-7d-5p
let-7e-3p	18.2583	25.0325	16.2884	24.7752	17.1417	28.6966	23.6671	13.0559	6.08939	23.3681	17.9663	13.2176	32.0683	21.3783	20.5285	30.7681	15.8009	20.2331	24.844	17.4727	35.17	36.7836	30.7153	23.1773	22.3541	0.747849	0.282111	1.0813	0.381169	1.29165	0.115401	let-7e-3p
let-7e-5p	70467.1	58624.4	82758.3	100087	53392	47374.6	61245.8	72289.1	124877	136710	165226	107623	56104.4	84366.1	86883.7	57252.6	70790.6	88300.7	65629.3	71280.8	55795.8	38701.5	54968.5	65765.7	78188.1	1.61853	0.230566	1.0751	0.385371	0.853256	0.219407	let-7e-5p
let-7f-1-3p	2.02871	11.1256	1.01802	11.2189	14.2847	1.14786	2.36671	4.89597	2.0298	3.3383	11.9776	16.994	23.0667	9.97656	13.4064	13.5588	15.0109	14.6516	17.9905	15.5313	10.6068	16.3483	16.5038	13.327	10.9335	1.01907	0.498971	2.19653	0.051516	2.21213	0.0299556	let-7f-1-3p
let-7f-2-3p	2.02871	2.78139	6.10815	3.27219	4.28542	8.03505	14.2003	9.79195	8.11919	3.3383	1.99626	1.88823	10.1268	7.83873	5.44633	32.854	10.2706	8.37232	6.85352	5.82423	6.1408	5.61972	7.79344	3.4766								let-7f-2-3p
let-7f-5p	91119.3	64066.6	99396.8	95682.6	79230.2	47635.2	87409.9	99221.8	106968	105060	119532	78304.8	91026.8	124738	104587	74280.9	75611.5	124159	88999.8	85851.1	76468	50345.6	65916	73704.5	87888.1	1.25017	0.257251	1.24579	0.145355	0.924872	0.340126	let-7f-5p
let-7g-3p	2.02871	3.70852	1.01802	1.40237	1.42847	1.14786	14.2003	4.89597	2.0298	3.3383	1.99626	1.88823	1.68781	3.56306	0.418949	10.9513	0.790047	4.18616	5.14014	1.94141	6.1408	3.0653	3.6675	1.7383								let-7g-3p
let-7g-5p	38794.9	27883.5	38596.4	34945.1	34797.6	21706.1	35718.5	38394.2	38405.8	37712.8	37362	29067.4	36866.7	44600.9	39222.8	27613.6	31728.3	46818	31188.6	34409.6	28258.3	23068.4	24146.8	30350.7	33819	1.10135	0.370553	1.15314	0.209411	0.871388	0.173786	let-7g-5p
let-7i-3p	20.2871	15.7612	20.3605	18.6982	18.5701	34.4359	18.9337	19.5839	20.298	13.3532	47.9102	15.1058	21.9415	23.5162	25.5559	86.5678	18.9611	10.4654	23.9873	29.1212	36.2865	31.1639	28.8816	24.9156	26.0276	1.0552	0.483518	1.45971	0.307567	1.36095	0.0555261	let-7i-3p
let-7i-5p	27196.8	22167.7	32639.9	34318.3	32504.9	18947.8	27240.9	36013.2	34967.3	38941.2	45979.8	31408.8	50824.3	58051.5	56967	40971.1	43397.3	60361.6	42939.9	43528.4	47152.9	33844	44144.8	49052	39731.7	1.2788	0.236009	1.85112	0.006514	1.55364	0.00639831	let-7i-5p
miR-1-3p	8.11482	6.48992	1.01802	8.88166	17.1417	8.03505	14.2003	50.5917	24.3576	33.383	13.9738	9.44113	12.9398	15.6775	56.1391	13.0373	10.2706	4.18616	11.9937	5.82423	12.2816	6.13061	12.8363	4.63547	15.0659	2.93768	0.230566	2.25942	0.205542	1.08093	0.434059	miR-1-3p
miR-100-3p	16.2296	7.41705	4.0721	2.80473	1.42847	5.73932	9.46686	1.63199	2.0298	3.3383	1.99626	1.88823	4.50082	0.712612	2.93264	2.60746	5.53033	0.697693	0.85669	1.94141	3.34952	5.10884	1.83375	0.579434								miR-100-3p
miR-100-5p	3036.97	2799.01	3179.29	2732.75	2744.1	3069.39	3000.99	2733.59	2563.64	2724.05	2800.75	2567.99	3067.31	3095.58	2557.26	4238.17	3063.8	3136.13	3653.78	2578.19	3076.54	3083.18	2630.06	2637	2948.73	0.933349	0.257251	1.09092	0.248063	1.00554	0.479163	miR-100-5p
miR-101a-3p	742.506	478.4	627.103	282.811	721.379	587.706	880.418	722.972	562.254	480.715	347.349	477.721	450.644	371.983	323.847	1009.61	328.66	472.338	650.228	539.712	695.026	580.364	545.999	529.023	558.699	1.00916	0.498971	0.859641	0.352442	1.0292	0.438191	miR-101a-3p
miR-101a-5p	6.08612	0.927131	1.01802	1.40237	1.42847	1.14786	2.36671	8.15996	2.0298	3.3383	1.99626	1.88823	0.562602	0.712612	0.418949	3.65045	0.790047	2.09308	0.85669	1.94141	0.558254	3.0653	2.75063	0.579434								miR-101a-5p
miR-101b-3p	728.305	447.804	575.184	301.976	655.669	550.975	975.086	727.868	682.012	524.113	357.33	572.133	500.716	436.118	440.734	1267.75	435.316	632.11	716.193	714.439	853.012	548.178	561.128	630.424	618.107	1.1775	0.387645	1.13891	0.385646	1.2342	0.12315	miR-101b-3p
miR-103-1-5p	2.02871	0.927131	1.01802	0.467456	1.42847	1.14786	2.36671	1.63199	2.0298	3.3383	1.99626	1.88823	1.68781	0.712612	0.418949	0.521493	0.790047	0.697693	0.85669	1.94141	0.558254	0.510884	0.458438	0.579434								miR-103-1-5p
miR-103-2-5p	2.02871	0.927131	1.01802	0.467456	1.42847	1.14786	2.36671	1.63199	2.0298	3.3383	1.99626	1.88823	0.562602	0.712612	0.418949	1.56448	0.790047	0.697693	0.85669	1.94141	0.558254	0.510884	0.458438	0.579434								miR-103-2-5p
miR-103-3p	16264.1	14886.9	17586.4	15129.7	17824.5	14589.4	12382.7	14705.9	15002.2	15543.1	14586.7	14377	13945.2	14943.5	17971.2	8362.65	13516.9	13235.9	14419.8	16187.5	13540.5	14443.2	14669.5	15336.4	14727.1	0.899425	0.230566	0.851419	0.135865	0.920192	0.0964248	miR-103-3p
miR-105	6.08612	0.927131	1.01802	0.467456	1.42847	1.14786	2.36671	4.89597	2.0298	3.3383	1.99626	1.88823	0.562602	0.712612	0.418949	0.521493	0.790047	0.697693	0.85669	1.94141	1.67476	1.53265	0.458438	0.579434								miR-105
miR-106b-3p	68.976	105.693	86.5321	87.8817	95.7077	103.308	134.903	86.4956	75.1025	96.8106	103.805	86.8584	68.0748	57.7215	72.0592	94.9116	79.0047	51.6293	99.376	75.715	88.7624	78.1652	108.191	74.7469	86.6846	1.06546	0.440203	0.772492	0.061798	0.957779	0.372089	miR-106b-3p
miR-106b-5p	474.717	343.966	478.471	318.337	578.531	416.675	537.244	448.798	464.824	373.889	387.274	388.975	443.33	434.693	435.707	537.659	334.19	461.873	445.479	477.587	601.24	528.254	611.097	542.929	461.072	0.996287	0.498971	1.01408	0.482004	1.22825	0.0746127	miR-106b-5p
miR-107-3p	1221.28	1083.82	1241.99	860.119	1354.19	1122.61	1183.36	1299.07	1085.94	1024.86	912.29	1059.3	680.748	679.119	878.117	451.091	786.097	731.88	781.301	1017.3	759.784	1036.07	850.402	930.57	959.637	0.953632	0.439113	0.611134	0.009329	0.780857	0.0271387	miR-107-3p
miR-107-5p	2.02871	0.927131	1.01802	0.467456	1.42847	1.14786	2.36671	1.63199	6.08939	3.3383	1.99626	1.88823	0.562602	0.712612	0.418949	0.521493	2.37014	0.697693	0.85669	1.94141	0.558254	0.510884	0.458438	0.579434								miR-107-5p
miR-10a-3p	2.02871	0.927131	1.01802	0.467456	1.42847	1.14786	2.36671	1.63199	2.0298	3.3383	1.99626	1.88823	0.562602	0.712612	2.51369	0.521493	0.790047	0.697693	0.85669	1.94141	0.558254	0.510884	0.458438	0.579434								miR-10a-3p
miR-10a-5p	22.3158	12.0527	16.2884	21.503	29.9979	16.0701	9.46686	31.0078	22.3278	13.3532	13.9738	13.2176	12.9398	19.2405	13.8253	7.82239	11.8507	5.58154	18.8472	7.76564	19.5389	3.0653	16.9622	8.6915	15.3211	0.874135	0.439113	0.602737	0.064193	0.633275	0.0912919	miR-10a-5p
miR-10b-5p	24.3445	12.0527	15.2704	8.4142	25.7125	25.253	16.567	27.7439	24.3576	13.3532	5.98878	16.994	20.8163	12.827	9.63582	3.12896	15.8009	0.697693	5.99683	1.94141	11.1651	1.53265	13.2947	6.37377	13.3026	0.945583	0.483203	0.566486	0.110479	0.362948	0.0226103	miR-10b-5p
miR-1188-3p	10.1435	11.1256	3.05407	5.14201	5.71389	1.14786	7.10014	13.0559	2.0298	3.3383	1.99626	7.55291	2.81301	2.85045	3.35159	2.60746	2.37014	2.79077	3.42676	5.82423	3.90778	6.13061	6.87656	2.89717								miR-1188-3p
miR-1188-5p	460.516	420.918	556.859	292.627	424.256	550.975	582.212	483.07	588.642	390.581	331.379	524.927	113.646	200.956	228.746	126.201	242.545	172.33	221.026	227.145	140.122	169.103	215.924	223.661	328.682	1.07193	0.440982	0.400726	0.007044	0.442318	0.0057185	miR-1188-5p
miR-1193-3p	66.9473	39.8666	37.6669	28.9823	45.7111	43.6188	78.1016	63.6477	38.5662	13.3532	17.9663	30.2116	19.1285	28.5045	27.6506	33.897	24.4915	22.3262	37.6944	33.004	39.0778	23.5007	37.1334	30.71	35.9066	0.920293	0.471351	0.593616	0.04237	0.765318	0.110479	miR-1193-3p
miR-1193-5p	2.02871	0.927131	1.01802	0.467456	1.42847	1.14786	2.36671	1.63199	2.0298	3.3383	1.99626	5.66468	0.562602	0.712612	0.418949	0.521493	0.790047	2.09308	0.85669	1.94141	0.558254	1.53265	2.29219	0.579434								miR-1193-5p
miR-122-3p	2.02871	0.927131	1.01802	0.467456	1.42847	1.14786	2.36671	1.63199	2.0298	3.3383	1.99626	1.88823	0.562602	0.712612	0.418949	0.521493	0.790047	0.697693	0.85669	1.94141	0.558254	0.510884	1.37531	0.579434								miR-122-3p
miR-122-5p	52.7463	23.1783	47.8471	59.8343	39.9972	48.2103	73.3682	58.7517	56.8344	93.4723	93.8241	49.0939	32.6309	52.0206	73.316	37.5475	46.6128	32.7916	46.2612	50.4767	34.6118	20.9462	55.0125	45.7753	51.0484	1.56484	0.192248	1.01143	0.491688	0.931093	0.384969	miR-122-5p
miR-1224	10194.2	7880.61	9320.01	7016.04	7228.07	6908.99	8749.74	8101.21	16885.9	13837.2	12374.8	21010.3	3600.65	5517.04	5126.68	4553.67	6856.03	6715.3	5191.54	5321.41	2857.7	3366.21	4142.44	5618.19	7848.92	1.66761	0.214598	0.66675	0.022393	0.5458	0.00511633	miR-1224
miR-124-3p	9605.92	9369.59	8473.02	8081.84	8477.99	8455.17	10520	9111.41	8685.51	7431.05	7382.16	8255.33	8002.45	9337.35	6409.5	6804.43	9746.02	9583.51	7430.93	8980.96	6082.18	13122.6	6576.29	10506.9	8601.34	0.979452	0.466859	0.950818	0.345704	1.0045	0.490073	miR-124-3p
miR-124-5p	14.2009	12.9798	26.4686	11.2189	22.8556	25.253	21.3004	1.63199	16.2384	3.3383	11.9776	20.7705	12.3772	11.4018	8.37897	17.7307	15.8009	12.5585	9.42359	7.76564	8.37381	16.8592	13.7531	15.0653	14.0718	0.666129	0.308571	0.692603	0.112514	0.630577	0.0683518	miR-124-5p
miR-1247-3p	6.08612	2.78139	6.10815	3.27219	4.28542	8.03505	2.36671	9.79195	2.0298	3.3383	15.9701	9.44113	6.75122	11.4018	4.60844	3.12896	3.95024	2.79077	5.14014	7.76564	2.23302	5.10884	3.6675	4.63547								miR-1247-3p
miR-1247-5p	346.909	577.603	355.291	266.917	381.402	486.694	168.037	141.983	458.734	337.168	517.031	570.244	655.431	709.048	253.464	467.257	336.56	483.501	263.86	264.032	142.355	604.886	198.045	184.839	382.137	0.908226	0.456898	1.2031	0.276412	0.686602	0.138469	miR-1247-5p
miR-1249	308.363	612.834	213.785	289.355	171.417	237.608	331.34	318.238	249.665	270.402	341.36	304.005	360.065	287.895	278.601	155.926	437.686	312.566	215.886	153.371	136.214	238.072	215.007	234.671	278.097	0.98999	0.498971	0.999661	0.499467	0.650838	0.141433	miR-1249
miR-125a-3p	399.655	468.201	472.363	636.207	341.405	383.387	381.041	496.125	759.145	761.132	894.324	813.826	372.443	478.875	471.736	280.041	509.581	415.825	624.527	520.298	448.836	427.61	716.538	574.798	526.997	1.5199	0.195962	0.936059	0.381169	1.22634	0.121448	miR-125a-3p
miR-125a-5p	43755.1	52101.1	40261.8	53840.1	29833.7	39689.7	25693.1	32403.2	48500	53149	60137.3	53716.3	42676.7	40829.8	41976.6	32829	42023.4	36154.5	38984.5	36849.9	35789.7	26620.6	36883.1	35226.7	40830.2	1.05441	0.462192	0.911394	0.276332	0.810673	0.0858533	miR-125a-5p
miR-125b-1-3p	2440.53	2357.69	2816.87	2978.63	2097	1755.08	2428.25	2686.26	4165.15	4713.68	5908.93	4152.21	1902.16	3448.33	2238.86	1770.47	2844.17	2174.01	2885.33	2430.65	2104.06	1741.6	2467.77	2245.31	2781.37	1.66515	0.192248	0.995306	0.494399	0.960466	0.390109	miR-125b-1-3p
miR-125b-2-3p	829.74	813.094	804.239	857.781	698.523	686.423	515.944	685.436	805.83	894.664	774.548	704.309	960.924	942.785	908.7	992.4	754.495	782.114	843.839	693.083	749.177	680.497	711.495	604.349	778.933	0.934097	0.394557	1.13894	0.078098	0.913139	0.131953	miR-125b-2-3p
miR-125b-5p	34331.8	42368	34021.4	38468.3	28908	43955.2	37682.8	33158.8	32848.2	32762.1	36375.8	35434.5	34835.2	31560.1	30431.6	31181.6	32719.8	31453.4	39193.6	33347.6	35904.7	33130.8	35354.3	33178.9	34691.9	0.937896	0.387645	0.865478	0.104492	0.946216	0.292384	miR-125b-5p
miR-126a-3p	1316.63	960.508	1106.59	972.308	1077.07	1524.36	1550.2	1382.3	1138.72	1088.29	1042.05	970.549	1528.59	1501.47	1333.51	3288.01	1027.85	1131.66	2146.86	1438.58	2005.25	1545.42	2561.29	1474.08	1463.01	1.03085	0.472037	1.41015	0.198298	1.60568	0.0226103	miR-126a-3p
miR-126a-5p	160.268	89.9317	90.6042	90.6864	118.563	159.553	97.0353	122.399	103.52	93.4723	105.802	86.8584	168.218	148.936	129.455	305.073	111.397	128.376	217.599	168.903	291.967	232.963	283.773	126.896	151.344	0.858345	0.369133	1.39719	0.173022	1.86315	0.0222724	miR-126a-5p
miR-127-3p	17990.6	14254.6	17941.7	14943.2	17198.8	19606.7	18805.9	15546.4	15970.5	15409.6	15319.3	17494.4	13662.8	13423.5	13235	22345.4	15763.8	17215.6	12761.3	12869.6	11642.4	11704.3	12278.8	13565.7	15456.2	0.966749	0.440982	0.9383	0.352442	0.734014	0.00923325	miR-127-3p
miR-127-5p	1347.06	1111.63	1535.18	908.734	1454.19	1167.38	1476.83	1396.98	1303.13	951.415	980.163	1238.68	1074.01	895.753	863.872	1322.51	1116.34	1068.17	902.094	792.095	946.799	887.916	895.329	902.178	1105.77	0.97648	0.483203	0.842703	0.133617	0.707907	0.0226103	miR-127-5p
miR-128-1-5p	2.02871	7.41705	1.01802	7.94675	11.4278	4.59146	2.36671	14.6879	6.08939	10.0149	9.98129	5.66468	7.31383	5.70089	5.86528	7.3009	11.0607	9.07001	6.85352	9.70705	3.34952	7.15237	5.95969	8.6915								miR-128-1-5p
miR-128-2-5p	129.837	67.6806	59.0454	67.3136	69.9952	50.506	78.1016	125.663	152.235	130.194	95.8204	219.034	45.0082	47.0324	52.7875	41.1979	116.137	64.1878	46.2612	27.1797	18.4224	35.7619	25.6725	55.0462	75.8384	1.80263	0.195962	0.824412	0.311138	0.468844	0.0290436	miR-128-2-5p
miR-128-3p	3704.42	2362.33	3045.93	2075.04	2951.22	2832.93	4392.62	3329.26	3111.68	2133.17	2197.88	2875.77	2365.18	2100.07	1636.41	4409.74	3372.71	3573.58	1937.83	1720.09	983.644	2884.45	1323.05	1945.74	2636.03	1.06296	0.456898	1.02863	0.479293	0.636041	0.0271387	miR-128-3p
miR-129-1-3p	87.2343	119.6	93.6582	87.8817	104.279	105.603	115.969	91.3915	66.9833	86.7958	87.8354	54.7586	74.2635	70.5485	57.8149	86.0463	79.0047	62.7924	96.8059	52.4181	54.7089	91.4482	62.806	48.093	80.7808	0.842003	0.284072	0.719542	0.014602	0.679107	0.0234097	miR-129-1-3p
miR-129-2-3p	1107.67	2101.81	1251.15	1209.31	1091.35	1447.46	1048.45	943.291	933.707	787.838	866.376	825.155	1354.75	1155.14	904.929	1208.82	1156.63	1470.74	1426.39	1207.56	993.134	2070.61	918.251	1030.81	1187.97	0.658422	0.192248	0.883326	0.288143	0.931537	0.389812	miR-129-2-3p
miR-129-5p	1438.35	1682.74	1556.56	1545.41	1609.89	2043.2	1862.6	1537.34	1418.83	1395.41	2012.23	1710.73	1124.64	1474.39	1195.68	1740.22	1437.89	1391.2	1552.32	1912.29	1658.57	2781.25	1929.56	1707.01	1654.93	1.00618	0.496169	0.846891	0.089345	1.16857	0.164498	miR-129-5p
miR-1298	48.6889	64.8992	50.9012	41.6036	51.425	86.0898	87.5684	55.4877	32.4768	26.7064	73.8616	67.9762	31.5057	34.2054	25.1369	75.6164	30.0218	42.5593	47.1179	34.9454	55.8254	81.2305	104.524	57.3639	54.489	1.00137	0.499175	0.695693	0.121813	1.10884	0.367134	miR-1298
miR-1306-3p	20.2871	10.1984	22.3965	18.6982	21.4271	13.7744	37.8674	29.3758	6.08939	16.6915	19.9626	20.7705	3.37561	8.55134	10.0548	9.38687	10.2706	11.8608	14.5637	5.82423	7.81556	11.7503	9.62719	4.63547	14.3856	1.22453	0.404917	0.501022	0.021532	0.507732	0.0168904	miR-1306-3p
miR-1306-5p	34.488	59.3364	31.5588	28.5148	18.5701	33.2881	59.1679	37.5358	20.298	23.3681	35.9327	47.2057	20.2537	25.654	19.2716	10.9513	22.1213	20.2331	25.7007	21.3555	24.0049	29.1204	28.8816	27.8128	29.3594	1.08628	0.459323	0.575852	0.070304	0.762436	0.161597	miR-1306-5p
miR-130a-3p	478.774	539.59	494.76	479.142	577.103	462.589	418.908	576.093	416.109	393.919	445.166	434.292	501.278	481.725	531.227	573.642	472.448	445.826	417.208	528.064	624.686	574.744	604.221	497.733	498.719	0.885397	0.261423	0.991487	0.479293	1.07081	0.240991	miR-130a-3p
miR-130a-5p	6.08612	0.927131	1.01802	0.467456	1.42847	1.14786	2.36671	1.63199	2.0298	10.0149	1.99626	1.88823	0.562602	0.712612	2.51369	0.521493	0.790047	2.09308	0.85669	1.94141	1.67476	2.04354	0.458438	0.579434								miR-130a-5p
miR-130b-3p	16.2296	8.34418	18.3244	3.27219	12.8563	5.73932	9.46686	14.6879	10.149	23.3681	13.9738	15.1058	2.25041	8.55134	4.60844	4.17194	8.69052	3.48846	6.85352	1.94141	4.46603	2.55442	7.335	5.2149								miR-130b-3p
miR-130b-5p	50.7176	18.5426	39.703	21.503	18.5701	41.3231	52.0677	22.8479	73.0727	36.7213	35.9327	32.0999	22.5041	22.091	15.9201	17.2093	21.3313	38.3731	40.2644	19.4141	17.8641	10.7286	23.3803	19.1213	29.6376	1.32771	0.367562	0.721943	0.191878	0.686979	0.152096	miR-130b-5p
miR-132-3p	2077.39	1757.84	1716.39	2509.3	1685.6	1866.43	2179.74	1969.81	2086.63	2209.95	2102.06	2033.62	3335.1	3078.48	3110.69	4043.65	2971.37	2988.22	4510.47	3020.83	4145.6	2820.08	4227.71	3232.08	2736.63	1.08343	0.357403	1.68153	0.005133	1.89071	0.0066308	miR-132-3p
miR-132-5p	265.76	182.645	214.803	180.438	158.56	270.896	307.673	257.855	211.099	250.372	171.678	247.358	210.976	244.426	223.3	511.584	197.512	226.75	248.44	219.379	245.632	206.397	256.267	202.802	238.025	1.13584	0.370553	1.2682	0.249578	1.08312	0.28314	miR-132-5p
miR-133a-3p	10.1435	9.27131	12.2163	9.34911	4.28542	6.88718	7.10014	4.89597	8.11919	3.3383	15.9701	15.1058	9.56423	32.0675	15.5011	10.4299	15.8009	6.97693	12.8503	13.5899	11.1651	14.3047	22.4634	5.2149	11.5255	1.04557	0.488163	1.73223	0.148364	1.52606	0.108623	miR-133a-3p
miR-133a-5p	2.02871	0.927131	1.01802	0.467456	1.42847	1.14786	2.36671	1.63199	6.08939	3.3383	1.99626	1.88823	0.562602	0.712612	0.418949	0.521493	0.790047	0.697693	0.85669	1.94141	0.558254	0.510884	0.458438	0.579434								miR-133a-5p
miR-134-3p	6.08612	11.1256	9.16222	11.6864	14.2847	18.3658	18.9337	19.5839	20.298	10.0149	15.9701	9.44113	10.1268	7.12612	15.5011	14.6018	16.591	12.5585	18.8472	19.4141	18.9806	27.0768	23.8388	20.8596	15.4365	1.33278	0.297599	1.08195	0.41138	1.82457	0.00807804	miR-134-3p
miR-134-5p	3558.35	3245.89	3665.91	3373.63	3388.34	3580.19	3289.73	3337.42	3749.04	4146.17	3878.73	4924.5	2226.78	3001.52	3040.31	2718.02	3336.37	3459.16	2834.79	3164.5	2648.92	2536.54	3635.87	3336.38	3336.54	1.12076	0.284072	0.854407	0.064193	0.872416	0.0630855	miR-134-5p
miR-135a-3p	383.425	381.051	412.3	540.379	444.255	362.725	324.24	458.59	617.059	670.998	644.791	523.039	326.309	425.429	536.673	280.563	440.056	413.034	447.192	419.345	439.346	287.628	588.175	422.407	449.542	1.2831	0.257251	0.959562	0.422286	1.03168	0.426524	miR-135a-3p
miR-135a-5p	951.463	743.559	914.186	502.047	1082.78	1116.87	662.68	842.108	627.208	634.277	680.724	709.973	1027.87	807.389	838.735	2197.57	659.69	1379.34	1250.77	1153.2	1366.05	1327.79	1084.2	1002.42	981.787	0.782723	0.257251	1.30121	0.254446	1.35277	0.0329681	miR-135a-5p
miR-135b-3p	12.1722	10.1984	1.01802	3.73965	8.57084	9.18291	9.46686	6.52797	2.0298	3.3383	1.99626	9.44113	6.18862	3.56306	3.35159	3.65045	7.90047	4.88385	7.71021	1.94141	2.79127	2.55442	5.04281	1.7383								miR-135b-3p
miR-135b-5p	172.44	199.333	208.695	110.787	242.84	244.495	234.305	228.479	166.443	233.681	145.727	166.164	204.225	146.798	183.918	334.798	129.568	210.703	193.612	194.141	287.501	302.443	276.896	232.932	210.455	0.996783	0.498971	1.02666	0.480366	1.26212	0.0988736	miR-135b-5p
miR-136-3p	271.847	150.195	237.2	90.219	205.7	257.122	402.341	195.839	278.082	153.562	141.734	190.711	158.654	92.6395	98.4529	818.743	112.187	201.633	204.749	141.723	171.384	152.754	104.524	109.513	205.896	1.12372	0.448657	1.22274	0.422589	0.729737	0.12305	miR-136-3p
miR-136-5p	519.349	607.271	515.12	489.894	832.8	409.787	565.645	561.405	503.39	430.64	453.151	473.945	702.127	472.461	722.687	667.51	617.027	771.648	507.16	722.205	801.095	985.495	595.969	780.497	612.845	0.88559	0.38642	1.17167	0.195296	1.30176	0.0942343	miR-136-5p
miR-137-3p	850.028	640.648	705.491	361.343	818.515	663.465	823.617	794.78	625.178	554.157	403.244	653.326	543.474	522.344	486.818	1099.31	629.668	1112.82	692.205	735.794	647.017	779.098	546.916	960.122	693.724	0.954156	0.467132	1.08787	0.41138	1.07963	0.340495	miR-137-3p
miR-137-5p	423.999	338.403	457.093	421.645	357.118	329.437	390.508	331.294	462.794	574.187	628.821	523.039	268.924	428.992	344.795	281.606	427.416	390.708	304.125	337.805	229.442	252.887	248.015	358.09	379.631	1.25044	0.257251	0.920413	0.299046	0.743381	0.0210458	miR-137-5p
miR-138-1-3p	58.8325	38.0124	33.5948	50.0178	34.2833	48.2103	44.9676	55.4877	38.5662	23.3681	27.9476	39.6528	42.7578	23.5162	38.5433	42.2409	66.364	46.7454	27.4141	44.6524	36.8448	103.199	40.8009	50.4107	44.0179	0.874649	0.389481	0.989414	0.491688	1.15353	0.349284	miR-138-1-3p
miR-138-2-3p	66.9473	69.5348	58.0274	54.2249	67.1382	59.6889	78.1016	76.7036	26.3874	46.7362	63.8803	43.4292	55.6976	40.6189	49.4359	44.8484	56.8834	90.0024	53.9715	52.4181	38.5195	112.394	61.4306	57.9434	59.3735	0.892632	0.413544	0.898619	0.308139	1.00297	0.49455	miR-138-2-3p
miR-138-5p	649.186	610.052	753.338	383.314	672.811	664.613	868.584	765.404	550.075	534.128	379.289	647.662	679.623	641.35	509.861	1551.44	622.557	849.79	590.259	561.068	447.162	692.248	440.559	758.479	659.285	1.00317	0.498971	1.30035	0.243465	0.934766	0.350877	miR-138-5p
miR-139-3p	470.66	410.719	533.445	494.568	335.691	470.624	534.877	525.501	917.469	724.411	540.986	974.325	255.984	367.708	441.991	316.546	537.232	300.008	355.526	328.098	231.675	232.963	268.644	259.586	451.218	1.55303	0.192248	0.817271	0.142513	0.617332	0.0057185	miR-139-3p
miR-139-5p	953.492	765.81	974.249	790.468	935.65	818.427	873.318	822.524	846.426	737.764	507.05	878.025	814.648	719.738	775.893	960.068	968.598	983.747	587.689	634.841	472.841	927.254	492.82	621.732	785.961	0.890611	0.310706	0.997059	0.492631	0.713461	0.0226103	miR-139-5p
miR-140-3p	3552.26	3613.03	3616.02	3116.06	3315.49	3790.25	3081.46	3388.01	3889.09	3672.13	4158.21	4426	3115.13	3016.48	3087.23	4047.83	3223.39	2948.45	4039.29	3550.84	4086.98	3621.66	4065.42	3885.68	3596.1	1.07674	0.357403	0.925507	0.191878	1.10697	0.0330852	miR-140-3p
miR-140-5p	921.032	842.762	919.276	1062.06	1037.07	656.578	655.58	980.827	1027.08	1221.82	1555.09	996.984	1709.75	1564.18	1394.26	1332.41	1491.61	1956.33	1847.88	1698.73	2112.43	1662.93	2038.67	2067.42	1364.7	1.18361	0.357403	1.73725	0.006514	2.10122	0.000303976	miR-140-5p
miR-141-3p	73.0334	51.9193	31.5588	130.888	55.7104	114.786	66.268	107.711	71.0429	96.8106	125.764	71.7526	334.186	184.566	186.013	380.69	84.5351	16.0469	379.514	374.692	780.998	138.96	618.432	283.343	198.301	1.17789	0.422621	2.59019	0.105768	5.6256	0.0241648	miR-141-3p
miR-141-5p	2.02871	0.927131	1.01802	1.40237	1.42847	1.14786	2.36671	1.63199	2.0298	3.3383	1.99626	1.88823	1.68781	2.13783	0.418949	4.69343	0.790047	0.697693	5.14014	1.94141	3.90778	1.53265	2.75063	1.7383								miR-141-5p
miR-142-3p	40.5741	32.4496	53.9553	28.0473	51.425	48.2103	47.3343	63.6477	46.6854	70.1043	13.9738	28.3234	38.8195	14.9648	27.6506	85.0033	27.6517	44.6524	53.9715	52.4181	120.583	41.3816	42.6347	63.7377	47.425	1.0605	0.477301	0.937488	0.462961	1.47147	0.142888	miR-142-3p
miR-142-5p	46.6602	23.1783	28.5047	44.4083	35.7118	39.0274	54.4344	37.5358	58.8642	43.3979	17.9663	26.4352	29.2553	42.7567	18.0148	49.0203	35.5521	36.9777	40.2644	33.004	70.34	30.653	42.6347	30.71	38.1378	1.09721	0.453821	0.972809	0.479293	1.13847	0.313141	miR-142-5p
miR-143-3p	15779.3	12036	13177.3	17903.1	12093.4	11537.2	14538.7	21503.1	21759.4	19539.1	21246.2	15219.1	21502.6	37476.2	18671.7	19515.8	20895.2	13449.4	22306.5	22262.2	24855.1	13599.7	31333.3	15512.6	19071.3	1.37902	0.17903	1.59356	0.078208	1.57367	0.0401587	miR-143-3p
miR-143-5p	16.2296	0.927131	10.1802	15.426	9.99931	13.7744	21.3004	14.6879	2.0298	3.3383	1.99626	15.1058	14.6277	10.6892	8.79792	11.9943	15.8009	6.27924	12.8503	1.94141	15.6311	16.8592	37.1334	11.0092	12.0254	0.87859	0.466859	1.02484	0.48487	1.43417	0.261815	miR-143-5p
miR-144-3p	2.02871	4.63566	1.01802	0.467456	5.71389	9.18291	2.36671	13.0559	2.0298	13.3532	1.99626	5.66468	0.562602	0.712612	2.09474	3.12896	2.37014	0.697693	2.57007	1.94141	0.558254	0.510884	2.75063	0.579434								miR-144-3p
miR-144-5p	26.3732	30.5953	9.16222	14.0237	27.141	16.0701	14.2003	21.2159	2.0298	16.6915	17.9663	28.3234	7.31383	12.1144	31.8401	14.0803	17.381	27.21	35.981	15.5313	42.4273	38.3163	44.01	16.2241	21.9259	0.814062	0.410491	0.891171	0.410912	1.56032	0.102085	miR-144-5p
miR-145-3p	26.3732	56.555	35.6309	66.8462	32.8549	33.2881	23.6671	62.0157	34.5066	43.3979	53.899	28.3234	84.3903	85.5134	93.8445	89.1752	62.4137	54.4201	75.3887	71.8322	111.093	69.4802	135.239	70.6909	62.5349	0.977187	0.494724	1.86746	0.01664	2.12176	0.0182639	miR-145-3p
miR-145-5p	119.694	499.724	186.298	460.911	172.845	292.705	47.3343	114.239	91.3409	180.268	245.54	149.17	532.221	327.089	385.014	331.148	286.787	206.517	777.874	898.873	1270.03	935.939	1402.36	574.219	437.006	0.477949	0.257062	1.19432	0.333513	3.38262	0.00811854	miR-145-5p
miR-146a-3p	2.02871	0.927131	1.01802	1.86982	4.28542	4.59146	2.36671	1.63199	2.0298	3.3383	1.99626	1.88823	1.68781	0.712612	2.93264	1.56448	3.16019	0.697693	0.85669	1.94141	3.34952	2.04354	3.6675	2.31773								miR-146a-3p
miR-146a-5p	1097.53	1244.21	1104.56	2972.55	1171.35	1131.79	736.048	1888.21	1554.83	2173.23	2744.86	1336.86	2357.3	3590.14	3081.37	1577.51	2751.73	2022.61	2151.15	2710.21	3208.84	1639.94	3018.35	2359.45	2067.69	1.19629	0.427836	1.76344	0.052489	1.72987	0.0330174	miR-146a-5p
miR-146b-3p	2.02871	0.927131	1.01802	0.467456	1.42847	3.44359	2.36671	1.63199	2.0298	3.3383	5.98878	1.88823	2.81301	3.56306	2.51369	4.69343	4.74028	2.09308	0.85669	1.94141	0.558254	5.61972	0.458438	6.9532								miR-146b-3p
miR-146b-5p	639.042	512.704	582.31	588.994	581.388	620.994	395.241	626.685	558.195	597.555	463.132	545.698	708.879	946.348	721.43	831.781	692.081	784.207	658.794	712.498	621.895	556.352	504.281	658.816	629.554	0.903862	0.308571	1.32884	0.017312	1.0531	0.269482	miR-146b-5p
miR-147	2.02871	0.927131	4.0721	1.40237	1.42847	1.14786	2.36671	1.63199	2.0298	3.3383	1.99626	1.88823	1.68781	0.712612	0.418949	0.521493	0.790047	0.697693	0.85669	1.94141	0.558254	1.53265	0.458438	0.579434								miR-147
miR-148a-3p	941.319	598	799.149	538.509	668.525	751.851	1031.89	905.755	722.608	610.909	417.218	602.344	672.872	667.717	672.413	750.949	504.05	471.64	833.559	753.267	1056.78	420.457	783.011	611.882	699.445	0.998457	0.499175	0.87022	0.208372	1.0376	0.434059	miR-148a-3p
miR-148a-5p	24.3445	9.27131	13.2343	7.94675	11.4278	17.218	16.567	1.63199	12.1788	3.3383	11.9776	9.44113	10.1268	9.26395	7.54108	26.0746	5.53033	9.7677	11.9937	9.70705	11.1651	10.7286	7.335	5.2149	10.9594	0.660751	0.308571	0.818581	0.348016	0.672849	0.12315	miR-148a-5p
miR-148b-3p	754.678	658.263	751.302	772.237	789.945	832.201	866.218	853.532	692.161	867.958	842.421	793.055	803.396	733.99	872.251	927.735	840.61	758.392	638.234	739.677	955.173	666.192	892.12	907.972	800.405	1.07825	0.279193	1.08286	0.134433	1.05281	0.323097	miR-148b-3p
miR-148b-5p	28.4019	32.4496	22.3965	20.1006	29.9979	33.2881	2.36671	24.4799	26.3874	10.0149	9.98129	32.0999	33.1935	36.3432	30.1643	28.6821	18.9611	23.7216	36.8377	23.2969	29.0292	27.5877	32.0906	24.3362	25.6754	0.632102	0.257251	1.02659	0.468126	1.03927	0.401425	miR-148b-5p
miR-149-5p	1813.66	1857.04	1561.65	1376.19	1541.32	2121.25	1924.14	1499.8	1301.1	1335.32	1099.94	1674.86	1205.09	1091.01	1049.47	1665.65	1315.43	1506.32	1052.87	1056.13	808.91	874.633	973.721	1148.44	1368.91	0.860194	0.301945	0.76262	0.046608	0.575857	0.00511633	miR-149-5p
miR-150-3p	16.2296	17.6155	16.2884	13.5562	8.57084	27.5487	52.0677	9.79195	36.5364	20.0298	21.9588	30.2116	3.93821	5.70089	12.1495	5.73642	10.2706	10.4654	10.2803	9.70705	9.49032	8.68502	11.9194	12.7475	15.8957	1.70922	0.270833	0.483533	0.044801	0.629496	0.0683518	miR-150-3p
miR-150-5p	1061.01	1437.05	722.797	1316.82	704.237	959.614	866.218	923.707	822.068	908.017	1227.7	974.325	1494.83	1170.11	1105.19	1208.82	1370.73	1243.99	1310.74	1209.5	1420.76	1690.51	1489.01	1354.72	1166.35	0.92268	0.440982	1.22448	0.135865	1.36663	0.0396043	miR-150-5p
miR-151-3p	4881.07	4382.55	4635.06	6156.86	3856.88	3816.65	4657.69	6304.38	10057.7	9894.72	11959.6	10458.9	3840.32	6153.4	4592.93	3871.04	5640.15	4112.2	6131.33	4738.98	4744.6	3593.05	6418.59	4492.35	5807.95	1.92336	0.17903	1.01735	0.480366	1.08619	0.308567	miR-151-3p
miR-151-5p	3138.41	3381.25	3070.36	4084.63	3272.63	2457.58	2963.13	3381.49	3089.35	3158.03	3882.72	2843.67	3448.75	3751.19	3956.97	2214.78	3723.49	3235.2	3068.66	3263.51	3911.69	3953.22	4441.34	3582.06	3386.42	0.995544	0.498971	1.0477	0.401466	1.1451	0.127833	miR-151-5p
miR-152-3p	237.359	240.127	185.28	339.373	195.701	332.881	234.305	339.454	249.665	313.8	279.476	222.811	418.013	437.543	444.924	359.308	316.019	246.286	485.743	396.048	582.817	301.932	694.991	365.043	342.454	1.07107	0.440982	1.45167	0.047019	1.84657	0.024525	miR-152-3p
miR-152-5p	2.02871	0.927131	1.01802	0.467456	1.42847	3.44359	2.36671	1.63199	2.0298	3.3383	1.99626	1.88823	1.68781	0.712612	1.25685	3.12896	2.37014	0.697693	2.57007	1.94141	0.558254	2.55442	0.458438	1.7383								miR-152-5p
miR-153-3p	539.636	479.327	503.922	272.527	869.94	394.865	683.981	536.925	442.496	307.123	293.45	481.498	708.316	571.514	444.505	694.107	601.226	1125.38	950.069	832.865	1112.6	1140.8	751.838	889.431	651.181	0.89715	0.448657	1.35449	0.168073	1.8553	0.00966115	miR-153-3p
miR-153-5p	30.4306	26.8868	22.3965	17.2959	34.2833	19.5137	2.36671	11.4239	6.08939	16.6915	1.99626	22.6587	47.2586	24.2288	43.5707	66.751	31.6019	57.2108	29.9841	17.4727	43.5438	34.2292	23.8388	36.5043	27.8428	0.405993	0.17903	1.79449	0.051516	1.23053	0.182537	miR-153-5p
miR-154-3p	121.722	180.791	172.046	153.325	188.558	125.117	175.137	141.983	129.907	143.547	85.8391	94.4113	156.403	118.294	162.133	70.4015	108.236	147.213	87.3824	112.602	139.564	169.103	115.068	99.6626	133.269	0.818667	0.282111	0.810019	0.140847	0.768279	0.0651403	miR-154-3p
miR-154-5p	54.775	51.9193	48.8652	35.0592	42.8542	47.0624	80.4683	73.4396	26.3874	50.0745	47.9102	37.7645	63.574	27.7919	44.4086	104.82	61.6237	53.0247	79.6722	64.0665	66.4322	79.6979	61.4306	64.8966	57.0008	1.12658	0.43574	1.2663	0.245697	1.48358	0.00494189	miR-154-5p
miR-155-3p	2.02871	0.927131	1.01802	1.40237	1.42847	1.14786	2.36671	1.63199	2.0298	3.3383	1.99626	1.88823	0.562602	0.712612	0.418949	0.521493	2.37014	0.697693	0.85669	1.94141	0.558254	0.510884	0.458438	0.579434								miR-155-3p
miR-155-5p	22.3158	45.4294	31.5588	69.1834	41.4257	22.9573	7.10014	34.2718	14.2086	40.0596	37.9289	18.8823	59.6358	81.2377	104.318	29.7251	57.6735	122.096	64.2517	62.1251	129.515	30.1421	108.191	71.2703	54.396	0.654662	0.302789	1.95253	0.070304	1.99895	0.0590878	miR-155-5p
miR-15a-3p	2.02871	0.927131	1.01802	0.467456	1.42847	1.14786	2.36671	1.63199	2.0298	3.3383	1.99626	1.88823	0.562602	0.712612	2.09474	0.521493	0.790047	0.697693	0.85669	1.94141	0.558254	0.510884	0.458438	0.579434								miR-15a-3p
miR-15a-5p	131.866	103.839	81.4419	89.7515	132.848	126.265	186.97	79.9676	109.609	96.8106	107.798	128.399	183.971	141.097	176.796	284.213	101.126	127.678	143.067	161.137	364.54	209.462	226.01	162.821	152.395	1.06538	0.456898	1.52382	0.099925	1.90243	0.0401587	miR-15a-5p
miR-15b-3p	2.02871	7.41705	7.12617	7.47929	5.71389	6.88718	2.36671	6.52797	2.0298	3.3383	5.98878	7.55291	10.1268	6.4135	12.5685	4.17194	2.37014	3.48846	11.9937	7.76564	10.0486	9.19591	13.7531	8.6915								miR-15b-3p
miR-15b-5p	111.579	156.685	122.163	204.278	185.701	135.448	115.969	243.167	105.55	96.8106	195.633	160.499	163.155	149.648	166.742	58.4072	112.977	71.8624	134.5	166.961	254.564	251.866	255.808	132.111	156.337	1.00194	0.499175	0.789198	0.192336	1.30568	0.128583	miR-15b-5p
miR-16-3p	6.08612	8.34418	5.09012	3.27219	9.99931	5.73932	11.8336	1.63199	2.0298	3.3383	5.98878	1.88823	3.93821	3.56306	4.60844	3.12896	2.37014	2.09308	4.28345	1.94141	4.46603	3.0653	6.41813	1.7383								miR-16-3p
miR-16-5p	787.138	711.11	680.04	773.172	849.941	817.279	724.215	1026.52	558.195	670.998	483.095	640.109	968.801	962.738	987.043	633.613	693.662	492.571	845.553	924.111	1148.33	1090.23	1087.87	665.769	800.921	0.888378	0.370924	1.02593	0.468126	1.24751	0.0635248	miR-16-5p
miR-17-1-3p	24.3445	13.907	17.3064	21.9704	25.7125	33.2881	23.6671	32.6398	26.3874	23.3681	15.9701	75.5291	15.7529	22.091	13.8253	14.0803	19.7512	13.9539	29.1275	15.5313	31.8205	24.5224	34.3828	28.9717	24.9125	1.44703	0.370553	0.72845	0.104492	1.20382	0.192998	miR-17-1-3p
miR-17-2-3p	2.02871	0.927131	3.05407	0.467456	1.42847	1.14786	2.36671	1.63199	6.08939	3.3383	1.99626	1.88823	0.562602	0.712612	0.418949	0.521493	0.790047	0.697693	0.85669	1.94141	0.558254	0.510884	0.458438	0.579434								miR-17-2-3p
miR-17-5p	109.55	120.527	122.163	71.5207	101.422	115.934	108.869	128.927	129.907	100.149	85.8391	96.2996	90.0163	94.0647	92.5877	63.1006	71.1043	53.0247	95.0926	110.66	95.4615	104.731	90.7706	71.8498	96.8155	1.01384	0.488184	0.723579	0.044801	0.886837	0.175369	miR-17-5p
miR-181a-1-3p	36.5167	29.6682	46.8291	36.929	28.5695	52.8017	54.4344	34.2718	10.149	43.3979	61.884	22.6587	32.6309	19.9531	15.0822	64.1436	41.8725	27.9077	38.551	17.4727	24.0049	41.8925	29.7984	28.3922	34.9922	0.980467	0.495933	0.871499	0.360041	0.778646	0.127597	miR-181a-1-3p
miR-181a-2-3p	24.3445	29.6682	36.6489	33.6568	38.5688	48.2103	11.8336	48.9597	26.3874	16.6915	37.9289	35.8763	31.5057	22.091	30.1643	25.0316	29.2318	32.0939	35.981	23.2969	29.5875	36.2727	44.4684	28.3922	31.5372	0.841684	0.394616	0.805876	0.11791	0.93795	0.37246	miR-181a-2-3p
miR-181a-5p	2994.37	2501.4	2666.21	2064.75	2669.82	3031.51	2636.52	3281.94	2504.77	2663.96	3116.16	2900.32	2922.72	2873.25	2681.27	4734.11	2776.23	1865.63	2279.65	2180.2	2704.74	3053.04	2517.74	2079.59	2737.5	1.07381	0.370924	1.12087	0.319687	0.930118	0.261815	miR-181a-5p
miR-181b-1-3p	2.02871	2.78139	1.01802	1.40237	1.42847	5.73932	2.36671	1.63199	2.0298	3.3383	1.99626	1.88823	1.68781	0.712612	0.418949	1.56448	0.790047	0.697693	0.85669	1.94141	0.558254	0.510884	1.37531	0.579434								miR-181b-1-3p
miR-181b-2-3p	2.02871	0.927131	1.01802	0.467456	1.42847	1.14786	2.36671	1.63199	2.0298	3.3383	1.99626	5.66468	0.562602	0.712612	0.418949	0.521493	0.790047	0.697693	0.85669	1.94141	0.558254	2.55442	0.458438	0.579434								miR-181b-2-3p
miR-181b-5p	900.745	836.272	964.069	766.627	922.793	1085.88	807.05	1178.3	787.562	988.136	1215.72	1040.41	1286.67	1440.19	1139.96	1966.55	1140.83	937.699	1002.33	922.17	1070.73	1313.99	924.669	871.468	1062.95	1.09875	0.370924	1.44473	0.064193	1.11485	0.170636	miR-181b-5p
miR-181c-3p	14.2009	31.5225	25.4506	7.47929	17.1417	37.8795	49.701	44.0638	40.596	10.0149	19.9626	22.6587	19.1285	20.6657	5.02738	35.4615	18.1711	17.4423	15.4204	15.5313	11.7233	17.8809	22.9219	22.0185	22.586	1.3989	0.367562	0.867005	0.393765	0.789203	0.257803	miR-181c-3p
miR-181c-5p	279.961	166.884	286.065	128.55	265.696	289.262	371.574	257.855	280.112	230.343	183.656	203.928	123.21	104.041	120.657	290.471	103.496	62.0947	113.94	97.0705	84.8546	116.992	86.1863	97.3448	181.01	1.0784	0.453821	0.567608	0.065461	0.421054	0.0144508	miR-181c-5p
miR-181d-3p	6.08612	4.63566	7.12617	6.07692	1.42847	9.18291	2.36671	6.52797	12.1788	10.0149	5.98878	5.66468	1.68781	3.56306	1.25685	1.56448	0.790047	0.697693	0.85669	1.94141	0.558254	0.510884	1.37531	0.579434								miR-181d-3p
miR-181d-5p	892.63	644.356	784.897	426.787	821.372	794.322	705.281	824.156	645.476	564.172	572.926	762.844	510.28	567.951	501.901	938.165	508	534.433	538.858	592.13	415.341	410.751	392.881	424.725	615.61	0.933665	0.439113	0.815865	0.182149	0.635759	0.0222724	miR-181d-5p
miR-182	1677.74	1358.25	555.841	5535.61	739.949	1708.02	248.505	3188.91	2764.59	5474.81	6913.04	3115.57	4992.53	4876.4	6832.22	1816.36	2306.15	372.568	7524.31	7934.54	9387.6	1940.34	13240.6	6713.9	4217.43	1.87513	0.308571	1.83114	0.198005	4.03798	0.0222724	miR-182
miR-183-3p	44.6315	61.1907	12.2163	175.296	24.284	39.0274	2.36671	75.0716	73.0727	163.577	169.682	64.1997	100.706	106.179	180.986	37.026	62.4137	6.27924	146.494	199.965	201.53	50.5775	278.272	126.317	100.057	1.53645	0.389094	1.38398	0.345704	2.81275	0.0347843	miR-183-3p
miR-183-5p	3256.07	1800.49	1274.57	10601.4	1215.63	2115.51	582.212	6777.66	7749.77	13082.8	18854.7	7009.1	8480.1	9467.76	10867.9	3924.75	4765.57	784.905	12624.2	10970.9	13495.8	2123.74	16856.8	8587.21	7386.23	2.66764	0.257251	1.88964	0.177333	3.19086	0.0289214	miR-183-5p
miR-1839-3p	32.4593	58.4093	16.2884	22.9053	17.1417	24.1051	23.6671	22.8479	40.596	3.3383	29.9439	24.5469	31.5057	17.8153	19.6906	19.8167	19.7512	27.21	27.4141	46.5938	26.7962	74.589	32.0906	27.2334	28.6148	0.846074	0.440982	0.792658	0.300622	1.37014	0.221757	miR-1839-3p
miR-1839-5p	1971.9	1456.52	2252.89	1424.34	1951.29	1642.59	1914.67	2033.46	2228.72	1912.84	1642.92	1808.92	1400.88	1929.75	1716.43	1497.73	1529.53	1669.58	1542.9	1496.83	1164.52	1124.46	1216.69	1238.83	1657.05	1.0787	0.389481	0.910684	0.260327	0.727529	0.0244806	miR-1839-5p
miR-1843a-3p	235.33	247.544	221.929	302.444	229.984	151.518	201.171	233.375	247.635	283.755	281.472	230.364	248.107	251.552	224.975	213.29	307.328	312.566	211.602	178.61	204.321	283.54	276.438	242.783	242.568	1.0641	0.444055	1.12174	0.248019	1.00615	0.484589	miR-1843a-3p
miR-1843a-5p	1663.54	1190.44	1800.89	1801.57	1421.33	1109.98	1609.37	1694.01	3073.11	2433.62	2625.08	2432.04	1979.23	2797.71	1748.69	2803.02	3017.19	3307.76	2060.34	1644.37	1606.66	1571.99	1667.34	2136.37	2049.82	1.5429	0.187221	1.74166	0.021532	1.18907	0.106897	miR-1843a-5p
miR-1843b-3p	44.6315	28.7411	47.8471	39.2663	42.8542	42.471	28.4006	22.8479	36.5364	26.7064	33.9364	49.0939	20.8163	34.918	25.9748	22.9457	31.6019	32.0939	18.8472	19.4141	26.2379	33.2074	16.0453	31.2894	31.5302	0.80355	0.270833	0.684877	0.021532	0.590052	0.00907906	miR-1843b-3p
miR-1844	46.6602	103.839	82.46	182.308	65.7097	47.0624	21.3004	83.2316	184.712	196.96	171.678	145.393	104.644	189.555	114.792	63.6221	130.358	71.1647	102.803	155.313	168.593	62.3278	134.322	115.307	114.338	1.52124	0.327145	1.27668	0.295184	1.39889	0.164868	miR-1844
miR-185-5p	8853.27	8830.92	11664.5	11951.4	9645.05	7369.29	8082.33	9687.5	15008.3	13553.5	13478.7	13929.4	12101	12506.3	14742.8	11396.2	16272.6	14828.1	12673	13999.5	14303	15322.9	14667.3	16938.6	12575.2	1.26452	0.257251	1.40354	0.021532	1.50742	0.00452598	miR-185-5p
miR-186-3p	2.02871	0.927131	1.01802	0.467456	1.42847	1.14786	2.36671	1.63199	2.0298	3.3383	1.99626	1.88823	0.562602	0.712612	1.25685	0.521493	0.790047	0.697693	0.85669	1.94141	0.558254	1.53265	0.458438	0.579434								miR-186-3p
miR-186-5p	689.76	737.996	869.393	892.373	869.94	736.929	549.078	739.292	562.254	637.615	696.694	776.061	1372.19	1050.39	1007.15	1401.77	955.167	1151.89	871.254	821.217	1012.11	933.896	849.485	833.805	875.738	0.825828	0.192248	1.44662	0.021755	1.10954	0.0933391	miR-186-5p
miR-187-3p	308.363	241.981	295.227	222.976	271.41	371.908	317.14	323.134	249.665	247.034	239.551	266.24	288.052	202.382	348.146	526.186	255.975	279.775	243.3	211.614	303.132	189.538	271.395	281.605	281.489	0.959634	0.456898	1.1102	0.357729	0.876578	0.17876	miR-187-3p
miR-187-5p	50.7176	70.462	36.6489	79.4675	48.5681	21.8094	16.567	50.5917	48.7152	100.149	53.899	100.076	54.5724	39.1936	108.927	34.4185	56.8834	35.5823	37.6944	50.4767	54.1506	54.6646	69.2241	55.6256	55.3785	1.20257	0.43574	1.07119	0.460327	1.04603	0.436251	miR-187-5p
miR-188-3p	2.02871	0.927131	1.01802	0.467456	1.42847	1.14786	2.36671	1.63199	2.0298	3.3383	1.99626	1.88823	0.562602	0.712612	0.418949	0.521493	0.790047	0.697693	0.85669	1.94141	0.558254	0.510884	1.37531	0.579434								miR-188-3p
miR-188-5p	2.02871	4.63566	1.01802	0.467456	8.57084	1.14786	2.36671	8.15996	8.11919	16.6915	1.99626	1.88823	2.25041	3.56306	1.67579	2.60746	0.790047	0.697693	0.85669	1.94141	2.79127	2.55442	1.37531	4.63547								miR-188-5p
miR-18a-3p	6.08612	2.78139	6.10815	3.73965	5.71389	8.03505	2.36671	11.4239	10.149	3.3383	1.99626	5.66468	0.562602	4.27567	4.60844	2.60746	2.37014	0.697693	0.85669	1.94141	5.58254	1.53265	3.20906	1.7383								miR-18a-3p
miR-18a-5p	58.8325	51.9193	50.9012	41.1361	52.8535	65.4283	26.0339	71.8076	30.447	30.0447	55.8952	33.9881	47.8212	34.2054	36.4485	36.5045	42.6626	48.8385	40.2644	48.5353	71.4565	62.8387	77.9344	79.9618	49.865	0.773089	0.307698	0.767683	0.041204	1.18663	0.167873	miR-18a-5p
miR-190a-3p	2.02871	0.927131	5.09012	0.467456	1.42847	9.18291	9.46686	1.63199	2.0298	3.3383	1.99626	1.88823	0.562602	0.712612	0.418949	0.521493	0.790047	0.697693	0.85669	1.94141	0.558254	0.510884	1.37531	0.579434								miR-190a-3p
miR-190a-3p	2.02871	0.927131	1.01802	0.467456	1.42847	1.14786	2.36671	1.63199	2.0298	3.3383	1.99626	1.88823	0.562602	0.712612	0.418949	0.521493	0.790047	2.09308	0.85669	1.94141	0.558254	0.510884	0.458438	0.579434								miR-190a-3p
miR-190a-5p	34.488	26.8868	14.2523	12.6213	45.7111	22.9573	11.8336	29.3758	18.2682	16.6915	11.9776	15.1058	22.5041	15.6775	20.1095	62.0576	12.6408	44.6524	36.8377	25.2383	30.704	29.1204	23.8388	18.5419	25.0872	0.658007	0.290434	1.13208	0.424245	1.04693	0.439993	miR-190a-5p
miR-190b-3p	8.11482	0.927131	1.01802	4.67456	4.28542	4.59146	2.36671	1.63199	2.0298	3.3383	1.99626	1.88823	5.06342	2.13783	2.93264	15.1233	3.16019	8.37232	14.5637	7.76564	11.1651	5.61972	4.12594	3.4766								miR-190b-3p
miR-1912-3p	8.11482	0.927131	6.10815	2.33728	1.42847	3.44359	2.36671	1.63199	2.0298	3.3383	5.98878	1.88823	1.68781	0.712612	0.418949	1.56448	0.790047	6.97693	2.57007	1.94141	0.558254	2.55442	1.37531	0.579434								miR-1912-3p
miR-191a-3p	42.6028	26.8868	22.3965	43.0059	35.7118	13.7744	9.46686	13.0559	20.298	20.0298	23.9551	16.994	32.0683	35.6306	28.4885	29.2036	32.3919	27.21	17.9905	44.6524	41.3108	31.1639	36.2166	39.9809	28.5203	0.562971	0.195962	1.00333	0.497666	1.1461	0.305826	miR-191a-3p
miR-191a-5p	12967.5	11900.7	10321.7	16222.6	9530.77	12651.8	7251.61	10177.1	12812.1	13717.1	13458.8	13693.4	11669.5	12068.8	12404.2	10797.5	11007.7	10888.9	13743	13110.3	14118.8	12603.5	13638.5	10834.2	12149.6	0.966235	0.471351	0.935344	0.318024	1.06051	0.316342	miR-191a-5p
miR-192-3p	2.02871	0.927131	1.01802	0.467456	1.42847	1.14786	2.36671	1.63199	2.0298	3.3383	1.99626	1.88823	0.562602	0.712612	1.25685	0.521493	0.790047	0.697693	0.85669	5.82423	0.558254	0.510884	0.458438	1.7383								miR-192-3p
miR-192-5p	36.5167	38.9395	52.9373	34.1243	51.425	56.2453	59.1679	50.5917	69.0131	20.0298	47.9102	64.1997	59.6358	50.5954	51.9496	113.164	57.6735	54.4201	66.8218	81.5392	94.9032	78.6761	73.8085	68.9526	59.7183	1.15073	0.398288	1.43396	0.12028	1.71992	0.00289486	miR-192-5p
miR-193a-3p	6.08612	2.78139	3.05407	1.40237	7.14236	10.3308	2.36671	14.6879	2.0298	3.3383	1.99626	7.55291	5.06342	0.712612	1.25685	8.34388	0.790047	2.09308	2.57007	1.94141	10.0486	3.57619	4.12594	1.7383								miR-193a-3p
miR-193a-5p	24.3445	31.5225	32.5768	47.213	32.8549	24.1051	37.8674	17.9519	30.447	43.3979	59.8878	28.3234	41.0699	39.1936	54.8823	35.4615	60.8336	51.6293	39.4077	34.9454	51.3594	49.0448	79.7681	51.5696	41.6524	1.13113	0.439113	1.4696	0.044801	1.58914	0.0438792	miR-193a-5p
miR-193b-3p	42.6028	101.984	36.6489	37.3965	51.425	39.0274	42.6009	53.8557	36.5364	20.0298	13.9738	43.4292	42.1951	44.1819	43.5707	43.8054	41.0825	29.3031	40.2644	27.1797	47.4516	40.8707	44.9269	27.2334	41.3157	0.680802	0.317548	0.789876	0.26787	0.737424	0.192998	miR-193b-3p
miR-193b-5p	85.2056	74.1705	98.7484	127.615	51.425	68.8718	71.0014	42.4318	211.099	193.621	231.566	247.358	43.883	98.3404	85.0466	68.837	101.916	76.7462	83.9556	83.4806	75.3643	44.4469	86.6447	81.1207	101.371	1.97037	0.257062	0.938211	0.422286	0.89917	0.319607	miR-193b-5p
miR-194-3p	10.1435	5.56279	9.16222	2.80473	5.71389	6.88718	2.36671	1.63199	2.0298	3.3383	7.98503	5.66468	1.68781	0.712612	8.79792	0.521493	7.11043	2.09308	9.42359	5.82423	7.2573	5.61972	9.62719	5.79434								miR-194-3p
miR-194-5p	123.751	107.547	137.433	78.0651	91.4223	126.265	137.269	99.5515	99.4601	100.149	127.761	168.052	105.207	100.478	104.737	196.603	135.098	103.259	125.077	118.426	134.539	149.178	125.153	82.859	119.889	1.10197	0.410491	1.12174	0.323237	1.10647	0.259493	miR-194-5p
miR-1949	2.02871	0.927131	1.01802	0.467456	1.42847	3.44359	2.36671	1.63199	2.0298	3.3383	1.99626	1.88823	0.562602	0.712612	0.418949	0.521493	0.790047	0.697693	0.85669	1.94141	0.558254	0.510884	0.458438	0.579434								miR-1949
miR-195-3p	10.1435	2.78139	4.0721	6.07692	5.71389	3.44359	2.36671	8.15996	8.11919	3.3383	1.99626	1.88823	9.00163	9.26395	5.86528	9.90836	13.4308	9.07001	15.4204	1.94141	12.8398	7.66326	18.3375	5.2149								miR-195-3p
miR-195-5p	261.703	294.828	207.677	315.533	291.408	234.164	276.906	313.342	176.592	243.696	223.581	166.164	396.634	302.86	414.34	193.995	311.279	284.659	316.975	347.512	468.375	549.2	461.647	289.137	305.925	0.872279	0.357403	1.18592	0.191878	1.5155	0.0308314	miR-195-5p
miR-1956-3p	2.02871	0.927131	1.01802	0.467456	1.42847	1.14786	7.10014	1.63199	2.0298	3.3383	1.99626	1.88823	0.562602	0.712612	0.418949	0.521493	0.790047	0.697693	0.85669	1.94141	0.558254	0.510884	0.458438	0.579434								miR-1956-3p
miR-1956-5p	2.02871	0.927131	1.01802	0.467456	1.42847	1.14786	2.36671	1.63199	2.0298	3.3383	1.99626	1.88823	1.68781	0.712612	0.418949	0.521493	0.790047	2.09308	0.85669	1.94141	0.558254	0.510884	0.458438	0.579434								miR-1956-5p
miR-196a-5p	8.11482	11.1256	19.3425	7.94675	17.1417	13.7744	2.36671	14.6879	22.3278	10.0149	5.98878	13.2176	2.25041	5.70089	2.51369	3.12896	25.2815	0.697693	3.42676	1.94141	2.79127	1.53265	2.29219	4.05604								miR-196a-5p
miR-196b-5p	2.02871	0.927131	1.01802	2.80473	4.28542	1.14786	14.2003	4.89597	6.08939	3.3383	1.99626	5.66468	0.562602	0.712612	1.25685	0.521493	2.37014	0.697693	0.85669	5.82423	3.34952	0.510884	3.6675	0.579434								miR-196b-5p
miR-196c-5p	2.02871	0.927131	3.05407	0.467456	1.42847	1.14786	2.36671	1.63199	2.0298	13.3532	1.99626	1.88823	0.562602	0.712612	0.418949	0.521493	0.790047	0.697693	0.85669	1.94141	0.558254	0.510884	0.458438	0.579434								miR-196c-5p
miR-199a-3p	245.473	179.863	149.65	197.734	171.417	262.861	189.337	187.679	194.861	156.9	213.6	147.282	308.306	281.482	252.626	219.027	221.213	99.7701	329.826	234.911	416.458	204.864	505.198	231.194	233.397	0.902784	0.387645	1.14534	0.303974	1.59275	0.0683518	miR-199a-3p
miR-199a-5p	24.3445	9.27131	15.2704	15.426	1.42847	48.2103	40.2341	22.8479	26.3874	20.0298	27.9476	15.1058	25.8797	17.1027	18.0148	53.7137	17.381	4.18616	48.8313	31.0626	50.8011	10.7286	39.8841	13.327	24.8923	1.33876	0.394557	1.19594	0.421525	1.70806	0.155135	miR-199a-5p
miR-19a-3p	10.1435	11.1256	7.12617	3.27219	15.7132	5.73932	7.10014	1.63199	2.0298	10.0149	5.98878	22.6587	5.62602	0.712612	6.28423	6.25791	2.37014	2.09308	8.5669	15.5313	8.93207	10.7286	10.0856	9.27094								miR-19a-3p
miR-19b-1-5p	2.02871	0.927131	1.01802	0.467456	1.42847	1.14786	2.36671	1.63199	2.0298	3.3383	1.99626	1.88823	0.562602	0.712612	0.418949	0.521493	0.790047	0.697693	0.85669	1.94141	0.558254	0.510884	0.458438	1.7383								miR-19b-1-5p
miR-19b-3p	62.8899	71.3891	74.3158	51.4201	81.4229	119.378	42.6009	52.2237	32.4768	83.4575	39.9252	71.7526	77.0765	54.8711	65.356	47.9773	55.3033	48.1408	72.8186	71.8322	83.7381	98.6006	77.476	104.877	68.3883	0.699708	0.257251	0.756756	0.128047	1.10531	0.305826	miR-19b-3p
miR-1b	113.607	72.3162	138.451	94.4261	101.422	84.9419	130.169	179.519	105.55	150.223	83.8429	107.629	66.9496	285.757	125.266	102.734	93.2256	53.0247	100.233	112.602	85.4129	102.688	112.317	36.5043	109.95	1.25079	0.301945	1.20125	0.373442	0.908441	0.335198	miR-1b
miR-200a-3p	85.2056	36.1581	25.4506	139.302	42.8542	140.039	42.6009	40.7998	52.7748	80.1192	103.805	37.7645	356.69	220.91	196.906	416.673	75.0545	11.1631	333.252	289.27	411.992	107.796	534.538	201.063	165.924	0.763022	0.410491	2.7236	0.106077	4.00399	0.0226103	miR-200a-3p
miR-200a-5p	8.11482	0.927131	1.01802	4.67456	1.42847	1.14786	2.36671	1.63199	2.0298	3.3383	5.98878	1.88823	8.43903	0.712612	6.70318	3.65045	0.790047	0.697693	0.85669	1.94141	8.37381	3.0653	12.8363	4.05604								miR-200a-5p
miR-200b-3p	215.043	223.439	73.2978	1082.16	135.705	386.83	54.4344	244.799	347.096	497.406	672.739	258.687	1151.08	1108.82	858.845	728.004	243.335	47.4431	1113.7	1073.6	1199.69	418.925	1690.72	633.9	602.487	0.98048	0.498971	1.95492	0.176049	2.89658	0.0299556	miR-200b-3p
miR-200b-5p	58.8325	31.5225	9.16222	191.189	35.7118	35.5838	14.2003	73.4396	135.996	170.253	253.525	107.629	115.896	146.085	123.59	48.4988	52.1431	6.97693	207.319	190.258	155.753	39.3381	292.483	100.242	108.151	2.08574	0.290434	1.3624	0.352442	2.72206	0.0579593	miR-200b-5p
miR-200c-3p	2665.72	1844.99	939.636	9588.45	1278.48	1850.36	466.243	2937.58	6345.15	8272.3	11648.2	4159.76	6254.45	7374.82	8027.06	2334.72	2200.28	427.686	8321.03	7971.43	8769.06	1715.55	10649.5	5324.42	5056.95	1.86206	0.354539	1.46519	0.320115	2.35314	0.0630855	miR-200c-3p
miR-200c-5p	2.02871	0.927131	1.01802	1.40237	1.42847	1.14786	2.36671	1.63199	2.0298	3.3383	1.99626	1.88823	1.68781	0.712612	0.418949	0.521493	0.790047	0.697693	0.85669	1.94141	0.558254	0.510884	0.458438	0.579434								miR-200c-5p
miR-201-3p	2.02871	0.927131	1.01802	0.467456	1.42847	1.14786	2.36671	1.63199	2.0298	3.3383	1.99626	1.88823	0.562602	0.712612	0.418949	1.56448	2.37014	0.697693	0.85669	1.94141	0.558254	1.53265	0.458438	0.579434								miR-201-3p
miR-201-5p	2.02871	7.41705	1.01802	1.86982	7.14236	1.14786	16.567	4.89597	2.0298	3.3383	1.99626	1.88823	2.81301	2.13783	1.25685	5.73642	2.37014	7.67462	3.42676	1.94141	2.23302	5.61972	1.37531	3.4766								miR-201-5p
miR-202-3p	2.02871	0.927131	1.01802	0.467456	1.42847	1.14786	2.36671	1.63199	2.0298	3.3383	1.99626	1.88823	0.562602	0.712612	0.418949	0.521493	0.790047	0.697693	0.85669	1.94141	0.558254	0.510884	0.458438	0.579434								miR-202-3p
miR-202-5p	2.02871	0.927131	1.01802	1.86982	1.42847	1.14786	2.36671	1.63199	2.0298	3.3383	1.99626	1.88823	0.562602	0.712612	0.418949	0.521493	0.790047	0.697693	0.85669	1.94141	0.558254	0.510884	1.83375	0.579434								miR-202-5p
miR-203a-3p	192.727	224.366	257.56	430.994	222.842	199.728	205.904	246.431	269.963	323.815	319.401	253.022	366.254	405.476	437.801	266.483	350.781	302.101	440.339	438.759	620.779	319.813	568.921	441.528	337.741	1.0591	0.459323	1.39306	0.075297	1.85192	0.0127381	miR-203a-3p
miR-203a-5p	2.02871	0.927131	1.01802	0.467456	1.42847	1.14786	2.36671	1.63199	2.0298	3.3383	5.98878	1.88823	0.562602	0.712612	0.418949	0.521493	0.790047	0.697693	0.85669	1.94141	1.67476	0.510884	0.458438	0.579434								miR-203a-5p
miR-203b-3p	2.02871	0.927131	1.01802	2.33728	4.28542	1.14786	2.36671	1.63199	2.0298	3.3383	1.99626	1.88823	0.562602	0.712612	0.418949	2.60746	3.16019	4.18616	4.28345	1.94141	2.79127	1.53265	2.75063	0.579434								miR-203b-3p
miR-204-3p	121.722	412.573	198.515	451.095	261.411	273.192	54.4344	145.247	166.443	387.243	606.863	313.446	245.857	229.461	396.744	129.33	278.097	183.493	203.035	238.793	363.423	348.934	468.982	283.922	281.761	0.973913	0.496169	0.85131	0.343271	1.10974	0.37246	miR-204-3p
miR-204-5p	4860.78	8758.61	6934.78	19403.6	5961.02	8309.39	4572.49	5929.03	5147.57	11857.6	20090.3	7350.87	20058.4	18601.3	20289.3	15998.3	17813.2	15462.3	16667.8	12636.6	22185	16830	24926.2	19408.1	13752.2	1.01327	0.498971	1.99569	0.026336	2.0774	0.0171633	miR-204-5p
miR-205	6.08612	14.8341	12.2163	100.503	17.1417	22.9573	14.2003	42.4318	18.2682	23.3681	63.8803	24.5469	92.2667	80.5251	48.5981	68.3155	17.381	11.8608	74.532	75.715	39.636	37.2945	165.038	59.6817	47.1366	1.07458	0.489432	1.83579	0.212083	2.60102	0.0894735	miR-205
miR-206-3p	75.0621	44.5023	38.6849	34.1243	44.2827	49.3582	75.7349	231.743	62.9237	80.1192	181.66	64.1997	16.8781	47.745	76.2487	18.2522	43.4526	18.8377	37.6944	23.2969	25.1214	10.2177	59.5969	17.383	57.3799	2.43477	0.25329	0.774137	0.276332	0.60595	0.0793825	miR-206-3p
miR-207	2.02871	2.78139	5.09012	0.467456	4.28542	4.59146	2.36671	1.63199	2.0298	3.3383	1.99626	1.88823	0.562602	0.712612	0.418949	1.56448	0.790047	0.697693	0.85669	1.94141	0.558254	0.510884	0.458438	0.579434								miR-207
miR-208a-3p	2.02871	0.927131	1.01802	0.467456	1.42847	1.14786	2.36671	1.63199	2.0298	3.3383	1.99626	1.88823	0.562602	0.712612	0.418949	0.521493	0.790047	0.697693	0.85669	1.94141	0.558254	0.510884	0.458438	1.7383								miR-208a-3p
miR-208b-3p	2.02871	0.927131	1.01802	0.467456	1.42847	1.14786	7.10014	8.15996	2.0298	3.3383	1.99626	1.88823	0.562602	0.712612	0.418949	0.521493	0.790047	0.697693	0.85669	1.94141	0.558254	1.53265	0.458438	0.579434								miR-208b-3p
miR-20a-3p	2.02871	0.927131	4.0721	1.40237	15.7132	1.14786	16.567	1.63199	2.0298	3.3383	1.99626	1.88823	2.81301	4.27567	3.77054	2.08597	3.16019	4.18616	2.57007	5.82423	3.34952	4.59795	2.29219	4.63547								miR-20a-3p
miR-20a-5p	60.8612	35.231	50.9012	21.0355	49.9965	34.4359	37.8674	55.4877	60.8939	33.383	17.9663	39.6528	41.6325	46.3198	42.7328	40.6764	37.9223	41.1639	36.8377	54.3595	56.3837	37.8054	40.3425	33.0277	41.9549	0.97144	0.488184	0.992024	0.491825	1.02493	0.462781	miR-20a-5p
miR-20b-5p	6.08612	2.78139	1.01802	0.467456	5.71389	1.14786	2.36671	1.63199	2.0298	3.3383	1.99626	1.88823	2.81301	0.712612	0.418949	0.521493	0.790047	0.697693	2.57007	1.94141	0.558254	0.510884	2.29219	0.579434								miR-20b-5p
miR-21-3p	2.02871	0.927131	1.01802	0.467456	1.42847	1.14786	2.36671	1.63199	2.0298	3.3383	1.99626	1.88823	0.562602	0.712612	1.25685	0.521493	0.790047	0.697693	2.57007	1.94141	0.558254	0.510884	0.458438	0.579434								miR-21-3p
miR-21-5p	665.415	486.744	578.238	365.083	604.244	632.473	750.249	631.581	655.625	454.009	287.461	485.274	498.465	519.494	443.667	919.913	351.571	366.987	632.237	588.247	892.09	476.144	599.636	542.929	559.491	0.979593	0.488184	0.930346	0.420442	1.11977	0.261815	miR-21-5p
miR-210-3p	95.3492	110.329	121.145	86.4793	141.419	109.047	125.436	79.9676	73.0727	66.766	87.8354	77.4173	122.647	100.478	106.413	178.35	112.187	101.165	120.793	97.0705	145.146	127.721	180.166	139.644	112.752	0.769086	0.230566	1.08659	0.345704	1.22112	0.108091	miR-210-3p
miR-210-5p	2.02871	5.56279	12.2163	1.40237	1.42847	3.44359	2.36671	1.63199	2.0298	3.3383	7.98503	1.88823	2.81301	0.712612	0.418949	2.08597	0.790047	2.09308	3.42676	1.94141	2.23302	3.57619	1.83375	1.7383								miR-210-5p
miR-211-3p	2.02871	3.70852	1.01802	0.467456	1.42847	1.14786	2.36671	1.63199	2.0298	3.3383	1.99626	1.88823	0.562602	0.712612	1.25685	0.521493	0.790047	0.697693	0.85669	1.94141	0.558254	0.510884	1.37531	0.579434								miR-211-3p
miR-211-5p	2.02871	15.7612	4.0721	14.9586	5.71389	13.7744	16.567	21.2159	2.0298	16.6915	17.9663	9.44113	20.2537	11.4018	18.4337	14.0803	25.2815	12.5585	11.9937	9.70705	25.1214	9.70679	18.7959	15.0653	13.8592	1.4902	0.357403	1.81161	0.069007	1.60526	0.12315	miR-211-5p
miR-212-3p	728.305	873.358	707.527	1056.45	738.52	676.092	572.745	656.061	748.996	761.132	820.462	810.049	1054.88	1033.29	1305.44	881.844	1104.49	591.644	1180.52	1298.8	1824.37	1468.79	1682.47	1488.56	1002.7	0.914062	0.387645	1.24922	0.128915	1.87093	0.00311119	miR-212-3p
miR-212-5p	257.646	271.649	340.02	407.154	414.257	421.266	298.206	412.894	322.738	437.317	431.192	366.316	513.093	449.658	524.524	772.33	452.697	461.175	499.45	458.173	651.483	357.619	436.433	436.314	433.067	1.07418	0.429027	1.5026	0.042139	1.34445	0.051018	miR-212-5p
miR-214-3p	18.2583	120.527	17.3064	115.462	32.8549	40.1752	2.36671	71.8076	71.0429	140.209	129.757	64.1997	105.207	114.73	153.754	25.0316	89.2754	17.4423	101.089	71.8322	188.132	68.4584	238.846	53.3079	85.4613	1.39119	0.405455	1.46682	0.284104	2.09431	0.115065	miR-214-3p
miR-215	2.02871	3.70852	1.01802	1.40237	1.42847	4.59146	2.36671	1.63199	2.0298	3.3383	1.99626	1.88823	1.68781	0.712612	0.418949	2.08597	2.37014	0.697693	0.85669	1.94141	3.34952	2.55442	2.75063	1.7383								miR-215
miR-216a-3p	2.02871	2.78139	4.0721	0.467456	1.42847	1.14786	14.2003	13.0559	6.08939	3.3383	5.98878	1.88823	0.562602	0.712612	0.418949	0.521493	0.790047	0.697693	0.85669	1.94141	0.558254	0.510884	0.458438	0.579434								miR-216a-3p
miR-216a-5p	6.08612	4.63566	1.01802	1.40237	1.42847	1.14786	7.10014	4.89597	6.08939	3.3383	1.99626	1.88823	0.562602	0.712612	2.51369	0.521493	0.790047	2.09308	0.85669	1.94141	5.02429	2.55442	2.75063	4.63547								miR-216a-5p
miR-216b-3p	2.02871	0.927131	1.01802	0.467456	1.42847	1.14786	2.36671	1.63199	2.0298	3.3383	1.99626	1.88823	0.562602	0.712612	0.418949	1.56448	0.790047	0.697693	0.85669	1.94141	1.67476	0.510884	0.458438	0.579434								miR-216b-3p
miR-216b-5p	97.3779	32.4496	59.0454	24.7752	64.2813	47.0624	104.135	57.1197	52.7748	33.383	41.9214	60.4233	12.3772	38.481	16.7579	20.8597	23.7014	16.0469	24.844	19.4141	19.5389	18.9027	20.6297	22.0185	38.6801	1.0762	0.472023	0.394546	0.051818	0.385696	0.0373901	miR-216b-5p
miR-217-3p	2.02871	0.927131	1.01802	0.467456	1.42847	1.14786	2.36671	6.52797	2.0298	3.3383	1.99626	1.88823	0.562602	0.712612	0.418949	0.521493	0.790047	0.697693	0.85669	1.94141	0.558254	0.510884	0.458438	0.579434								miR-217-3p
miR-217-5p	16.2296	26.8868	20.3605	10.284	29.9979	14.9222	7.10014	26.1119	10.149	3.3383	15.9701	16.994	10.1268	14.9648	14.2443	9.38687	7.90047	11.1631	15.4204	19.4141	10.6068	5.10884	8.71031	14.4858	14.1616	0.671239	0.307698	0.571164	0.064193	0.621382	0.081547	miR-217-5p
miR-218a-1-3p	6.08612	2.78139	3.05407	3.27219	4.28542	8.03505	11.8336	11.4239	6.08939	3.3383	1.99626	1.88823	5.62602	9.26395	2.51369	7.3009	7.90047	3.48846	5.14014	1.94141	5.02429	6.64149	3.6675	7.53264								miR-218a-1-3p
miR-218a-2-3p	2.02871	2.78139	1.01802	2.33728	5.71389	4.59146	16.567	1.63199	2.0298	3.3383	1.99626	5.66468	1.68781	3.56306	2.09474	13.5588	2.37014	2.09308	3.42676	1.94141	1.67476	3.57619	1.83375	5.79434								miR-218a-2-3p
miR-218a-5p	584.267	461.711	623.031	354.799	679.953	660.022	833.084	729.5	588.642	527.451	395.259	579.686	413.512	366.282	369.094	1311.55	517.481	798.161	482.316	384.399	430.972	707.574	402.508	569.004	573.761	1.08616	0.439113	1.12257	0.41138	0.884948	0.261815	miR-218a-5p
miR-219a-1-3p	18.2583	12.0527	12.2163	9.34911	4.28542	24.1051	18.9337	21.2159	16.2384	20.0298	11.9776	35.8763	5.06342	7.83873	12.1495	3.65045	11.8507	11.1631	8.5669	11.6485	10.0486	4.08707	10.5441	14.4858	13.1515	1.54823	0.276999	0.644298	0.167269	0.739792	0.216788	miR-219a-1-3p
miR-219a-2-3p	2479.08	1920.09	2280.37	2800.06	2192.71	1668.99	2087.44	7074.68	2255.11	2764.11	5463.76	2320.63	2522.14	3216.73	3823.33	1536.84	3379.03	1892.14	1593.44	1659.91	2582.48	3009.11	2595.67	2794.61	2746.35	1.64645	0.284072	1.22703	0.211398	1.067	0.367134	miR-219a-2-3p
miR-219a-5p	14.2009	13.907	19.3425	6.54438	24.284	20.6616	33.134	1.63199	14.2086	3.3383	13.9738	16.994	8.43903	6.4135	6.70318	21.9027	2.37014	9.7677	11.137	5.82423	11.1651	13.283	6.87656	16.2241	12.597	0.841727	0.449858	0.561917	0.102573	0.652009	0.0942343	miR-219a-5p
miR-219b	2.02871	0.927131	1.01802	0.467456	4.28542	1.14786	2.36671	1.63199	2.0298	10.0149	1.99626	1.88823	0.562602	0.712612	0.418949	1.56448	0.790047	0.697693	0.85669	1.94141	2.23302	0.510884	0.458438	0.579434								miR-219b
miR-22-3p	4331.29	4211.03	4271.63	4314.62	4218.28	4327.45	3980.81	4220.33	3730.77	3138	3818.84	3015.5	4168.32	4512.97	4621.42	5232.66	3099.36	3352.41	3670.06	4529.31	5236.98	3562.9	3123.79	2690.31	3974.13	0.853159	0.192248	0.973236	0.434129	0.888568	0.195162	miR-22-3p
miR-22-5p	32.4593	66.7534	51.9192	57.0296	45.7111	61.9847	42.6009	34.2718	48.7152	26.7064	21.9588	45.3174	73.1383	45.6071	62.4234	52.6707	56.0934	55.8154	49.688	73.7736	68.107	92.47	70.5994	60.2611	54.0031	0.695157	0.195962	1.09463	0.314394	1.31356	0.0675721	miR-22-5p
miR-221-3p	1783.23	1367.52	1638	1640.3	1605.6	1710.32	1538.36	1538.97	1487.84	1468.85	1389.4	1457.71	2509.2	2192.71	1624.68	3888.77	2200.28	3599.4	2030.35	1840.46	1496.68	2258.11	1450.5	1947.48	1902.7	0.911355	0.235157	1.64342	0.062343	1.13121	0.144847	miR-221-3p
miR-221-5p	135.923	170.592	216.839	282.343	117.135	192.841	44.9676	83.2316	133.967	387.243	219.588	332.328	273.425	369.845	294.94	323.325	376.063	427.686	164.484	221.321	157.986	204.354	138.907	234.671	229.333	1.07677	0.483203	1.85115	0.0102	1.00542	0.490073	miR-221-5p
miR-222-3p	1754.83	2051.74	1832.44	1771.19	1912.72	2118.96	1443.7	1427.99	1396.5	1609.06	1832.57	1782.49	2675.17	2053.03	2160.52	2637.71	2294.3	2967.29	1788.77	1908.41	1559.2	2873.72	1556.4	2293.4	1987.59	0.82961	0.17903	1.29245	0.030897	1.04702	0.389812	miR-222-3p
miR-222-5p	2.02871	0.927131	1.01802	0.467456	1.42847	6.88718	7.10014	1.63199	2.0298	3.3383	1.99626	1.88823	0.562602	0.712612	0.418949	0.521493	0.790047	2.09308	0.85669	1.94141	0.558254	2.55442	0.458438	0.579434								miR-222-5p
miR-223-3p	12.1722	34.3039	18.3244	45.8107	15.7132	24.1051	18.9337	24.4799	24.3576	16.6915	29.9439	30.2116	52.322	67.6981	47.7602	38.069	58.4635	11.8608	84.8123	54.3595	113.884	36.7836	98.1056	37.0838	41.5104	0.961368	0.488163	1.8359	0.078098	2.82543	0.0289214	miR-223-3p
miR-223-5p	2.02871	0.927131	1.01802	2.33728	1.42847	1.14786	2.36671	1.63199	2.0298	3.3383	1.99626	1.88823	0.562602	2.13783	1.25685	0.521493	0.790047	0.697693	0.85669	1.94141	1.67476	0.510884	3.20906	0.579434								miR-223-5p
miR-224-3p	2.02871	2.78139	1.01802	0.467456	5.71389	1.14786	11.8336	4.89597	2.0298	3.3383	1.99626	1.88823	0.562602	2.85045	2.51369	0.521493	0.790047	0.697693	0.85669	1.94141	0.558254	1.53265	0.458438	1.7383								miR-224-3p
miR-224-5p	66.9473	68.6077	89.5861	58.8994	69.9952	55.0975	78.1016	17.9519	54.8046	56.7511	91.8279	50.9821	54.5724	57.7215	73.316	55.7997	37.1322	30.0008	63.395	71.8322	39.0778	31.1639	60.5138	38.8221	57.2042	0.856492	0.394557	0.754138	0.085359	0.745001	0.0739116	miR-224-5p
miR-23a-3p	5698.63	7464.33	5688.72	10787.5	5498.19	5652.08	3422.27	6456.16	5991.96	10268.6	14143.5	7090.29	9682.38	11707.5	11273.5	6766.89	8372.92	8094.63	13391.8	13479.2	15527.8	12203	16112.7	10932.2	9404.45	1.1614	0.439113	1.3704	0.077924	2.00166	0.00298336	miR-23a-3p
miR-23a-5p	28.4019	37.0852	23.4146	35.9941	41.4257	22.9573	2.36671	27.7439	28.4172	40.0596	57.8915	24.5469	23.6293	31.3549	57.396	10.9513	35.5521	16.0469	20.5606	27.1797	21.7719	14.3047	45.3853	24.3362	29.1156	0.956398	0.488163	0.924196	0.438134	0.811177	0.210165	miR-23a-5p
miR-23b-3p	14162.4	16672.6	13641.5	21788.1	13427.6	11542.9	7963.99	15598.6	16242.4	24880.3	32039.9	19924.6	20289.1	22527.8	27913.3	13767.4	20805.9	19464.2	23031.2	21736	24568.8	21161.3	24901	20786	19534.9	1.27856	0.367562	1.36754	0.06778	1.49267	0.00974233	miR-23b-3p
miR-23b-5p	10.1435	11.1256	14.2523	20.5681	12.8563	9.18291	2.36671	1.63199	20.298	20.0298	15.9701	5.66468	16.8781	22.8036	13.4064	12.5158	13.4308	8.37232	6.85352	11.6485	15.6311	11.7503	15.1284	17.9624	12.9363	0.844264	0.448657	1.11876	0.360714	1.01082	0.483287	miR-23b-5p
miR-24-1-5p	6.08612	10.1984	6.10815	6.54438	1.42847	9.18291	14.2003	1.63199	2.0298	3.3383	5.98878	5.66468	4.50082	13.5396	9.63582	11.9943	6.32038	8.37232	8.5669	11.6485	16.7476	14.3047	12.8363	12.7475								miR-24-1-5p
miR-24-2-5p	20.2871	29.6682	39.703	31.3195	31.4264	56.2453	18.9337	37.5358	36.5364	33.383	41.9214	15.1058	65.2618	35.6306	39.3812	89.1752	34.7621	42.5593	55.6848	40.7696	97.6945	55.1754	66.4735	55.6256	44.5941	0.879063	0.442059	1.47027	0.146594	1.78013	0.0299556	miR-24-2-5p
miR-24-3p	14738.5	16938.7	16267	29405.3	15027.5	13348.5	11450.2	19157.9	18818.3	22957.5	25721.8	18017.5	27175.9	29950.4	33068.9	13924.9	27784.4	20469.6	28311.9	29651.2	37714	27974	46132.6	29216.8	23884.3	1.09834	0.440982	1.44122	0.085359	1.88223	0.00974233	miR-24-3p
miR-25-3p	279.961	322.642	344.092	391.26	402.829	339.768	461.509	347.614	320.708	347.183	371.304	273.793	563.165	521.632	443.667	558.519	380.803	373.266	556.848	432.934	647.017	563.505	583.591	462.388	428.75	1.01997	0.483203	1.36553	0.038327	1.5603	0.0057185	miR-25-3p
miR-25-5p	71.0047	61.1907	74.3158	80.4024	64.2813	99.8642	61.5346	60.3837	89.3111	83.4575	99.8129	90.6349	55.135	63.4224	80.4382	53.7137	78.2147	51.6293	45.4046	50.4767	66.4322	36.2727	49.9697	48.093	67.3082	1.07555	0.43574	0.848123	0.161906	0.657672	0.0153335	miR-25-5p
miR-26a-3p	2.02871	0.927131	1.01802	0.467456	1.42847	1.14786	2.36671	1.63199	2.0298	3.3383	1.99626	1.88823	0.562602	2.85045	1.67579	2.08597	0.790047	0.697693	2.57007	1.94141	0.558254	3.0653	0.458438	0.579434								miR-26a-3p
miR-26a-5p	18913.6	20221.7	19986.9	28397	21375.7	24726.1	18292.3	21702.2	20291.9	22540.2	26578.2	19973.7	25415.5	26837.7	27085	26690	24990	24893.7	23705.5	26455.6	30841.9	32227.6	31163.7	22989	24428.9	0.96825	0.458064	1.16682	0.075863	1.25267	0.0407528	miR-26a-5p
miR-26b-3p	2.02871	9.27131	1.01802	4.2071	1.42847	1.14786	2.36671	4.89597	2.0298	3.3383	5.98878	1.88823	7.31383	5.70089	9.63582	8.86537	7.90047	7.67462	6.85352	1.94141	4.46603	2.04354	6.41813	6.37377								miR-26b-3p
miR-26b-5p	3004.51	3143.9	3140.61	4905.01	3892.59	2955.75	2506.35	3800.91	2531.16	3294.9	3824.83	2524.56	5198.44	5246.96	5752.17	4011.84	4445.6	4783.38	4029.01	4616.67	6179.31	5950.77	6131.6	4109.34	4165.84	0.878357	0.370553	1.39901	0.025436	1.47401	0.0226103	miR-26b-5p
miR-27a-3p	121.722	176.155	152.704	177.166	157.132	223.834	151.47	186.047	119.758	160.238	127.761	143.505	300.992	252.264	199.839	439.097	193.562	155.586	298.128	264.032	466.142	363.749	478.609	292.614	233.421	0.881103	0.357403	1.52803	0.106077	2.14459	0.0100929	miR-27a-3p
miR-27a-5p	14.2009	17.6155	15.2704	18.2308	15.7132	1.14786	2.36671	19.5839	8.11919	20.0298	51.9027	24.5469	26.4423	29.9297	31.8401	17.2093	28.4417	20.2331	36.8377	21.3555	34.0535	28.6095	65.5566	28.3922	24.0679	1.53993	0.387645	1.87514	0.025436	2.61388	0.0271387	miR-27a-5p
miR-27b-3p	1091.44	956.799	1034.31	1039.15	1039.93	1387.77	1126.56	1317.02	1187.43	1071.59	1409.36	1047.97	1340.68	1582.71	1385.46	2198.61	1319.38	1252.36	1600.3	1601.66	2254.23	2189.14	2353.16	1756.26	1439.3	1.09322	0.357403	1.38626	0.061741	1.79478	0.0057185	miR-27b-3p
miR-27b-5p	44.6315	19.4698	33.5948	40.2012	39.9972	14.9222	26.0339	97.9195	14.2086	26.7064	33.9364	33.9881	38.2569	51.308	56.977	33.3755	44.2427	37.6754	55.6848	62.1251	43.5438	33.7183	42.6347	35.9249	40.0449	1.20733	0.449113	1.35795	0.109438	1.41913	0.0810364	miR-27b-5p
miR-28-3p	434.143	490.452	544.643	572.166	415.686	374.204	452.042	445.534	442.496	507.421	594.885	438.069	376.943	366.995	498.968	336.363	377.643	401.173	459.186	450.407	413.108	356.597	529.954	474.556	448.068	1.01736	0.483518	0.832865	0.093114	0.947909	0.333395	miR-28-3p
miR-28-5p	1123.9	941.965	1236.9	1615.53	1048.5	867.785	989.287	1272.95	1601.51	1542.29	1860.51	1436.94	1750.82	2342.35	2122.39	1800.19	2186.06	1646.56	2195.7	1855.99	2253.67	1503.02	2057.93	1752.21	1625.21	1.27345	0.257251	1.73359	0.006873	1.69996	0.00514698	miR-28-5p
miR-291a-5p	2.02871	0.927131	1.01802	0.467456	1.42847	1.14786	7.10014	1.63199	2.0298	3.3383	1.99626	1.88823	0.562602	0.712612	0.418949	0.521493	0.790047	0.697693	0.85669	1.94141	0.558254	0.510884	0.458438	0.579434								miR-291a-5p
miR-292-5p	6.08612	0.927131	1.01802	0.467456	1.42847	1.14786	7.10014	1.63199	2.0298	3.3383	1.99626	1.88823	0.562602	0.712612	0.418949	0.521493	0.790047	0.697693	3.42676	1.94141	0.558254	0.510884	1.37531	0.579434								miR-292-5p
miR-296-3p	131.866	86.2232	117.073	65.9113	92.8507	96.4206	97.0353	127.295	117.728	103.487	151.716	156.723	50.6342	67.6981	78.3434	32.854	73.4744	57.2108	88.239	100.953	70.34	87.3611	86.6447	81.7001	92.4909	1.27719	0.257618	0.610178	0.030897	0.872776	0.195162	miR-296-3p
miR-296-5p	194.756	296.682	182.226	146.314	204.272	233.016	352.64	174.623	217.188	180.268	193.637	251.134	166.53	195.968	131.969	137.674	203.832	189.772	118.223	168.903	94.3449	92.9808	124.695	123.419	182.295	1.08926	0.440982	0.815855	0.148978	0.574712	0.0168904	miR-296-5p
miR-298-3p	91.2917	108.474	145.577	110.32	117.135	110.195	33.134	83.2316	73.0727	80.1192	85.8391	90.6349	91.1415	105.467	139.51	97.5191	102.706	92.0955	48.8313	58.2423	51.3594	38.3163	45.3853	56.2051	85.6584	0.653054	0.17903	0.920125	0.292816	0.436812	0.00204512	miR-298-3p
miR-298-5p	977.836	979.05	1155.46	1058.79	844.227	1343	1088.69	1095.07	1828.85	1505.57	1746.73	1939.21	812.397	1116.66	1005.9	963.718	1272.77	909.792	1435.81	1166.79	1202.48	786.761	1161.22	1164.08	1190.04	1.44756	0.192248	0.956415	0.395511	1.08788	0.273921	miR-298-5p
miR-2985	2.02871	3.70852	1.01802	1.86982	4.28542	1.14786	2.36671	1.63199	2.0298	3.3383	1.99626	1.88823	0.562602	0.712612	1.25685	0.521493	0.790047	0.697693	0.85669	1.94141	0.558254	1.53265	1.37531	0.579434								miR-2985
miR-299a-3p	12.1722	36.1581	52.9373	43.0059	28.5695	56.2453	18.9337	22.8479	50.745	56.7511	79.8503	47.2057	46.696	47.745	41.4759	57.3642	56.8834	48.1408	47.9746	36.8868	60.8497	58.7516	64.1813	70.1115	47.6034	1.20623	0.427836	1.30214	0.150656	1.47871	0.0651403	miR-299a-3p
miR-299a-5p	79.1195	112.183	89.5861	106.112	92.8507	88.3855	61.5346	76.7036	75.1025	73.4426	69.869	77.4173	81.5773	81.9503	85.4655	49.5418	87.6953	71.1647	69.3919	83.4806	90.9954	99.1115	79.3097	94.4477	82.3516	0.763888	0.17903	0.804937	0.064609	0.909368	0.173786	miR-299a-5p
miR-29a-3p	10924.6	11540.9	11295	14992.7	13050.5	12286.7	10572.1	11146.5	13071.9	11987.8	14742.4	11304.8	22078.2	17602.2	16901.2	29750.6	18695.7	20942	16112.6	17032	23071	25601.4	19278.7	18852.5	16368.1	0.982927	0.482795	1.70022	0.022393	1.61894	0.00974233	miR-29a-3p
miR-29a-5p	34.488	32.4496	28.5047	29.4497	41.4257	35.5838	30.7673	21.2159	38.5662	33.383	37.9289	30.2116	68.0748	37.0558	59.0718	70.4015	24.4915	57.9085	36.8377	46.5938	63.0827	73.0564	50.4281	64.3171	43.5539	0.95132	0.448657	1.57009	0.07283	1.65584	0.0206632	miR-29a-5p
miR-29b-1-5p	62.8899	89.0046	78.3879	82.2722	67.1382	65.4283	28.4006	31.0078	85.2515	23.3681	127.761	79.3055	97.3301	66.2729	95.5203	95.9546	88.4853	85.8162	53.1148	91.2463	73.1313	91.4482	73.8085	80.5413	75.5369	0.842679	0.43574	1.18929	0.07686	1.04082	0.387764	miR-29b-1-5p
miR-29b-3p	1136.07	1356.39	1061.8	840.953	2918.37	1582.9	975.086	1034.68	874.843	774.485	694.698	898.796	3451.56	1620.48	2011.79	6113.98	1697.02	3586.84	2598.34	2473.36	4506.79	3912.86	2417.34	3225.13	2156.86	0.590411	0.259902	2.07741	0.096667	2.15071	0.0144508	miR-29b-3p
miR-29c-3p	1024.5	997.593	952.871	637.142	1239.91	1281.02	1249.63	943.291	864.694	701.043	748.597	725.079	1448.7	882.926	969.028	3641.58	898.284	1388.41	1318.45	1417.23	2171.61	2268.83	1498.17	1437	1279.4	0.853139	0.357403	1.50479	0.241465	1.64866	0.0222724	miR-29c-3p
miR-29c-5p	42.6028	76.9519	49.8832	62.1716	34.2833	64.2804	61.5346	29.3758	34.5066	40.0596	35.9327	37.7645	118.709	69.8359	90.4929	140.803	68.7341	108.84	103.659	60.1837	98.811	126.188	104.524	79.9618	72.5038	0.724389	0.257251	1.8094	0.032178	1.73645	0.0168904	miR-29c-5p
miR-300-3p	2077.39	1786.58	2113.42	1528.11	1977.01	1961.7	2331.21	2222.77	2502.74	1956.24	2058.14	2481.13	1677.12	1400.99	1518.69	2347.76	2220.03	2344.95	1831.6	1760.86	1770.22	2222.86	1783.32	2247.62	2005.1	1.1842	0.192248	1.00571	0.491825	1.01505	0.438191	miR-300-3p
miR-300-5p	58.8325	79.7333	88.5681	64.0414	118.563	96.4206	49.701	45.6958	95.4005	93.4723	43.9177	52.8703	89.4537	65.5603	83.3708	87.0893	84.5351	97.677	51.4014	58.2423	56.3837	86.8502	61.8891	83.4384	74.7128	0.752842	0.282111	1.00302	0.497219	0.786719	0.123125	miR-300-5p
miR-301a-3p	32.4593	39.8666	47.8471	30.3846	45.7111	43.6188	33.134	55.4877	38.5662	36.7213	43.9177	32.0999	34.8813	27.0792	29.3264	62.0576	30.8118	24.4193	25.7007	60.1837	46.8933	35.251	41.2594	36.5043	38.9243	1.00016	0.49945	0.869472	0.308139	1.02461	0.454043	miR-301a-3p
miR-301a-5p	10.1435	2.78139	1.01802	1.40237	12.8563	10.3308	2.36671	8.15996	2.0298	3.3383	1.99626	5.66468	7.31383	2.13783	0.418949	12.5158	3.95024	2.79077	0.85669	1.94141	5.02429	6.13061	3.6675	4.63547								miR-301a-5p
miR-301b-3p	2.02871	0.927131	3.05407	1.86982	1.42847	1.14786	23.6671	1.63199	2.0298	3.3383	1.99626	1.88823	0.562602	0.712612	0.418949	0.521493	0.790047	2.09308	2.57007	1.94141	0.558254	0.510884	0.458438	2.31773								miR-301b-3p
miR-3064-3p	2.02871	4.63566	1.01802	1.40237	4.28542	4.59146	2.36671	4.89597	2.0298	10.0149	1.99626	5.66468	0.562602	3.56306	0.418949	1.56448	2.37014	0.697693	0.85669	1.94141	0.558254	1.53265	0.458438	0.579434								miR-3064-3p
miR-3064-5p	26.3732	17.6155	27.4867	21.503	19.9986	13.7744	40.2341	11.4239	18.2682	30.0447	21.9588	45.3174	19.1285	14.9648	25.5559	19.2952	24.4915	23.0239	12.8503	27.1797	13.3981	12.7721	26.1309	24.9156	22.4044	1.31949	0.363895	0.9977	0.497666	0.925015	0.384954	miR-3064-5p
miR-3065-3p	2.02871	0.927131	1.01802	0.467456	1.42847	1.14786	2.36671	1.63199	2.0298	3.3383	1.99626	1.88823	1.68781	0.712612	0.418949	2.60746	0.790047	0.697693	0.85669	1.94141	1.67476	0.510884	0.458438	0.579434								miR-3065-3p
miR-3065-5p	2.02871	2.78139	1.01802	0.467456	4.28542	1.14786	2.36671	1.63199	2.0298	3.3383	1.99626	1.88823	1.68781	0.712612	1.25685	1.56448	0.790047	0.697693	0.85669	1.94141	0.558254	0.510884	0.458438	0.579434								miR-3065-5p
miR-3068-3p	170.411	176.155	189.353	113.592	165.703	133.152	184.604	208.895	160.354	170.253	141.734	160.499	113.646	95.4899	92.1687	118.379	127.988	137.446	132.787	161.137	137.889	210.484	139.823	172.671	150.609	1.08222	0.392066	0.722418	0.034969	1.00678	0.483196	miR-3068-3p
miR-3068-5p	377.339	316.152	413.318	346.852	461.397	319.106	402.341	388.414	412.049	417.287	395.259	360.651	832.651	902.879	535.835	1188.48	866.682	1110.73	738.467	665.904	691.677	658.529	544.165	769.488	588.152	1.06349	0.387645	2.43369	0.014602	1.82092	0.000805229	miR-3068-5p
miR-3072	10.1435	9.27131	14.2523	7.01184	9.99931	10.3308	26.0339	17.9519	2.0298	13.3532	1.99626	11.3294	8.43903	4.98828	4.60844	5.73642	11.0607	6.27924	8.5669	5.82423	7.81556	8.17414	5.95969	9.85037								miR-3072
miR-3074	2.02871	0.927131	1.01802	1.40237	1.42847	1.14786	2.36671	1.63199	2.0298	3.3383	1.99626	1.88823	0.562602	0.712612	1.67579	0.521493	0.790047	0.697693	0.85669	1.94141	0.558254	0.510884	1.83375	0.579434								miR-3074
miR-3075	2.02871	0.927131	3.05407	0.467456	1.42847	1.14786	2.36671	1.63199	2.0298	3.3383	1.99626	1.88823	1.68781	0.712612	0.418949	0.521493	0.790047	2.79077	0.85669	5.82423	0.558254	0.510884	0.458438	0.579434								miR-3075
miR-3084a-3p	2.02871	0.927131	1.01802	0.467456	1.42847	1.14786	2.36671	1.63199	2.0298	10.0149	5.98878	1.88823	0.562602	0.712612	0.418949	0.521493	0.790047	0.697693	0.85669	1.94141	0.558254	0.510884	0.458438	0.579434								miR-3084a-3p
miR-3084a-3p	12.1722	0.927131	6.10815	0.467456	1.42847	5.73932	2.36671	1.63199	6.08939	3.3383	1.99626	1.88823	1.68781	0.712612	1.25685	0.521493	0.790047	2.79077	5.99683	1.94141	0.558254	0.510884	4.58438	3.4766								miR-3084a-3p
miR-3084a-3p	2.02871	11.1256	1.01802	2.33728	1.42847	1.14786	2.36671	1.63199	2.0298	3.3383	1.99626	9.44113	0.562602	4.27567	0.418949	0.521493	3.95024	0.697693	0.85669	1.94141	0.558254	0.510884	0.458438	0.579434								miR-3084a-3p
miR-3084a-3p	2.02871	0.927131	1.01802	0.467456	1.42847	1.14786	2.36671	1.63199	2.0298	3.3383	1.99626	1.88823	0.562602	0.712612	0.418949	0.521493	0.790047	0.697693	0.85669	1.94141	4.46603	0.510884	0.458438	0.579434								miR-3084a-3p
miR-3084a-5p	2.02871	4.63566	1.01802	10.7515	4.28542	1.14786	7.10014	4.89597	2.0298	10.0149	1.99626	1.88823	7.31383	9.97656	3.35159	5.73642	5.53033	4.88385	4.28345	1.94141	10.6068	9.70679	4.12594	9.85037								miR-3084a-5p
miR-3084b-3p	2.02871	0.927131	1.01802	0.467456	1.42847	1.14786	2.36671	1.63199	2.0298	3.3383	1.99626	1.88823	0.562602	0.712612	0.418949	2.60746	0.790047	0.697693	0.85669	1.94141	0.558254	6.64149	0.458438	0.579434								miR-3084b-3p
miR-3084b-3p	2.02871	0.927131	1.01802	0.467456	1.42847	1.14786	2.36671	1.63199	2.0298	3.3383	1.99626	1.88823	0.562602	0.712612	0.418949	0.521493	0.790047	0.697693	0.85669	1.94141	0.558254	0.510884	0.458438	0.579434								miR-3084b-3p
miR-3084b-3p	2.02871	0.927131	1.01802	0.467456	1.42847	1.14786	2.36671	9.79195	2.0298	3.3383	1.99626	1.88823	0.562602	0.712612	0.418949	0.521493	0.790047	0.697693	0.85669	1.94141	0.558254	0.510884	0.458438	0.579434								miR-3084b-3p
miR-3084b-5p	2.02871	0.927131	1.01802	0.467456	1.42847	1.14786	2.36671	1.63199	2.0298	3.3383	1.99626	1.88823	4.50082	0.712612	7.54108	4.69343	0.790047	0.697693	0.85669	1.94141	0.558254	0.510884	0.458438	0.579434								miR-3084b-5p
miR-3084b-5p	2.02871	0.927131	1.01802	0.467456	4.28542	1.14786	2.36671	1.63199	2.0298	3.3383	1.99626	1.88823	0.562602	0.712612	0.418949	0.521493	0.790047	0.697693	0.85669	5.82423	0.558254	0.510884	0.458438	0.579434								miR-3084b-5p
miR-3084b-5p	2.02871	0.927131	1.01802	0.467456	1.42847	1.14786	2.36671	1.63199	2.0298	3.3383	1.99626	1.88823	0.562602	0.712612	0.418949	0.521493	0.790047	0.697693	0.85669	1.94141	0.558254	0.510884	0.458438	0.579434								miR-3084b-5p
miR-3084c-5p	2.02871	0.927131	9.16222	0.467456	1.42847	12.6265	2.36671	1.63199	2.0298	3.3383	1.99626	1.88823	0.562602	0.712612	0.418949	0.521493	0.790047	2.79077	5.14014	1.94141	0.558254	0.510884	5.04281	4.05604								miR-3084c-5p
miR-3084c-5p	2.02871	10.1984	1.01802	3.73965	1.42847	1.14786	2.36671	1.63199	2.0298	3.3383	1.99626	13.2176	0.562602	5.70089	0.418949	0.521493	3.95024	0.697693	0.85669	1.94141	0.558254	0.510884	0.458438	0.579434								miR-3084c-5p
miR-3084c-5p	2.02871	0.927131	1.01802	0.467456	1.42847	1.14786	2.36671	1.63199	10.149	3.3383	1.99626	1.88823	0.562602	0.712612	0.418949	0.521493	0.790047	0.697693	0.85669	1.94141	5.58254	6.13061	0.458438	0.579434								miR-3084c-5p
miR-3085	8.11482	16.6884	24.4326	18.2308	21.4271	36.7317	44.9676	31.0078	36.5364	20.0298	15.9701	35.8763	14.6277	24.2288	15.9201	19.2952	18.1711	16.0469	14.5637	17.4727	16.7476	9.19591	10.5441	8.6915	20.6466	1.46776	0.277461	0.862006	0.338646	0.61465	0.0987187	miR-3085
miR-3099	4572.7	5079.75	5663.27	6499.97	4749.67	4071.47	4132.28	4079.98	7502.13	7117.25	9376.43	8251.55	3725.55	6419.2	6028.25	4013.93	5651.21	5451.08	4756.34	4919.53	3923.97	3268.12	4499.11	4294.76	5335.31	1.32062	0.279193	1.02129	0.475901	0.837614	0.0911575	miR-3099
miR-30a-3p	754.678	687.931	841.906	1397.69	815.658	743.816	766.816	1051	818.009	1121.67	1714.79	989.431	1179.21	1284.13	1321.36	1033.6	1209.56	1145.61	1260.19	1289.1	1553.06	1167.88	1560.06	1193.63	1120.87	1.23276	0.357403	1.36854	0.055763	1.53079	0.0168904	miR-30a-3p
miR-30a-5p	1381.55	1230.3	1514.82	1306.07	1708.45	2330.16	989.287	1158.71	1290.95	1321.97	1267.62	1265.11	2625.1	1769.41	1729.84	5438.12	1699.39	2070.06	2632.61	2069.54	3810.64	2397.07	2941.34	2139.85	2003.67	0.770075	0.268148	1.61877	0.159747	1.68836	0.0196745	miR-30a-5p
miR-30b-3p	32.4593	23.1783	29.5227	69.1834	39.9972	36.7317	18.9337	73.4396	64.9535	70.1043	113.787	67.9762	45.0082	53.4459	62.4234	51.6278	67.154	61.397	70.2486	36.8868	66.9905	37.8054	71.9747	74.7469	55.8323	1.77085	0.25329	1.47597	0.065313	1.55212	0.0648212	miR-30b-3p
miR-30b-5p	1393.72	2226.04	1640.04	2066.15	2042.72	2086.82	1403.46	1521.02	1189.46	1395.41	1597.01	1372.74	2542.4	1769.41	2377.95	2403.56	1821.06	2477.51	2460.41	2304.45	3504.16	3372.34	3430.03	2196.63	2108.1	0.740178	0.17903	1.16904	0.131126	1.5074	0.0226076	miR-30b-5p
miR-30c-1-3p	129.837	179.863	207.677	272.059	138.562	127.413	94.6686	177.887	314.619	320.477	329.383	455.063	194.66	267.942	196.068	220.591	276.517	251.169	244.157	182.493	194.831	139.982	241.138	201.643	223.279	1.60326	0.259902	1.33308	0.084832	1.14102	0.265044	miR-30c-1-3p
miR-30c-2-3p	456.459	453.367	622.013	947.533	402.829	435.041	336.073	631.581	984.452	1398.75	1626.95	1210.35	658.807	964.163	881.468	747.299	881.693	746.532	697.345	537.771	673.254	442.936	857.278	560.892	756.452	1.86545	0.239527	1.47109	0.055277	1.13633	0.305826	miR-30c-2-3p
miR-30c-5p	11573.8	17994.7	14808.2	20787.3	14983.2	17004.5	7026.78	11193.8	11123.3	14795.3	16884.4	14690.4	24001.2	18889.9	22891.4	23909.4	18477.6	22892	20162.2	18835.6	24223.2	21931.7	22643.2	19748.3	17978	0.779338	0.257251	1.34904	0.026173	1.31284	0.0222724	miR-30c-5p
miR-30d-3p	2.02871	0.927131	1.01802	0.467456	1.42847	3.44359	9.46686	1.63199	2.0298	3.3383	1.99626	5.66468	1.68781	0.712612	1.25685	1.56448	3.16019	0.697693	0.85669	1.94141	1.67476	2.55442	1.83375	0.579434								miR-30d-3p
miR-30d-5p	5341.58	6101.45	5631.71	7189.94	5325.35	8044.23	3772.54	4512.46	5624.57	6255.97	6567.69	6368.99	8199.92	7609.27	7486.61	10547.7	6808.63	6765.53	9457.86	7119.15	9986.61	6948.02	10067.7	6967.11	7029.19	0.879577	0.357403	1.25996	0.074457	1.3431	0.0337328	miR-30d-5p
miR-30e-3p	1959.73	1891.35	2169.41	3605.95	2181.28	1759.68	1999.87	2581.81	2287.58	3057.88	4329.88	2471.69	3154.51	3222.43	3357.45	2620.5	3293.71	3302.18	2934.16	3209.15	3781.06	2962.62	3527.68	3380.42	2876.75	1.23301	0.357403	1.39679	0.047019	1.45902	0.0226103	miR-30e-3p
miR-30e-5p	760.765	597.072	837.834	516.071	1029.93	1347.59	511.21	558.141	643.446	774.485	606.863	794.943	1080.2	721.163	739.863	4073.9	689.711	1092.59	1096.56	966.822	1913.7	1016.15	1146.09	1025.02	1022.5	0.764175	0.307698	1.65003	0.275832	1.40774	0.102085	miR-30e-5p
miR-3102	99.4066	140.924	57.0094	89.7515	79.9945	67.724	106.502	52.2237	71.0429	63.4277	81.8466	115.182	69.7626	66.9855	84.2087	56.8427	102.706	90.7001	88.239	75.715	48.5681	85.3176	76.1006	77.6441	81.1594	0.916634	0.453821	0.881072	0.32034	0.844383	0.22927	miR-3102
miR-3120	8.11482	2.78139	1.01802	0.467456	1.42847	1.14786	2.36671	1.63199	2.0298	3.3383	7.98503	1.88823	1.68781	2.13783	0.418949	0.521493	3.16019	2.09308	0.85669	1.94141	0.558254	0.510884	1.37531	1.7383								miR-3120
miR-31a-3p	2.02871	0.927131	1.01802	0.467456	1.42847	1.14786	2.36671	1.63199	2.0298	3.3383	1.99626	1.88823	2.25041	0.712612	0.418949	3.65045	0.790047	0.697693	2.57007	7.76564	2.23302	0.510884	1.83375	2.31773								miR-31a-3p
miR-31a-5p	210.985	287.411	252.47	522.148	274.267	322.55	224.838	221.951	369.423	327.153	479.102	249.246	513.656	404.763	422.3	237.801	411.615	410.941	430.058	524.181	475.074	547.667	658.316	473.977	385.496	1.00101	0.499175	1.28411	0.152058	1.66286	0.0144508	miR-31a-5p
miR-32-3p	2.02871	0.927131	1.01802	3.27219	1.42847	1.14786	2.36671	1.63199	2.0298	3.3383	1.99626	1.88823	1.68781	0.712612	2.93264	0.521493	0.790047	0.697693	0.85669	1.94141	0.558254	0.510884	1.37531	1.7383								miR-32-3p
miR-32-5p	6.08612	2.78139	1.01802	0.467456	1.42847	1.14786	7.10014	6.52797	2.0298	3.3383	1.99626	11.3294	1.68781	2.13783	2.09474	7.3009	0.790047	0.697693	5.99683	5.82423	5.58254	0.510884	1.37531	5.2149								miR-32-5p
miR-320-3p	7433.18	12224.2	9397.38	16710.1	8592.26	9305.73	4825.73	7663.83	11679.5	16511.2	17740.7	17148.9	10782.8	16615.3	18003.5	7809.87	11358.5	9637.93	9865.64	9660.46	9388.72	7860.46	12997.6	9656.84	11369.6	1.18703	0.413544	1.16564	0.307567	0.933506	0.382689	miR-320-3p
miR-322-3p	178.526	164.102	143.541	169.686	132.848	156.11	168.037	259.487	186.741	186.945	133.749	156.723	94.5171	162.475	116.887	50.5848	142.999	48.1408	221.026	221.321	285.826	103.199	254.891	154.129	162.187	1.15545	0.347074	0.651561	0.062989	1.31284	0.12315	miR-322-3p
miR-322-5p	174.469	180.791	146.596	109.852	238.555	138.892	203.537	190.943	235.457	130.194	77.8541	101.964	186.221	188.842	191.46	102.734	175.391	102.561	206.462	269.856	313.739	210.995	268.644	171.512	179.897	0.950256	0.477301	0.957595	0.453789	1.45701	0.0346385	miR-322-5p
miR-323-3p	5323.32	4064.54	4678.84	2606.07	4489.69	4027.86	6110.86	4825.8	4402.63	3521.9	2864.63	3547.98	1621.42	2045.2	1588.65	2041.12	2341.7	1904.7	1841.03	1970.53	1276.73	1644.53	1433.99	1572	2989.41	1.00331	0.498971	0.458223	0.01104	0.38661	0.00527028	miR-323-3p
miR-323-5p	1726.43	1402.75	1595.24	1144.33	1435.62	1392.36	2290.98	1694.01	1889.74	1682.5	1672.86	2111.04	621.113	814.515	814.017	529.315	1144.78	809.324	894.384	1071.66	701.167	972.723	948.966	1067.9	1267.82	1.30407	0.17903	0.544235	0.006514	0.650451	0.00527028	miR-323-5p
miR-324-3p	129.837	156.685	100.784	132.29	109.992	112.491	189.337	125.663	107.579	96.8106	159.701	156.723	198.036	116.156	141.605	165.835	142.209	165.353	144.781	124.25	126.724	147.135	141.199	139.064	138.76	1.12631	0.387645	1.25215	0.07686	1.10925	0.148377	miR-324-3p
miR-324-5p	320.535	440.387	363.435	331.426	359.975	398.309	435.475	316.606	341.006	343.845	229.57	339.881	347.125	291.458	261.843	307.159	328.66	302.101	322.115	343.63	343.326	442.425	337.41	356.352	341.836	0.906198	0.370553	0.830303	0.044801	0.968922	0.382689	miR-324-5p
miR-325-3p	701.932	1141.3	822.564	988.669	1044.21	730.042	1131.29	845.372	842.366	704.381	964.193	776.061	719.005	881.5	1038.57	485.51	826.39	893.745	633.95	894.99	1016.58	1388.07	1217.61	1149.6	909.913	0.969596	0.471351	0.892425	0.284104	1.16064	0.210165	miR-325-3p
miR-325-5p	83.1769	68.6077	89.5861	91.1539	81.4229	102.16	120.702	94.6555	93.3707	66.766	111.79	103.852	105.769	101.903	101.386	154.362	89.2754	94.1886	89.9524	100.953	99.9275	121.079	136.614	110.092	100.531	1.14538	0.308571	1.25339	0.099726	1.27613	0.0299556	miR-325-5p
miR-326-3p	174.469	272.577	186.298	168.752	188.558	243.347	288.739	179.519	156.294	143.547	133.749	222.811	331.935	231.599	149.565	378.082	257.555	311.171	279.281	215.497	194.272	220.702	188.876	219.605	222.367	0.911393	0.439113	1.34514	0.110479	1.06826	0.324487	miR-326-3p
miR-326-5p	2.02871	12.0527	6.10815	3.73965	1.42847	1.14786	2.36671	1.63199	6.08939	10.0149	21.9588	5.66468	7.31383	3.56306	2.93264	3.12896	6.32038	2.09308	5.14014	5.82423	8.37381	6.64149	11.9194	6.9532								miR-326-5p
miR-328a-3p	4450.98	6530.71	4479.31	6295.69	4216.85	4552.43	2733.56	1852.31	1794.34	1465.51	952.215	1750.39	7919.75	6502.58	5362.12	6381.5	7841.22	7367.64	4825.73	3358.64	3347.29	3303.89	3798.61	3393.74	4353.21	0.345552	0.0293763	1.3554	0.03384	0.721612	0.0308314	miR-328a-3p
miR-328a-5p	2.02871	5.56279	1.01802	4.2071	1.42847	3.44359	14.2003	9.79195	6.08939	10.0149	7.98503	5.66468	2.25041	3.56306	4.18949	2.08597	3.95024	3.48846	2.57007	7.76564	2.23302	5.10884	6.41813	6.37377								miR-328a-5p
miR-328b-3p	2.02871	0.927131	3.05407	0.467456	1.42847	1.14786	2.36671	1.63199	2.0298	3.3383	1.99626	1.88823	1.68781	0.712612	0.418949	0.521493	0.790047	0.697693	0.85669	1.94141	0.558254	0.510884	0.458438	0.579434								miR-328b-3p
miR-329-3p	1016.38	1131.1	1056.71	884.894	992.789	944.692	1036.62	1002.04	935.737	741.102	622.833	702.42	812.397	619.972	612.084	560.604	732.374	938.397	728.186	695.025	595.099	973.744	550.584	645.489	813.803	0.836423	0.257062	0.709497	0.016604	0.694944	0.00974233	miR-329-3p
miR-329-5p	361.11	335.621	402.12	443.615	392.83	363.873	243.772	292.126	251.695	323.815	227.573	407.857	257.672	215.209	184.337	502.197	203.832	210.703	251.01	364.985	894.881	225.811	229.677	271.175	327.396	0.759769	0.192248	0.684574	0.078098	0.973195	0.479163	miR-329-5p
miR-33-3p	6.08612	0.927131	1.01802	1.86982	1.42847	1.14786	2.36671	6.52797	2.0298	3.3383	1.99626	1.88823	1.68781	0.712612	1.25685	4.17194	0.790047	3.48846	0.85669	1.94141	3.90778	6.64149	2.29219	3.4766								miR-33-3p
miR-33-5p	28.4019	38.9395	11.1983	10.284	49.9965	30.9923	35.5007	21.2159	38.5662	33.383	27.9476	16.994	39.9447	20.6657	13.4064	43.2839	18.1711	23.7216	50.5447	42.711	47.4516	54.6646	38.5088	52.149	32.8601	1.02235	0.495933	0.937465	0.468126	1.68438	0.0386404	miR-33-5p
miR-330-3p	4872.95	4526.25	4388.7	5543.56	3891.16	4092.14	3396.24	4385.16	6854.63	5781.93	6513.79	7284.78	2846.2	3650.71	3675.44	2902.63	4314.45	3623.82	4225.19	4135.2	3528.17	3997.15	3312.67	4147.59	4412.1	1.25268	0.277461	0.7693	0.030897	0.854702	0.0603456	miR-330-3p
miR-330-5p	1245.63	1080.11	1167.67	1103.66	928.507	1126.05	1157.32	1147.29	1179.31	938.062	1149.84	1148.04	1134.21	1157.99	930.485	1139.46	1462.38	1435.85	1327.87	1584.19	1451.46	1732.92	1330.84	1932.41	1249.65	1.01026	0.483518	1.09152	0.248326	1.40713	0.0139356	miR-330-5p
miR-331-3p	121.722	228.074	155.758	106.58	168.56	157.257	156.203	153.407	142.086	90.134	121.772	139.729	151.903	135.396	131.55	101.691	142.209	121.399	152.491	141.723	134.539	220.191	175.582	144.279	145.593	0.856474	0.368613	0.836021	0.191878	1.03289	0.436728	miR-331-3p
miR-331-5p	2.02871	0.927131	4.0721	4.67456	7.14236	3.44359	2.36671	4.89597	2.0298	3.3383	1.99626	1.88823	4.50082	5.70089	1.25685	1.56448	4.74028	2.79077	3.42676	5.82423	5.02429	0.510884	2.75063	1.7383								miR-331-5p
miR-335	2576.46	2659.94	2871.85	3023.5	3346.91	2552.85	1689.83	2433.3	1999.35	2183.25	1984.28	2313.08	3662.54	3208.18	3951.11	2125.08	2606.37	3473.12	4297.16	3832.34	4784.8	4754.28	4520.19	3752.41	3108.42	0.739987	0.140845	1.11713	0.248839	1.52313	0.00204512	miR-335
miR-336-3p	2.02871	0.927131	1.01802	0.467456	1.42847	1.14786	2.36671	1.63199	2.0298	3.3383	1.99626	1.88823	0.562602	0.712612	0.418949	1.56448	0.790047	0.697693	0.85669	1.94141	0.558254	0.510884	0.458438	0.579434								miR-336-3p
miR-336-5p	2.02871	0.927131	1.01802	0.467456	1.42847	1.14786	2.36671	1.63199	2.0298	3.3383	5.98878	1.88823	0.562602	0.712612	0.418949	0.521493	0.790047	0.697693	0.85669	1.94141	0.558254	0.510884	0.458438	0.579434								miR-336-5p
miR-337-3p	38.5454	25.9597	18.3244	18.2308	35.7118	32.1402	35.5007	11.4239	28.4172	40.0596	33.9364	24.5469	27.0049	13.5396	15.0822	40.1549	18.9611	15.3492	17.9905	17.4727	25.6797	22.4789	22.4634	20.8596	24.9931	1.02944	0.488184	0.770175	0.223635	0.751543	0.108522	miR-337-3p
miR-337-5p	511.234	507.141	652.554	727.361	511.393	463.737	589.312	535.293	602.85	584.202	652.777	534.368	493.402	605.72	655.655	375.475	618.607	505.13	435.198	500.884	520.293	413.305	491.904	427.622	538.142	1.03717	0.461477	0.964596	0.434594	0.826818	0.0803551	miR-337-5p
miR-338-3p	131.866	126.09	134.379	75.7278	202.843	231.869	160.937	207.263	103.52	90.134	97.8167	115.182	166.53	133.258	134.064	562.69	105.866	175.121	129.36	89.3049	237.816	224.789	138.907	161.662	164.041	0.858301	0.424612	1.41512	0.307567	1.08758	0.389812	miR-338-3p
miR-338-5p	415.885	389.395	470.327	495.971	461.397	399.457	513.577	695.228	401.9	484.053	646.788	373.869	634.615	719.738	642.248	651.344	536.442	648.854	442.052	411.579	433.763	577.81	415.344	445.584	512.801	1.18347	0.308571	1.45616	0.004195	1.0356	0.367134	miR-338-5p
miR-339-3p	20.2871	30.5953	15.2704	49.0828	28.5695	25.253	7.10014	24.4799	28.4172	40.0596	29.9439	43.4292	47.2586	37.7684	47.3412	16.1663	40.2924	25.8146	46.2612	42.711	56.9419	33.2074	82.5188	51.5696	36.2641	1.02586	0.494724	1.26963	0.245697	1.85268	0.0299556	miR-339-3p
miR-339-5p	661.358	1439.83	637.283	1387.88	719.95	654.283	454.409	664.221	578.493	711.058	1050.03	666.544	1172.46	795.274	1463.81	411.979	817.699	755.602	998.9	1205.62	1526.83	860.328	2022.63	1538.98	966.476	0.749876	0.347074	0.984772	0.491688	1.48226	0.0926998	miR-339-5p
miR-340-3p	28.4019	20.3969	38.6849	32.7219	47.1396	40.1752	33.134	26.1119	38.5662	23.3681	41.9214	41.541	46.1334	42.7567	41.8949	82.9173	47.4028	68.3739	59.1116	34.9454	58.6167	67.9475	59.5969	64.8966	45.2815	0.986132	0.495233	1.58769	0.061993	1.66304	0.0139356	miR-340-3p
miR-340-5p	202.871	138.143	173.064	100.036	275.695	224.981	284.006	235.007	188.771	186.945	189.645	200.152	154.153	178.153	150.403	203.904	160.38	246.286	119.08	151.43	143.471	145.602	117.36	135.587	179.38	1.15226	0.387645	0.980703	0.482339	0.728865	0.106177	miR-340-5p
miR-341	689.76	511.776	580.274	308.988	582.817	633.621	1015.32	786.62	720.578	524.113	467.124	555.139	347.688	297.872	253.883	437.011	409.245	349.544	384.654	425.169	365.656	431.697	452.936	525.546	502.376	1.2303	0.347074	0.633533	0.03384	0.781819	0.0869874	miR-341
miR-342-3p	1564.13	2295.58	1746.93	1887.59	1788.45	2168.32	1015.32	1196.25	1161.04	1435.47	1413.35	1623.87	1764.88	1205.03	1704.28	1192.13	1610.12	1516.78	1697.1	1673.5	1631.22	2064.48	1594.9	1611.4	1606.76	0.685121	0.148807	0.785367	0.047853	0.897094	0.145887	miR-342-3p
miR-342-5p	787.138	954.945	914.186	1191.54	788.517	699.049	681.614	798.044	1388.38	1358.69	1447.29	1540.79	822.524	1299.09	1287.85	697.757	1253.02	1087.7	943.215	1003.71	738.012	706.552	869.198	1127.58	1016.1	1.35226	0.257251	1.20852	0.168073	1.00991	0.479163	miR-342-5p
miR-344a-3p	217.071	190.062	224.983	109.852	278.552	359.281	262.705	305.182	223.278	163.577	125.764	243.581	177.22	113.305	112.278	612.232	134.308	196.052	201.322	166.961	150.729	140.493	172.831	168.615	210.427	0.959621	0.483203	0.975064	0.491688	0.725431	0.119966	miR-344a-3p
miR-344a-5p	2.02871	0.927131	1.01802	0.467456	1.42847	1.14786	2.36671	1.63199	2.0298	3.3383	1.99626	1.88823	0.562602	0.712612	0.418949	0.521493	0.790047	0.697693	0.85669	1.94141	0.558254	0.510884	2.29219	0.579434								miR-344a-5p
miR-344b-1-3p	541.664	391.249	487.634	262.71	387.116	424.71	501.743	491.229	383.632	313.8	295.446	411.633	163.155	250.839	196.068	201.296	249.655	255.356	248.44	254.325	149.054	259.018	162.287	245.1	313.632	0.960884	0.470565	0.527585	0.01664	0.528329	0.00974233	miR-344b-1-3p
miR-344b-3p	385.454	521.975	416.372	321.142	438.541	367.317	366.841	435.742	456.705	283.755	215.596	305.893	300.429	208.795	323.009	192.431	331.03	262.333	234.733	322.274	235.583	548.178	219.133	324.483	334.073	0.842391	0.314481	0.660204	0.021225	0.768885	0.126502	miR-344b-3p
miR-344b-5p	523.406	378.269	462.183	312.26	452.826	554.418	513.577	445.534	387.691	500.745	319.401	464.504	260.485	305.71	331.388	370.781	331.82	275.589	312.692	374.692	249.54	283.03	247.556	329.118	374.467	0.980654	0.488163	0.699038	0.035438	0.669543	0.0205697	miR-344b-5p
miR-344g	48.6889	39.8666	60.0634	28.0473	68.5667	32.1402	66.268	86.4956	52.7748	63.4277	41.9214	64.1997	46.1334	49.8828	37.2864	39.6334	41.8725	32.0939	59.1116	54.3595	31.2622	67.9475	30.7153	51.5696	49.7637	1.35228	0.257251	0.890145	0.333513	1.06343	0.41136	miR-344g
miR-344i	10.1435	10.1984	11.1983	0.467456	7.14236	3.44359	21.3004	1.63199	10.149	3.3383	1.99626	5.66468	2.81301	0.712612	3.77054	3.12896	4.74028	2.09308	0.85669	1.94141	2.23302	3.0653	1.37531	3.4766								miR-344i
miR-345-3p	83.1769	66.7534	71.2617	92.5562	49.9965	80.3505	80.4683	53.8557	83.2217	113.502	75.8578	100.076	104.644	99.053	65.356	85.0033	93.2256	104.654	96.8059	73.7736	57.5002	76.1217	68.7656	70.6909	81.1113	1.14161	0.37609	1.24283	0.085074	0.999015	0.496475	miR-345-3p
miR-345-5p	18.2583	28.7411	35.6309	27.1124	19.9986	26.4009	23.6671	26.1119	14.2086	3.3383	25.9514	43.4292	55.135	18.5279	34.3538	50.0633	44.2427	57.9085	32.5542	23.2969	30.1457	39.3381	26.5894	34.766	30.8238	0.875526	0.44387	1.66663	0.062638	1.19564	0.145157	miR-345-5p
miR-346	66.9473	63.972	83.478	64.9763	68.5667	111.343	52.0677	50.5917	54.8046	46.7362	27.9476	52.8703	54.5724	39.1936	57.8149	111.078	61.6237	69.7693	51.4014	48.5353	45.7768	44.4469	39.4256	60.2611	59.5083	0.620572	0.17903	0.857971	0.2953	0.631086	0.0226103	miR-346
miR-3473	20.2871	27.8139	11.1983	14.0237	27.141	18.3658	26.0339	19.5839	30.447	20.0298	37.9289	11.3294	18.0033	16.3901	16.7579	8.34388	17.381	9.7677	17.9905	7.76564	22.8884	15.8374	31.1738	11.5887	19.0863	1.2232	0.387645	0.729143	0.13946	0.902505	0.384954	miR-3473
miR-34a-3p	2.02871	0.927131	3.05407	1.86982	1.42847	3.44359	2.36671	1.63199	8.11919	3.3383	1.99626	1.88823	2.25041	0.712612	1.67579	0.521493	0.790047	0.697693	2.57007	1.94141	2.79127	0.510884	2.29219	3.4766								miR-34a-3p
miR-34a-5p	32.4593	25.9597	38.6849	40.2012	59.9959	57.3932	63.9013	48.9597	34.5066	56.7511	29.9439	45.3174	111.958	88.3638	84.2087	232.586	75.8445	114.422	98.5193	62.1251	105.51	93.4917	102.69	85.1767	74.5404	1.09692	0.440982	2.77738	0.050235	2.14969	0.00289486	miR-34a-5p
miR-34b-3p	1294.31	1525.13	1251.15	1005.96	1178.49	1065.22	1197.56	1196.25	1248.33	1585.69	1299.56	1287.77	774.14	939.222	879.373	1001.79	1298.05	2272.39	2146.86	1378.4	1181.27	1952.6	1172.68	1232.46	1306.86	1.06761	0.392206	0.978783	0.483883	1.23824	0.14447	miR-34b-3p
miR-34b-5p	28.4019	42.648	30.5407	10.284	52.8535	44.7667	37.8674	32.6398	44.6556	46.7362	43.9177	26.4352	36.5691	32.0675	20.9474	219.548	18.9611	102.561	78.8155	23.2969	54.7089	34.2292	26.5894	40.5604	47.1084	1.10863	0.440982	2.05568	0.248063	1.23249	0.294152	miR-34b-5p
miR-34c-3p	312.421	419.99	304.389	274.397	322.835	289.262	355.007	270.911	292.291	267.064	191.641	215.258	263.298	238.725	325.523	185.651	386.333	586.062	388.937	320.333	340.535	665.171	317.697	290.296	326.001	0.827836	0.269922	1.03239	0.479293	1.20781	0.219407	miR-34c-3p
miR-34c-5p	941.319	845.544	983.412	698.846	1351.34	885.003	1057.92	979.195	1140.75	814.545	712.664	902.572	1426.2	1076.76	1270.67	1925.87	1211.14	2871.01	2192.27	1508.48	1989.62	1992.96	1516.51	1694.26	1332.87	0.982856	0.488184	1.71444	0.078098	1.90942	0.00289486	miR-34c-5p
miR-350	10.1435	20.3969	21.3785	15.426	39.9972	43.6188	40.2341	32.6398	6.08939	10.0149	17.9663	13.2176	27.0049	14.9648	27.6506	17.7307	19.7512	18.14	23.9873	27.1797	32.937	37.2945	28.8816	24.3362	23.7909	0.795981	0.43574	0.829633	0.333513	1.1567	0.323236	miR-350
miR-351-3p	14.2009	37.0852	11.1983	22.9053	8.57084	24.1051	18.9337	11.4239	8.11919	16.6915	25.9514	7.55291	7.87643	9.97656	13.8253	4.69343	8.69052	6.27924	12.8503	31.0626	26.2379	5.61972	19.2544	8.6915	15.0748	0.751044	0.387645	0.434855	0.07283	0.878463	0.389812	miR-351-3p
miR-351-5p	324.593	481.181	319.66	442.213	319.978	412.083	260.339	385.15	491.211	544.143	351.341	368.204	427.015	422.579	408.056	203.904	489.829	216.285	408.641	481.47	464.467	159.907	489.611	322.745	383.108	1.04378	0.466859	0.942584	0.422286	1.0118	0.479845	miR-351-5p
miR-352	6.08612	20.3969	16.2884	28.9823	18.5701	10.3308	9.46686	37.5358	12.1788	26.7064	45.9139	15.1058	13.5024	27.7919	24.299	13.0373	11.8507	13.2562	16.2771	9.70705	12.8398	20.4354	9.16875	7.53264	17.8025	1.45952	0.368743	1.03063	0.482339	0.754668	0.219407	miR-352
miR-3541	18.2583	21.324	6.10815	10.7515	4.28542	11.4786	2.36671	9.79195	10.149	3.3383	1.99626	11.3294	6.75122	4.27567	7.96003	0.521493	6.32038	6.27924	3.42676	1.94141	3.90778	6.64149	5.04281	4.63547								miR-3541
miR-3542	6.08612	0.927131	6.10815	1.40237	7.14236	6.88718	2.36671	11.4239	2.0298	3.3383	5.98878	1.88823	0.562602	2.13783	1.67579	2.08597	0.790047	2.79077	0.85669	1.94141	4.46603	2.04354	2.29219	2.31773								miR-3542
miR-3544	6.08612	23.1783	15.2704	15.8935	7.14236	25.253	28.4006	34.2718	24.3576	30.0447	23.9551	22.6587	10.1268	5.70089	6.28423	9.90836	4.74028	8.37232	11.137	5.82423	16.1894	6.64149	13.2947	17.383	15.5048	1.76344	0.17903	0.486222	0.078098	0.759179	0.240991	miR-3544
miR-3546	2.02871	0.927131	1.01802	0.467456	1.42847	1.14786	2.36671	1.63199	2.0298	3.3383	1.99626	1.88823	0.562602	0.712612	0.418949	0.521493	0.790047	0.697693	0.85669	1.94141	0.558254	0.510884	1.37531	1.7383								miR-3546
miR-3547	1150.28	1519.57	983.412	913.408	1102.78	1121.46	1251.99	1155.45	889.052	864.619	708.672	985.654	769.077	672.705	644.762	744.691	891.963	898.629	789.011	803.744	609.613	840.915	709.661	789.189	908.763	0.862247	0.326564	0.680591	0.025436	0.668855	0.0167846	miR-3547
miR-3548	2.02871	0.927131	1.01802	0.467456	5.71389	1.14786	2.36671	1.63199	2.0298	3.3383	1.99626	1.88823	0.562602	0.712612	0.418949	0.521493	0.790047	0.697693	0.85669	1.94141	0.558254	0.510884	0.458438	0.579434								miR-3548
miR-3550	2.02871	8.34418	1.01802	2.33728	1.42847	4.59146	2.36671	1.63199	2.0298	20.0298	1.99626	1.88823	3.93821	3.56306	0.418949	2.08597	0.790047	6.97693	0.85669	1.94141	3.90778	3.57619	0.458438	0.579434								miR-3550
miR-3552	22.3158	19.4698	17.3064	15.8935	12.8563	8.03505	37.8674	26.1119	10.149	3.3383	11.9776	18.8823	19.6911	17.1027	13.8253	19.2952	20.5412	18.14	12.8503	21.3555	10.6068	13.7939	11.9194	12.7475	16.503	1.12985	0.458064	1.13266	0.284213	0.868547	0.28314	miR-3552
miR-3558-3p	6.08612	7.41705	1.01802	9.81657	1.42847	8.03505	2.36671	1.63199	2.0298	3.3383	9.98129	1.88823	1.68781	3.56306	8.37897	4.69343	7.90047	3.48846	7.71021	1.94141	5.58254	4.08707	4.58438	3.4766								miR-3558-3p
miR-3559-3p	12.1722	11.1256	1.01802	2.80473	4.28542	5.73932	11.8336	13.0559	6.08939	3.3383	11.9776	5.66468	8.43903	3.56306	1.25685	2.60746	0.790047	4.88385	6.85352	7.76564	0.558254	4.08707	3.6675	0.579434								miR-3559-3p
miR-3559-5p	38.5454	9.27131	33.5948	20.1006	22.8556	19.5137	16.567	31.0078	12.1788	33.383	25.9514	30.2116	6.18862	10.6892	12.1495	17.7307	13.4308	10.4654	22.2739	23.2969	21.7719	15.8374	28.4231	16.2241	20.4859	1.03766	0.488163	0.491059	0.062989	0.888422	0.349801	miR-3559-5p
miR-3562	2.02871	0.927131	7.12617	1.40237	1.42847	8.03505	2.36671	6.52797	6.08939	3.3383	5.98878	5.66468	0.562602	0.712612	0.418949	0.521493	0.790047	2.09308	2.57007	1.94141	0.558254	1.53265	2.29219	1.7383								miR-3562
miR-3569	2.02871	0.927131	3.05407	0.467456	1.42847	1.14786	2.36671	1.63199	2.0298	3.3383	1.99626	1.88823	0.562602	0.712612	1.67579	0.521493	0.790047	0.697693	0.85669	1.94141	0.558254	0.510884	0.458438	0.579434								miR-3569
miR-3572	2.02871	2.78139	1.01802	4.67456	5.71389	1.14786	2.36671	1.63199	2.0298	3.3383	1.99626	1.88823	3.93821	7.83873	5.86528	5.21493	4.74028	4.18616	5.99683	1.94141	2.79127	2.55442	2.29219	3.4766								miR-3572
miR-3573-3p	2.02871	0.927131	1.01802	0.467456	1.42847	1.14786	2.36671	1.63199	2.0298	3.3383	1.99626	1.88823	0.562602	0.712612	0.418949	0.521493	0.790047	2.09308	0.85669	1.94141	0.558254	0.510884	0.458438	0.579434								miR-3573-3p
miR-3573-5p	2.02871	0.927131	1.01802	1.40237	1.42847	6.88718	2.36671	1.63199	2.0298	3.3383	1.99626	1.88823	1.68781	0.712612	0.418949	0.521493	0.790047	0.697693	0.85669	1.94141	0.558254	1.53265	0.458438	0.579434								miR-3573-5p
miR-3577	6.08612	0.927131	7.12617	6.54438	4.28542	4.59146	2.36671	9.79195	28.4172	3.3383	1.99626	16.994	9.00163	5.70089	7.96003	5.21493	6.32038	7.67462	10.2803	1.94141	3.34952	7.15237	4.12594	2.31773								miR-3577
miR-3580-3p	2.02871	0.927131	1.01802	0.467456	1.42847	1.14786	2.36671	1.63199	2.0298	3.3383	1.99626	1.88823	0.562602	0.712612	0.418949	0.521493	0.790047	0.697693	0.85669	1.94141	0.558254	0.510884	1.37531	0.579434								miR-3580-3p
miR-3583-3p	2.02871	0.927131	1.01802	1.40237	1.42847	1.14786	2.36671	1.63199	2.0298	3.3383	1.99626	5.66468	2.81301	2.85045	1.25685	0.521493	3.95024	4.18616	4.28345	1.94141	0.558254	3.0653	4.58438	0.579434								miR-3583-3p
miR-3583-5p	2.02871	0.927131	1.01802	1.86982	1.42847	1.14786	2.36671	1.63199	2.0298	3.3383	1.99626	1.88823	0.562602	0.712612	0.418949	0.521493	0.790047	0.697693	2.57007	1.94141	0.558254	1.53265	1.37531	1.7383								miR-3583-5p
miR-3585-3p	2.02871	11.1256	11.1983	14.4911	1.42847	3.44359	2.36671	8.15996	18.2682	16.6915	23.9551	18.8823	18.0033	18.5279	18.0148	17.2093	42.6626	34.187	18.8472	7.76564	18.4224	32.6966	23.3803	37.0838	17.4517	2.02041	0.257251	3.39934	0.030801	3.16124	0.0241648	miR-3585-3p
miR-3585-5p	2.02871	0.927131	3.05407	15.426	9.99931	5.73932	11.8336	1.63199	8.11919	10.0149	1.99626	11.3294	21.3789	19.9531	27.6506	28.6821	38.7123	43.257	17.9905	9.70705	22.8884	48.534	28.4231	42.2987	17.9823	1.20849	0.456898	4.83217	0.009329	4.56876	0.023438	miR-3585-5p
miR-3593-3p	8.11482	0.927131	1.01802	0.467456	1.42847	1.14786	2.36671	6.52797	2.0298	3.3383	1.99626	7.55291	0.562602	0.712612	0.418949	0.521493	2.37014	0.697693	0.85669	1.94141	0.558254	0.510884	0.458438	0.579434								miR-3593-3p
miR-3594-3p	12.1722	19.4698	10.1802	13.5562	4.28542	5.73932	7.10014	17.9519	20.298	10.0149	21.9588	1.88823	11.8146	11.4018	10.8927	7.3009	18.1711	16.0469	10.2803	9.70705	6.1408	11.2394	11.0025	14.4858	11.7958	1.21113	0.440982	1.15634	0.356364	0.961053	0.455686	miR-3594-3p
miR-3594-5p	24.3445	4.63566	10.1802	8.4142	5.71389	16.0701	14.2003	14.6879	30.447	10.0149	5.98878	9.44113	5.62602	12.827	3.77054	5.73642	3.95024	6.97693	7.71021	5.82423	5.02429	4.59795	7.79344	5.79434	9.57376	1.22234	0.440982	0.560668	0.163001	0.529775	0.12315	miR-3594-5p
miR-361-3p	75.0621	67.6806	47.8471	85.0769	51.425	84.9419	49.701	42.4318	66.9833	70.1043	83.8429	50.9821	91.7041	79.0999	72.0592	129.852	91.6455	99.0724	86.5257	93.1877	78.7138	55.1754	71.0578	84.0179	75.3413	0.883533	0.389481	1.36744	0.064193	1.13748	0.211888	miR-361-3p
miR-361-5p	2012.48	1756.91	1615.6	1727.72	1561.32	2195.86	1552.56	1622.2	1640.08	1675.83	1664.88	1674.86	1124.08	1483.66	1379.18	1609.85	1413.39	2397.97	1739.94	1706.5	1695.98	1796.27	1550.89	1701.22	1679.13	0.90437	0.282111	0.865522	0.223635	0.937524	0.223152	miR-361-5p
miR-362-3p	18.2583	6.48992	3.05407	2.80473	8.57084	6.88718	2.36671	11.4239	10.149	16.6915	1.99626	1.88823	10.1268	7.83873	5.86528	20.3382	2.37014	10.4654	15.4204	7.76564	11.7233	9.70679	11.9194	6.37377								miR-362-3p
miR-362-5p	14.2009	14.8341	23.4146	11.2189	9.99931	19.5137	7.10014	21.2159	6.08939	3.3383	1.99626	5.66468	12.3772	22.8036	14.2443	39.1119	15.8009	10.4654	20.5606	19.4141	17.8641	8.17414	11.9194	8.6915	14.1672	0.487271	0.230566	1.23204	0.325588	0.929624	0.402544	miR-362-5p
miR-363-3p	2.02871	3.70852	3.05407	5.60947	1.42847	3.44359	2.36671	1.63199	2.0298	3.3383	5.98878	7.55291	2.25041	0.712612	2.09474	1.56448	2.37014	2.09308	0.85669	1.94141	2.23302	0.510884	1.37531	2.89717								miR-363-3p
miR-365-3p	83.1769	121.454	69.2257	93.9586	67.1382	65.4283	44.9676	63.6477	52.7748	60.0894	83.8429	84.9702	99.5806	74.8242	72.8971	98.5621	71.8943	141.632	90.8091	75.715	88.7624	110.351	74.2669	74.7469	81.8631	0.779989	0.277461	1.11793	0.33718	1.02852	0.438191	miR-365-3p
miR-365-5p	2.02871	0.927131	1.01802	1.40237	1.42847	1.14786	2.36671	1.63199	6.08939	3.3383	1.99626	1.88823	0.562602	0.712612	1.25685	0.521493	0.790047	0.697693	0.85669	1.94141	0.558254	0.510884	0.458438	0.579434								miR-365-5p
miR-369-3p	1024.5	765.81	1061.8	510.462	985.646	691.014	1008.22	788.252	736.817	484.053	556.956	608.009	828.15	864.398	548.823	1076.88	711.043	1181.89	689.635	621.251	649.25	653.42	408.926	417.192	744.683	0.82995	0.357403	1.03412	0.468126	0.68258	0.0440069	miR-369-3p
miR-369-5p	659.329	576.676	667.824	512.331	627.1	598.037	546.711	633.213	430.317	507.421	463.132	473.945	508.592	547.286	462.519	639.35	515.111	540.014	479.746	522.239	432.647	486.872	399.299	432.257	527.582	0.838915	0.192248	0.882343	0.08164	0.756066	0.00530448	miR-369-5p
miR-370-3p	223.158	178.009	200.551	116.864	175.702	204.32	312.406	200.735	182.682	183.606	271.491	177.493	135.024	102.616	106.413	214.333	109.027	122.794	122.507	104.836	101.044	112.905	135.698	118.784	163.042	1.20918	0.310706	0.719284	0.07283	0.633325	0.0162812	miR-370-3p
miR-370-5p	46.6602	41.7209	30.5407	28.0473	24.284	21.8094	26.0339	52.2237	18.2682	26.7064	39.9252	43.4292	23.0667	29.2171	23.8801	24.5101	32.3919	34.187	21.4172	19.4141	28.471	29.6313	25.6725	24.3362	29.8268	1.07005	0.467498	0.866314	0.276332	0.771471	0.124164	miR-370-5p
miR-374-3p	2.02871	4.63566	8.14419	3.73965	7.14236	12.6265	2.36671	1.63199	2.0298	20.0298	1.99626	5.66468	5.06342	8.55134	1.25685	14.0803	6.32038	6.97693	2.57007	5.82423	3.90778	4.08707	7.79344	4.05604								miR-374-3p
miR-374-5p	484.861	522.902	641.355	886.763	649.955	578.524	508.844	660.957	515.569	557.496	702.683	453.174	1250.1	1465.84	956.041	1021.08	864.312	865.837	1028.03	869.752	1064.03	1044.76	921.918	712.703	801.145	0.902869	0.392066	1.70632	0.021532	1.49858	0.0106247	miR-374-5p
miR-375-3p	4061.47	2912.12	3866.46	4762.44	3955.44	4038.19	4226.95	3624.65	5104.94	5247.8	6441.93	4650.7	3367.74	4848.61	3447.95	1877.37	3539.41	3717.31	4098.4	3302.34	2974.94	3158.28	7591.73	3035.65	4077.2	1.2416	0.257062	0.881433	0.261654	1.02395	0.470026	miR-375-3p
miR-376a-3p	665.415	527.538	654.59	316	725.664	623.29	892.251	726.236	649.535	534.128	487.087	615.562	416.888	347.754	292.007	862.027	466.918	636.296	422.348	409.638	473.958	546.646	402.05	614.2	554.501	1.11169	0.410491	0.860326	0.318024	0.816752	0.138607	miR-376a-3p
miR-376a-5p	113.607	73.2434	117.073	87.4142	124.277	74.6112	144.37	125.663	152.235	120.179	87.8354	126.511	123.21	84.8008	102.642	137.674	138.258	131.166	64.2517	64.0665	83.1799	99.1115	82.0603	103.139	106.691	1.28221	0.236009	1.21606	0.133617	0.840032	0.160491	miR-376a-5p
miR-376b-3p	4282.6	3433.17	4121.98	2789.78	4185.42	3145.15	4899.1	3995.12	4065.69	3602.02	3511.42	3799.11	2864.77	3332.88	2719.82	2398.34	3717.96	4497.33	2477.55	2589.84	2054.38	2293.36	2102.39	2475.92	3306.46	1.08718	0.38642	0.889472	0.262127	0.637279	0.00974233	miR-376b-3p
miR-376b-5p	1071.16	975.342	1005.81	1018.59	1202.77	740.372	1270.93	1232.15	1124.51	1064.92	1081.97	976.213	1655.74	1387.45	1442.44	1492.51	1786.3	2559.84	774.448	920.228	899.347	1122.92	969.137	1200.01	1207.3	1.12249	0.282111	1.7167	0.029585	0.978725	0.436271	miR-376b-5p
miR-376c-3p	340.822	314.297	376.669	294.03	354.261	220.39	293.473	359.038	345.066	180.268	251.529	320.999	464.709	461.06	422.719	273.784	366.582	433.965	513.157	522.239	614.08	588.027	607.888	487.883	391.956	0.921021	0.424838	1.27485	0.06872	1.75392	0.000696326	miR-376c-3p
miR-376c-5p	2.02871	0.927131	1.01802	0.467456	4.28542	6.88718	2.36671	1.63199	2.0298	3.3383	1.99626	1.88823	0.562602	0.712612	1.25685	2.08597	0.790047	0.697693	0.85669	1.94141	0.558254	0.510884	0.458438	0.579434								miR-376c-5p
miR-377-3p	18.2583	42.648	30.5407	30.8521	35.7118	40.1752	40.2341	45.6958	8.11919	36.7213	11.9776	15.1058	28.6927	21.3783	31.8401	31.811	9.48057	15.3492	18.8472	25.2383	29.0292	32.6966	18.7959	13.9064	26.3794	0.796492	0.389481	0.6991	0.104492	0.698906	0.0662171	miR-377-3p
miR-377-5p	10.1435	5.56279	5.09012	3.27219	9.99931	4.59146	2.36671	4.89597	8.11919	3.3383	5.98878	7.55291	1.68781	2.13783	0.418949	1.56448	2.37014	0.697693	3.42676	1.94141	1.67476	2.55442	2.75063	2.31773								miR-377-5p
miR-378a-3p	4761.37	3903.22	4110.78	6258.3	3838.31	3623.81	3928.75	4811.11	6477.09	6309.38	5192.27	5311.58	5125.3	6540.35	5822.97	4659.54	6079.41	3568.7	6501.42	6726.99	7322.06	3826.52	7715.96	4951.84	5306.96	1.20888	0.277461	1.20005	0.161906	1.39814	0.0521197	miR-378a-3p
miR-378a-5p	8.11482	14.8341	20.3605	17.2959	12.8563	16.0701	11.8336	6.52797	18.2682	33.383	17.9663	9.44113	18.5659	17.1027	13.8253	15.1233	21.3313	5.58154	24.844	21.3555	28.471	6.64149	21.5466	15.6447	16.541	1.08811	0.470565	1.02232	0.482339	1.32359	0.16737	miR-378a-5p
miR-378b	8.11482	0.927131	1.01802	1.40237	1.42847	1.14786	2.36671	8.15996	6.08939	10.0149	1.99626	1.88823	0.562602	0.712612	0.418949	0.521493	0.790047	0.697693	2.57007	1.94141	0.558254	0.510884	0.458438	0.579434								miR-378b
miR-379-3p	257.646	304.099	266.722	263.178	348.547	288.114	269.805	347.614	233.427	257.049	237.555	277.569	209.288	218.059	206.961	243.537	239.384	277.682	224.453	312.567	258.472	512.416	295.234	388.8	280.757	0.939081	0.405455	0.807097	0.03384	1.15254	0.248898	miR-379-3p
miR-379-5p	7550.84	5649.01	7826.57	4357.62	7362.35	6624.32	8411.3	7069.79	7333.66	5625.03	5320.03	6863.7	3529.76	4718.2	4553.97	5065.26	4842.2	5431.54	5225.81	5515.55	4433.65	4056.93	5127.17	5309.35	5741.82	1.03182	0.471351	0.714768	0.04237	0.753566	0.0417603	miR-379-5p
miR-380-3p	639.042	499.724	713.635	297.769	708.522	673.796	1001.12	860.06	621.118	494.068	415.222	759.067	261.61	319.25	231.679	764.508	338.14	440.244	338.392	353.337	289.176	377.543	310.821	348.819	502.361	1.17499	0.387645	0.666791	0.105768	0.571293	0.0228289	miR-380-3p
miR-380-5p	655.272	429.262	624.049	265.982	631.385	495.877	556.178	629.949	572.403	390.581	291.454	462.616	202.537	295.021	237.963	290.471	342.091	278.38	269.857	330.04	211.578	212.017	225.093	283.922	382.666	0.935958	0.456898	0.530804	0.030897	0.494066	0.0182639	miR-380-5p
miR-381-3p	52.7463	21.324	24.4326	29.9172	45.7111	26.4009	59.1679	22.8479	40.596	26.7064	27.9476	16.994	39.9447	33.4927	34.3538	51.1063	37.9223	46.0477	39.4077	33.004	39.636	28.0986	29.7984	34.766	35.0988	0.968721	0.489432	1.21112	0.223635	1.02084	0.469877	miR-381-3p
miR-381-5p	6.08612	2.78139	5.09012	5.60947	1.42847	4.59146	2.36671	4.89597	6.08939	3.3383	1.99626	5.66468	5.62602	4.27567	3.35159	10.9513	4.74028	6.27924	5.14014	1.94141	5.02429	3.57619	2.75063	2.89717								miR-381-5p
miR-382-3p	3034.94	2210.28	2666.21	1674.43	2765.52	2027.13	2948.93	2477.36	2238.87	1896.15	2281.72	1939.21	1570.78	1586.99	1726.49	1459.14	1911.91	2700.07	1547.18	1834.63	1460.39	2141.62	1548.6	1826.95	2061.48	0.958531	0.458064	0.761928	0.089345	0.720477	0.0340074	miR-382-3p
miR-382-5p	8248.72	5744.5	7635.18	4503.94	6932.38	6318.99	8820.75	7623.03	6925.67	5865.39	5252.16	5972.46	3569.15	4822.24	4179.43	4139.09	4286.01	4676.64	5069.89	5282.58	3537.1	3948.11	4509.65	4642.42	5521.06	1.02731	0.483203	0.651857	0.027097	0.685302	0.0226103	miR-382-5p
miR-383-3p	2.02871	0.927131	1.01802	1.86982	1.42847	3.44359	2.36671	13.0559	2.0298	3.3383	9.98129	1.88823	5.06342	6.4135	6.28423	4.17194	0.790047	2.79077	0.85669	5.82423	0.558254	4.08707	1.83375	2.31773								miR-383-3p
miR-383-5p	14584.4	11757.9	16004.4	16155.3	13594.8	11143.5	13438.2	14255.4	19729.6	19078.4	18525.3	19333.6	13299.3	17449	16869.4	14135.6	18082.6	16545.1	12577.9	13747.1	10943.5	11407.5	10066.4	14770.9	14895.6	1.25373	0.195962	1.15787	0.105768	0.883148	0.148555	miR-383-5p
miR-384-3p	507.176	506.214	516.138	284.213	752.805	510.8	650.846	483.07	481.062	370.551	331.379	417.298	446.706	411.889	387.528	665.946	346.831	723.508	563.702	481.47	588.958	887.916	454.312	495.995	511.096	0.888495	0.413544	0.969149	0.478196	1.12836	0.303615	miR-384-3p
miR-384-5p	570.066	537.736	682.076	571.231	768.518	864.342	480.443	605.469	474.973	527.451	415.222	630.668	952.485	813.09	839.573	1657.3	815.329	1053.52	902.094	827.041	1013.23	1026.88	733.959	701.115	769.325	0.784739	0.230566	1.53514	0.06872	1.30304	0.0380648	miR-384-5p
miR-409a-3p	3203.33	2192.67	2848.43	1657.13	2572.68	2719.29	2352.51	2257.04	2281.49	2006.32	1732.75	2439.59	1194.4	1410.97	1245.53	1324.59	1261.71	1197.94	2233.39	1904.52	1608.89	1447.33	1634.79	1584.17	1929.64	0.860216	0.308571	0.502526	0.014764	0.685364	0.0245696	miR-409a-3p
miR-409a-5p	444.286	372.707	462.183	246.349	419.971	459.146	454.409	406.366	375.513	330.492	197.63	381.422	182.283	229.461	162.552	347.836	204.622	186.284	238.16	265.973	212.695	210.995	213.173	216.129	300.86	0.89237	0.389481	0.546043	0.014764	0.564377	0.0104565	miR-409a-5p
miR-410-3p	659.329	565.55	673.932	352.462	535.677	684.127	934.852	851.9	698.251	510.76	355.334	575.909	230.104	252.977	271.479	503.24	319.969	265.123	298.128	308.684	278.569	341.27	275.521	239.306	457.602	1.13135	0.419442	0.530928	0.015346	0.501711	0.00951252	miR-410-3p
miR-410-5p	2.02871	2.78139	3.05407	4.67456	4.28542	5.73932	7.10014	6.52797	6.08939	10.0149	1.99626	9.44113	2.81301	6.4135	2.93264	4.17194	2.37014	0.697693	5.14014	1.94141	3.34952	4.08707	4.12594	5.2149								miR-410-5p
miR-411-3p	499.062	610.979	570.094	451.562	564.247	555.566	549.078	602.205	485.122	460.685	566.937	577.797	374.13	448.233	395.488	472.994	466.128	574.899	439.482	636.783	480.099	803.62	505.657	643.751	530.608	0.997021	0.498971	0.840185	0.06778	1.07931	0.311455	miR-411-3p
miR-411-5p	1941.47	1370.3	1905.74	958.284	1769.88	1564.54	2193.94	1715.22	1839	1462.17	1163.82	1640.87	974.989	1277	932.161	1755.87	1107.65	1213.99	1540.33	1390.05	1354.32	1204.15	1361.56	1375	1458.85	1.05308	0.456898	0.763563	0.104492	0.864903	0.173786	miR-411-5p
miR-412-3p	48.6889	38.9395	37.6669	19.1657	54.282	45.9146	54.4344	22.8479	38.5662	23.3681	55.8952	47.2057	6.18862	7.83873	16.7579	8.34388	24.4915	8.37232	18.8472	33.004	17.3059	24.0115	18.7959	20.8596	28.8247	0.990435	0.498971	0.29426	0.01104	0.542898	0.0226103	miR-412-3p
miR-412-5p	213.014	145.56	198.515	87.8817	202.843	233.016	338.44	181.151	202.98	90.134	123.768	217.146	37.6943	61.2846	60.7476	64.1436	103.496	39.0708	85.669	132.016	40.1943	59.7734	96.2719	70.1115	128.538	1.06735	0.471351	0.339033	0.013924	0.447837	0.0144508	miR-412-5p
miR-421-3p	172.44	195.625	158.812	169.686	184.273	182.51	137.269	141.983	166.443	140.209	181.66	151.058	182.283	211.646	220.786	122.551	160.38	179.307	172.195	209.672	222.185	236.028	208.131	173.83	178.373	0.863898	0.192248	1.0128	0.480366	1.14924	0.0671208	miR-421-3p
miR-421-5p	2.02871	7.41705	6.10815	5.14201	1.42847	6.88718	7.10014	22.8479	2.0298	3.3383	1.99626	1.88823	5.62602	9.97656	8.79792	2.60746	5.53033	11.1631	10.2803	5.82423	13.3981	19.9245	8.71031	12.1681								miR-421-5p
miR-423-3p	3268.24	4112.75	2901.37	3722.35	3116.93	2721.59	2771.42	3345.58	3604.92	3705.51	4902.81	4074.79	3110.63	2912.44	3424.91	1815.32	3199.69	2644.26	3385.64	3317.87	3448.34	2843.58	4086.05	3306.25	3322.63	1.1291	0.357403	0.86212	0.168073	1.02744	0.409208	miR-423-3p
miR-423-5p	748.592	1307.25	859.213	1522.97	782.803	1081.29	546.711	851.9	1465.51	1649.12	1782.66	1571	906.352	1324.03	1637.67	641.957	1020.74	872.116	762.454	931.877	857.478	446.002	910.916	791.506	1053.01	1.2483	0.370553	1.01599	0.487091	0.745818	0.105827	miR-423-5p
miR-425-3p	2.02871	9.27131	19.3425	6.54438	11.4278	9.18291	26.0339	1.63199	10.149	10.0149	1.99626	9.44113	11.252	13.5396	16.339	17.7307	3.16019	9.07001	6.85352	1.94141	8.37381	12.7721	9.62719	16.8036	10.1887	1.02543	0.498971	1.23001	0.33732	0.975328	0.479845	miR-425-3p
miR-425-5p	462.545	547.934	550.751	644.621	535.677	491.286	269.805	460.222	430.317	477.377	540.986	439.957	637.991	627.098	719.754	543.395	485.879	493.967	554.278	596.013	640.317	579.853	623.017	535.976	537.042	0.810026	0.230566	1.08515	0.262127	1.09176	0.124195	miR-425-5p
miR-429	30.4306	12.9798	8.14419	64.9763	11.4278	71.1676	2.36671	19.5839	26.3874	63.4277	49.9065	30.2116	177.22	138.247	100.967	154.362	37.9223	15.3492	173.051	110.66	160.777	36.7836	178.332	73.5881	72.8445	0.963628	0.495933	3.13402	0.070119	3.68205	0.0226103	miR-429
miR-4311	350.966	296.682	351.218	181.84	282.838	398.309	447.309	336.19	286.202	257.049	197.63	366.316	138.963	148.223	180.567	75.0949	184.871	81.6301	157.631	194.141	183.666	178.809	239.763	175.568	237.145	1.01549	0.494724	0.434701	0.01104	0.606696	0.0218515	miR-4311
miR-433-3p	18412.5	17384.6	18112.7	13998.9	18153	15171.3	21059	17605.9	17647.1	18110.3	15908.2	20060.5	8179.67	10063.5	12198.5	7245.62	14052.6	11428.2	10056.7	12326	8838.84	11143.4	10025.1	11839.6	14125.9	1.09046	0.308559	0.623987	0.0102	0.634472	0.00204512	miR-433-3p
miR-433-5p	166.354	126.09	227.019	89.7515	159.989	148.074	227.205	133.823	184.712	110.164	115.783	120.847	64.6992	86.9386	70.3834	127.244	107.446	91.3978	60.825	71.8322	67.5487	80.2088	56.8463	79.3824	115.607	0.973023	0.488184	0.597539	0.046608	0.454217	0.0168904	miR-433-5p
miR-434-3p	26584.2	31443.7	26772	26056.4	27998.1	25564.1	25477.7	23384.8	22567.3	23668.5	26348.6	25309.8	21196	20719.9	21921.1	20795.6	28637.6	29654	14449.8	17917.3	15910.8	23743.3	17977.6	23921.9	23667.5	0.892581	0.192248	0.869272	0.112514	0.692871	0.00966115	miR-434-3p
miR-434-5p	677.588	636.012	554.823	382.379	735.663	585.411	660.313	771.932	604.88	410.611	594.885	568.356	631.802	451.796	520.334	829.695	560.934	657.924	638.234	706.673	643.667	978.853	747.253	873.206	642.634	1.01095	0.495233	1.02257	0.477812	1.28445	0.0590878	miR-434-5p
miR-448-3p	196.784	138.143	209.713	160.337	179.988	229.573	177.504	174.623	205.01	170.253	167.686	145.393	84.3903	163.901	143.28	86.5678	129.568	127.678	139.64	122.309	126.724	150.711	197.128	165.718	158.026	0.933543	0.410491	0.659811	0.026396	0.80951	0.081547	miR-448-3p
miR-448-5p	30.4306	24.1054	41.739	20.1006	27.141	25.253	16.567	26.1119	24.3576	3.3383	17.9663	28.3234	24.7545	9.26395	17.1769	23.9887	17.381	23.7216	15.4204	17.4727	10.6068	27.5877	17.8791	22.5979	21.3869	0.691265	0.259902	0.689026	0.074457	0.661047	0.0472711	miR-448-5p
miR-449a-5p	30.4306	24.1054	8.14419	7.94675	21.4271	10.3308	54.4344	42.4318	22.3278	23.3681	1.99626	18.8823	6.75122	12.827	7.96003	2.08597	0.790047	6.97693	13.707	23.2969	10.0486	7.66326	18.3375	6.37377	15.9435	1.59634	0.357403	0.365203	0.064344	0.77577	0.284376	miR-449a-5p
miR-449c-5p	2.02871	0.927131	1.01802	0.467456	1.42847	1.14786	2.36671	1.63199	2.0298	3.3383	1.99626	1.88823	0.562602	0.712612	0.418949	0.521493	0.790047	0.697693	0.85669	1.94141	0.558254	0.510884	0.458438	1.7383								miR-449c-5p
miR-450a-3p	14.2009	18.5426	19.3425	10.7515	21.4271	4.59146	9.46686	26.1119	14.2086	16.6915	17.9663	13.2176	10.6894	37.7684	20.5285	7.3009	15.0109	5.58154	23.1306	38.8282	26.7962	8.17414	29.7984	16.2241	17.7646	1.09911	0.456898	1.0903	0.462961	1.6088	0.108623	miR-450a-3p
miR-450a-5p	20.2871	19.4698	16.2884	13.5562	19.9986	21.8094	18.9337	1.63199	14.2086	33.383	7.98503	7.55291	12.3772	15.6775	18.8527	33.3755	14.2209	9.7677	19.7039	29.1212	39.0778	7.66326	23.3803	12.1681	17.9371	0.75124	0.387645	0.93593	0.437651	1.17687	0.321343	miR-450a-5p
miR-450b-3p	66.9473	66.7534	36.6489	82.2722	38.5688	64.2804	42.6009	79.9676	83.2217	93.4723	81.8466	79.3055	48.3838	94.7773	85.0466	42.2409	81.3749	33.4893	90.8091	87.3635	114.442	33.2074	111.4	51.5696	70.4163	1.29522	0.270833	1.08395	0.422809	1.37505	0.149029	miR-450b-3p
miR-450b-5p	18.2583	25.9597	24.4326	14.0237	37.1403	68.8718	7.10014	47.3278	40.596	23.3681	21.9588	22.6587	18.5659	12.827	16.7579	50.0633	16.591	8.37232	29.1275	34.9454	50.2429	15.3265	37.5919	22.5979	27.6961	0.863918	0.456898	0.652816	0.248326	1.00607	0.49455	miR-450b-5p
miR-451-5p	182.583	229.929	181.208	167.817	271.41	184.806	191.704	208.895	115.699	170.253	169.682	185.046	95.0797	83.3756	234.192	302.466	89.2754	124.887	222.739	231.028	419.249	342.292	335.576	110.092	202.054	0.855082	0.308571	0.763107	0.230308	1.36397	0.14447	miR-451-5p
miR-452-3p	16.2296	5.56279	8.14419	2.80473	7.14236	6.88718	2.36671	19.5839	2.0298	13.3532	5.98878	1.88823	3.37561	2.13783	4.60844	2.60746	2.37014	2.79077	0.85669	7.76564	3.34952	0.510884	2.75063	2.89717								miR-452-3p
miR-452-5p	8.11482	26.8868	31.5588	26.1775	17.1417	42.471	18.9337	32.6398	14.2086	10.0149	35.9327	16.994	15.1903	21.3783	20.1095	15.6448	11.8507	13.2562	17.9905	21.3555	16.1894	15.3265	28.8816	23.7568	20.9168	0.844918	0.439113	0.639511	0.129038	0.810632	0.261815	miR-452-5p
miR-455-3p	154.182	287.411	147.614	286.083	235.698	293.853	99.402	187.679	170.503	260.387	353.338	219.034	211.538	287.182	279.439	149.668	257.555	175.819	233.876	182.493	251.214	384.695	433.224	260.745	241.776	0.918499	0.456898	0.968937	0.472549	1.24302	0.195162	miR-455-3p
miR-455-5p	8.11482	8.34418	5.09012	1.40237	4.28542	9.18291	14.2003	4.89597	2.0298	3.3383	9.98129	15.1058	3.93821	3.56306	0.418949	13.5588	5.53033	4.88385	7.71021	1.94141	10.0486	7.15237	4.12594	4.05604								miR-455-5p
miR-463-3p	2.02871	0.927131	1.01802	0.467456	1.42847	1.14786	2.36671	1.63199	2.0298	3.3383	1.99626	1.88823	0.562602	0.712612	0.418949	0.521493	0.790047	0.697693	0.85669	5.82423	1.67476	0.510884	0.458438	0.579434								miR-463-3p
miR-466b-2-3p	34.488	23.1783	55.9913	25.7101	27.141	34.4359	11.8336	34.2718	34.5066	20.0298	11.9776	13.2176	10.6894	22.091	23.4611	14.6018	31.6019	32.7916	25.7007	13.5899	18.4224	44.4469	25.2141	25.4951	25.6203	0.626227	0.257251	0.673005	0.11595	0.760752	0.183314	miR-466b-2-3p
miR-466b-3p	2.02871	4.63566	9.16222	12.1538	31.4264	8.03505	16.567	1.63199	2.0298	10.0149	5.98878	1.88823	9.56423	12.1144	10.8927	3.12896	16.591	9.07001	7.71021	1.94141	5.58254	9.19591	17.8791	4.63547								miR-466b-3p
miR-466b-5p	2.02871	0.927131	4.0721	0.467456	5.71389	1.14786	2.36671	8.15996	2.0298	3.3383	1.99626	9.44113	2.81301	0.712612	1.25685	0.521493	0.790047	0.697693	0.85669	1.94141	1.67476	0.510884	0.458438	1.7383								miR-466b-5p
miR-466c-3p	2.02871	0.927131	1.01802	0.467456	1.42847	1.14786	2.36671	1.63199	2.0298	3.3383	1.99626	1.88823	0.562602	0.712612	1.25685	0.521493	2.37014	0.697693	0.85669	1.94141	0.558254	0.510884	0.458438	0.579434								miR-466c-3p
miR-466c-5p	18.2583	17.6155	24.4326	27.1124	37.1403	13.7744	11.8336	35.9038	14.2086	13.3532	19.9626	15.1058	20.8163	20.6657	23.8801	21.9027	27.6517	26.5123	13.707	17.4727	22.3302	17.37	27.0478	23.1773	21.3015	0.797837	0.390569	1.02238	0.480366	0.875457	0.307768	miR-466c-5p
miR-471-3p	2.02871	2.78139	1.01802	0.467456	1.42847	1.14786	2.36671	1.63199	2.0298	3.3383	1.99626	1.88823	1.68781	2.13783	0.418949	0.521493	0.790047	0.697693	0.85669	1.94141	1.67476	3.57619	5.50125	0.579434								miR-471-3p
miR-483-3p	28.4019	50.0651	22.3965	48.6154	8.57084	14.9222	33.134	26.1119	46.6854	36.7213	7.98503	45.3174	29.2553	48.4576	38.9622	19.2952	45.0327	10.4654	27.4141	36.8868	22.3302	3.57619	23.8388	16.2241	28.7777	1.13287	0.456898	1.10693	0.434594	0.753129	0.273921	miR-483-3p
miR-483-5p	2.02871	10.1984	1.01802	17.2959	1.42847	4.59146	2.36671	1.63199	2.0298	3.3383	1.99626	1.88823	2.81301	5.70089	7.12213	5.21493	2.37014	0.697693	2.57007	7.76564	10.0486	0.510884	4.58438	0.579434								miR-483-5p
miR-484	28.4019	20.3969	23.4146	18.6982	9.99931	27.5487	54.4344	21.2159	20.298	13.3532	35.9327	22.6587	19.6911	12.827	16.339	14.0803	17.381	18.14	22.2739	5.82423	13.9564	13.283	20.1713	11.5887	20.0795	1.30697	0.387645	0.766455	0.140847	0.678014	0.0942281	miR-484
miR-485-3p	2744.84	3307.08	2973.65	2459.75	2861.23	2943.12	3064.9	2880.47	2864.05	2670.64	2830.69	2726.6	1601.17	1819.3	1824.1	1551.96	2000.4	1735.16	1512.91	1599.72	1347.63	1586.29	1450.5	1288.66	2235.2	0.985406	0.466859	0.609155	0.001846	0.508148	0.000512968	miR-485-3p
miR-485-5p	2706.29	2398.49	2607.16	2485.93	2392.69	2316.39	2534.75	2449.62	3375.55	3405.06	3160.08	3965.28	1588.79	1978.92	2224.62	1307.38	2359.08	2056.8	2204.26	2319.99	1623.96	1540.31	1830.54	2209.38	2376.72	1.26722	0.195962	0.772498	0.041546	0.786777	0.0222724	miR-485-5p
miR-486	1797.43	1529.77	1172.76	1210.71	1129.92	1152.46	1195.19	1543.86	1569.03	1759.28	1439.3	2146.91	748.261	850.858	1038.57	735.826	974.918	1198.64	1235.35	962.939	922.236	725.966	1313.42	976.925	1222.11	1.20775	0.286202	0.693987	0.038665	0.767771	0.0651403	miR-486
miR-487b-3p	16136.3	13387.8	15436.3	12670.9	15268.9	10955.2	16749.2	15676.9	14013.7	12869.1	14522.8	12687	11102.4	11049.8	11100	7755.12	14897.9	14845.5	8321.03	9388.66	7851.84	10634.6	7896.59	9804.6	12292.6	1.03176	0.456898	0.843723	0.145355	0.642741	0.00530448	miR-487b-3p
miR-487b-5p	6.08612	0.927131	4.0721	8.4142	5.71389	1.14786	26.0339	1.63199	12.1788	10.0149	5.98878	5.66468	7.87643	4.27567	3.77054	5.21493	3.16019	6.27924	5.99683	1.94141	6.69905	4.59795	1.83375	2.89717								miR-487b-5p
miR-488-3p	85.2056	99.203	146.596	74.7929	127.134	115.934	130.169	156.671	148.175	93.4723	123.768	168.052	82.7025	86.9386	87.1413	176.786	109.817	117.212	98.5193	93.1877	133.423	125.167	110.025	119.363	117.061	1.26422	0.257251	1.01808	0.483883	1.0475	0.389812	miR-488-3p
miR-488-5p	20.2871	2.78139	6.10815	7.01184	8.57084	1.14786	2.36671	4.89597	2.0298	3.3383	9.98129	15.1058	4.50082	5.70089	4.18949	1.56448	0.790047	2.79077	2.57007	1.94141	3.34952	3.0653	2.75063	5.2149								miR-488-5p
miR-489-3p	77.0908	106.62	91.6222	55.6272	111.421	92.977	68.6347	50.5917	38.5662	50.0745	31.9401	54.7586	76.5139	62.7098	63.2613	186.173	61.6237	83.7232	95.9493	91.2463	171.384	152.243	99.9394	96.186	86.2865	0.550222	0.170181	0.997472	0.499368	1.32051	0.114185	miR-489-3p
miR-489-5p	6.08612	5.56279	5.09012	4.67456	18.5701	17.218	9.46686	9.79195	2.0298	3.3383	1.99626	7.55291	8.43903	0.712612	10.8927	5.73642	3.95024	9.7677	9.42359	13.5899	11.7233	6.64149	8.25188	9.27094								miR-489-5p
miR-490-3p	6.08612	13.907	11.1983	12.1538	28.5695	21.8094	30.7673	22.8479	2.0298	10.0149	7.98503	20.7705	11.252	7.12612	20.5285	39.1119	9.48057	6.27924	9.42359	5.82423	13.3981	12.2612	10.5441	11.5887	14.3732	1.00738	0.498971	1.00058	0.499467	0.672611	0.154478	miR-490-3p
miR-490-5p	12.1722	22.2511	3.05407	8.4142	7.14236	3.44359	7.10014	13.0559	6.08939	10.0149	9.98129	18.8823	12.9398	10.6892	5.44633	11.4728	6.32038	17.4423	10.2803	23.2969	6.69905	13.283	5.95969	6.37377	10.4919	1.15309	0.456898	1.1387	0.422286	1.1667	0.390109	miR-490-5p
miR-493-3p	28.4019	25.0325	36.6489	39.2663	39.9972	22.9573	40.2341	24.4799	56.8344	20.0298	35.9327	60.4233	55.6976	51.308	72.8971	33.3755	44.2427	48.1408	51.4014	48.5353	73.1313	41.8925	50.4281	75.9058	44.8831	1.23728	0.37609	1.58947	0.041546	1.77476	0.0167846	miR-493-3p
miR-493-5p	85.2056	53.7736	74.3158	55.1598	59.9959	78.0548	97.0353	52.2237	58.8642	63.4277	33.9364	45.3174	51.7594	47.745	43.9896	54.2352	50.563	52.327	42.8345	44.6524	34.0535	35.7619	42.6347	37.0838	53.9563	0.862977	0.389094	0.739521	0.046608	0.583069	0.00974233	miR-493-5p
miR-494-3p	776.994	901.171	860.231	1054.11	771.375	825.314	411.808	773.564	970.244	1024.86	1197.76	959.219	950.235	947.773	1275.7	532.444	961.488	670.483	753.887	786.271	935.076	536.939	980.14	649.545	854.443	1.02857	0.483518	1.0287	0.468261	0.894523	0.208701	miR-494-3p
miR-494-5p	2.02871	9.27131	10.1802	6.54438	14.2847	6.88718	9.46686	4.89597	6.08939	3.3383	9.98129	9.44113	3.93821	6.4135	8.79792	7.3009	5.53033	10.4654	4.28345	5.82423	6.69905	7.15237	6.87656	7.53264								miR-494-5p
miR-495	1592.53	1690.16	1516.86	1231.28	1789.88	1375.14	1410.56	1548.76	1272.68	998.151	886.339	1089.51	1291.73	1000.51	975.732	989.793	989.139	1532.13	860.973	916.346	793.837	1135.69	713.329	735.881	1180.71	0.783615	0.195962	0.737185	0.030897	0.560695	0.00204512	miR-495
miR-496-3p	162.296	155.758	174.082	119.201	171.417	160.701	203.537	150.143	174.563	96.8106	111.79	177.493	129.961	139.672	95.1014	179.915	173.81	207.215	141.354	114.543	135.656	150.2	116.902	133.849	148.999	0.969137	0.477892	0.981153	0.48009	0.840001	0.0433103	miR-496-3p
miR-496-5p	18.2583	11.1256	12.2163	9.34911	11.4278	9.18291	26.0339	9.79195	8.11919	23.3681	7.98503	7.55291	9.56423	4.98828	7.12213	7.82239	5.53033	7.67462	12.8503	1.94141	5.58254	14.3047	9.16875	7.53264	10.3539	1.15778	0.449113	0.59673	0.039908	0.718005	0.147964	miR-496-5p
miR-497-3p	2.02871	0.927131	1.01802	0.467456	1.42847	1.14786	2.36671	1.63199	2.0298	3.3383	1.99626	1.88823	0.562602	0.712612	1.25685	0.521493	0.790047	0.697693	0.85669	1.94141	0.558254	0.510884	0.458438	0.579434								miR-497-3p
miR-497-5p	158.239	135.361	102.82	100.503	161.417	151.518	108.869	128.927	79.1621	60.0894	117.779	83.082	131.649	108.317	143.699	253.967	121.667	93.4909	115.653	118.426	156.311	144.58	157.244	110.092	126.786	0.713592	0.195962	1.05301	0.454592	0.990675	0.479163	miR-497-5p
miR-499-3p	2.02871	0.927131	1.01802	0.467456	1.42847	1.14786	2.36671	1.63199	2.0298	3.3383	1.99626	1.88823	0.562602	0.712612	0.418949	0.521493	0.790047	2.09308	0.85669	1.94141	0.558254	0.510884	0.458438	0.579434								miR-499-3p
miR-499-5p	87.2343	60.2635	72.2797	64.9763	154.275	60.8368	66.268	84.8636	75.1025	56.7511	79.8503	69.8644	87.2033	94.7773	87.5603	104.299	79.0047	122.096	78.8155	77.6564	116.675	119.036	86.1863	82.2796	86.1731	0.865632	0.424612	1.15019	0.319476	1.1216	0.338702	miR-499-5p
miR-500-3p	99.4066	100.13	128.271	72.4556	95.7077	119.378	52.0677	143.615	62.9237	80.1192	69.869	105.741	95.0797	75.5368	62.4234	233.107	75.8445	74.6532	122.507	83.4806	128.957	88.3829	81.6019	77.6441	97.0376	0.835844	0.370553	1.00211	0.499368	0.946736	0.383501	miR-500-3p
miR-500-5p	2.02871	0.927131	4.0721	4.2071	7.14236	1.14786	2.36671	1.63199	2.0298	3.3383	1.99626	13.2176	1.68781	0.712612	1.25685	2.60746	2.37014	0.697693	0.85669	1.94141	3.90778	2.04354	1.37531	2.31773								miR-500-5p
miR-501-3p	103.464	90.8588	130.307	104.243	147.133	84.9419	94.6686	119.135	123.818	113.502	137.742	109.517	72.0131	99.7656	107.251	41.7194	81.3749	57.2108	81.3855	91.2463	70.34	61.8169	86.6447	73.0086	95.1294	1.05664	0.440982	0.694964	0.064193	0.702692	0.0299556	miR-501-3p
miR-501-5p	2.02871	3.70852	3.05407	0.467456	9.99931	3.44359	2.36671	13.0559	2.0298	10.0149	1.99626	1.88823	1.68781	2.13783	2.51369	1.56448	0.790047	2.09308	5.99683	1.94141	3.34952	2.04354	2.29219	1.7383								miR-501-5p
miR-503-3p	30.4306	36.1581	52.9373	77.1302	27.141	50.506	49.701	78.3356	44.6556	56.7511	25.9514	49.0939	60.1984	62.7098	69.1265	42.7624	54.5133	34.187	71.1053	93.1877	96.0197	21.4571	71.0578	49.2519	54.3487	1.11004	0.449858	1.17934	0.293387	1.46582	0.136457	miR-503-3p
miR-503-5p	24.3445	11.1256	26.4686	15.426	14.2847	24.1051	26.0339	39.1678	26.3874	26.7064	17.9663	11.3294	16.8781	27.7919	16.339	14.6018	15.8009	10.4654	15.4204	31.0626	20.0971	11.2394	11.0025	16.8036	19.6187	1.27503	0.363895	0.880112	0.345704	0.912496	0.387429	miR-503-5p
miR-504	281.99	299.463	316.606	270.189	279.981	293.853	357.374	394.942	233.427	243.696	203.618	230.364	227.291	242.288	176.377	276.391	169.07	160.469	190.185	231.028	165.801	185.962	159.078	174.989	240.185	0.954846	0.457655	0.718615	0.025436	0.635471	0.000696326	miR-504
miR-505-3p	109.55	124.236	160.848	173.426	147.133	156.11	205.904	155.039	103.52	120.179	117.779	164.276	271.174	185.279	209.055	257.617	195.142	258.146	186.758	176.668	180.316	181.364	168.247	155.288	173.461	0.994715	0.498971	1.57972	0.012177	1.20353	0.0401587	miR-505-3p
miR-505-5p	168.383	178.009	191.389	215.497	139.99	189.398	49.701	168.095	131.937	227.004	257.517	213.37	126.585	151.786	206.123	73.5304	160.38	154.888	104.516	157.254	121.699	94.0026	132.03	132.111	156.05	0.967634	0.488163	0.806613	0.134645	0.684989	0.00999765	miR-505-5p
miR-509-3p	2.02871	0.927131	1.01802	1.86982	1.42847	1.14786	2.36671	1.63199	2.0298	3.3383	1.99626	1.88823	0.562602	0.712612	0.418949	0.521493	4.74028	6.97693	0.85669	1.94141	0.558254	3.0653	5.04281	4.63547								miR-509-3p
miR-509-5p	2.02871	0.927131	1.01802	0.467456	1.42847	3.44359	2.36671	1.63199	2.0298	3.3383	1.99626	1.88823	0.562602	0.712612	0.418949	0.521493	0.790047	0.697693	0.85669	1.94141	0.558254	2.04354	0.458438	0.579434								miR-509-5p
miR-511-3p	2.02871	4.63566	10.1802	10.7515	8.57084	17.218	23.6671	1.63199	6.08939	10.0149	15.9701	5.66468	5.62602	15.6775	6.70318	9.38687	7.11043	3.48846	10.2803	11.6485	13.3981	6.64149	11.0025	9.85037								miR-511-3p
miR-511-5p	2.02871	0.927131	1.01802	0.467456	1.42847	1.14786	2.36671	1.63199	2.0298	3.3383	1.99626	1.88823	0.562602	0.712612	0.418949	0.521493	0.790047	2.09308	2.57007	1.94141	0.558254	0.510884	1.37531	0.579434								miR-511-5p
miR-5132-3p	2.02871	0.927131	1.01802	1.40237	1.42847	1.14786	2.36671	1.63199	2.0298	3.3383	1.99626	1.88823	0.562602	0.712612	1.25685	0.521493	0.790047	0.697693	0.85669	1.94141	0.558254	0.510884	1.37531	0.579434								miR-5132-3p
miR-5132-5p	2.02871	3.70852	1.01802	0.467456	1.42847	1.14786	2.36671	1.63199	2.0298	3.3383	1.99626	1.88823	0.562602	0.712612	1.25685	0.521493	0.790047	0.697693	0.85669	1.94141	0.558254	1.53265	0.458438	0.579434								miR-5132-5p
miR-532-3p	77.0908	102.912	60.0634	78.0651	67.1382	28.6966	73.3682	52.2237	83.2217	33.383	59.8878	71.7526	88.8911	61.9972	58.6528	44.3269	78.2147	72.5601	98.5193	67.9494	73.1313	95.0244	93.0628	78.803	70.789	0.903063	0.440982	0.977479	0.482004	1.22351	0.164868	miR-532-3p
miR-532-5p	54.775	35.231	33.5948	24.7752	65.7097	34.4359	56.8011	44.0638	38.5662	36.7213	23.9551	39.6528	45.5708	37.0558	34.7727	100.648	34.7621	40.4662	49.688	27.1797	51.3594	31.6748	35.7581	40.5604	42.4074	0.964746	0.486396	1.18008	0.358092	0.950502	0.428351	miR-532-5p
miR-539-3p	1310.54	1063.42	1316.31	1193.88	1602.75	835.645	1235.42	1326.81	1199.61	921.37	1389.4	987.543	2281.91	1730.22	1904.96	1919.61	2192.38	2815.19	2384.17	2393.76	2983.31	3592.02	1819.54	2605.13	1791.87	0.964167	0.466859	1.75407	0.011255	2.15471	0.00768053	miR-539-3p
miR-539-5p	931.176	996.666	942.691	823.19	1032.79	739.224	695.814	895.963	700.28	711.058	672.739	764.732	964.862	823.779	1127.81	784.325	827.18	1049.33	738.467	918.287	784.905	995.712	590.009	821.637	847.193	0.812441	0.17903	1.02041	0.460327	0.887167	0.154478	miR-539-5p
miR-540-3p	180.555	288.338	237.2	286.55	241.412	172.18	250.872	212.159	259.814	200.298	259.514	281.346	253.734	215.209	232.935	134.024	293.898	260.239	242.443	308.684	266.845	306.019	270.937	321.006	249.009	1.04108	0.457442	0.988483	0.487091	1.22023	0.0691217	miR-540-3p
miR-540-5p	8.11482	4.63566	7.12617	7.01184	11.4278	17.218	11.8336	16.3199	8.11919	3.3383	1.99626	5.66468	3.93821	5.70089	6.28423	18.2522	6.32038	8.37232	14.5637	9.70705	5.58254	7.66326	4.58438	4.05604								miR-540-5p
miR-541-3p	2.02871	12.0527	13.2343	14.9586	15.7132	19.5137	18.9337	29.3758	10.149	3.3383	13.9738	7.55291	20.2537	19.2405	15.0822	16.1663	14.2209	24.4193	14.5637	15.5313	17.8641	14.8156	23.8388	17.9624	15.616	1.07513	0.483203	1.41137	0.112514	1.34935	0.127833	miR-541-3p
miR-541-5p	9009.48	8714.11	11175.9	12533.9	9330.78	8037.34	7355.75	8465.14	10485.9	15102.5	15027.8	12220.6	10369.9	15403.8	14548	8374.65	12669.2	12072.9	11419.7	12990	10960.8	8384.62	10859	12120	11151.3	1.16762	0.370553	1.24892	0.105768	1.1349	0.153824	miR-541-5p
miR-542-3p	12.1722	17.6155	26.4686	15.8935	28.5695	39.0274	28.4006	21.2159	14.2086	16.6915	1.99626	32.0999	9.56423	21.3783	12.9874	11.4728	10.2706	3.48846	12.8503	46.5938	24.5632	3.0653	21.0881	17.383	18.711	0.820146	0.425355	0.494909	0.064442	0.898367	0.41136	miR-542-3p
miR-542-5p	2.02871	17.6155	7.12617	10.284	11.4278	9.18291	7.10014	11.4239	22.3278	3.3383	9.98129	20.7705	2.25041	13.5396	5.02738	4.69343	9.48057	5.58154	11.137	11.6485	11.7233	4.59795	13.7531	6.9532	9.70804	1.29961	0.410491	0.703597	0.248326	1.03725	0.463864	miR-542-5p
miR-543-3p	2048.99	1909.89	2048.27	1792.23	2052.72	1887.09	2006.97	1989.4	1749.69	1512.25	1469.25	1476.59	1672.05	1492.92	1350.27	1654.7	1601.43	1698.18	1110.27	1091.07	834.59	1075.41	845.817	1040.08	1558.75	0.869239	0.236009	0.806662	0.006873	0.510874	1.67355e-05	miR-543-3p
miR-543-5p	24.3445	38.0124	25.4506	22.4379	37.1403	33.2881	71.0014	34.2718	75.1025	10.0149	29.9439	22.6587	18.0033	24.2288	15.5011	13.5588	14.2209	19.5354	23.9873	34.9454	19.5389	30.653	29.7984	34.766	29.2668	1.34493	0.389094	0.581425	0.021532	0.961341	0.416896	miR-543-5p
miR-544-3p	2.02871	5.56279	4.0721	3.27219	5.71389	1.14786	2.36671	4.89597	2.0298	10.0149	1.99626	1.88823	2.81301	4.27567	0.418949	5.73642	3.16019	0.697693	2.57007	1.94141	2.23302	0.510884	0.458438	0.579434								miR-544-3p
miR-544-5p	2.02871	0.927131	1.01802	0.467456	1.42847	4.59146	2.36671	1.63199	2.0298	3.3383	1.99626	1.88823	0.562602	0.712612	0.418949	2.60746	0.790047	0.697693	0.85669	1.94141	0.558254	0.510884	0.458438	0.579434								miR-544-5p
miR-547-3p	8.11482	5.56279	6.10815	4.2071	8.57084	1.14786	7.10014	4.89597	2.0298	13.3532	11.9776	7.55291	12.9398	11.4018	12.1495	14.0803	22.9114	36.28	12.8503	7.76564	11.1651	41.8925	18.3375	30.1305	13.0219	1.3915	0.370553	3.25594	0.049647	3.62314	0.0521197	miR-547-3p
miR-547-5p	2.02871	2.78139	1.01802	2.33728	1.42847	3.44359	2.36671	1.63199	6.08939	3.3383	1.99626	1.88823	0.562602	0.712612	1.67579	4.69343	3.16019	6.97693	3.42676	1.94141	0.558254	4.59795	5.50125	2.89717								miR-547-5p
miR-551b-3p	24.3445	28.7411	21.3785	11.6864	31.4264	10.3308	35.5007	16.3199	2.0298	26.7064	13.9738	47.2057	27.5675	13.5396	20.1095	41.7194	22.1213	20.9308	21.4172	23.2969	26.7962	46.4904	21.0881	30.1305	24.3688	1.10811	0.470565	1.14136	0.368848	1.32298	0.17138	miR-551b-3p
miR-551b-5p	2.02871	3.70852	1.01802	1.86982	4.28542	1.14786	2.36671	1.63199	10.149	3.3383	1.99626	1.88823	3.93821	2.85045	3.77054	3.12896	0.790047	2.79077	0.85669	1.94141	2.79127	5.10884	5.50125	5.79434								miR-551b-5p
miR-582-3p	68.976	29.6682	54.9733	54.6923	28.5695	83.7941	78.1016	45.6958	62.9237	53.4128	43.9177	37.7645	55.135	44.8945	38.9622	85.0033	50.563	53.7224	80.5288	66.0079	51.9176	52.1101	46.3022	69.532	55.7154	1.00356	0.499006	1.02372	0.482752	1.14259	0.305826	miR-582-3p
miR-582-5p	42.6028	31.5225	35.6309	25.7101	57.1389	43.6188	28.4006	37.5358	10.149	36.7213	31.9401	45.3174	28.6927	24.2288	25.5559	128.809	37.1322	49.5362	40.2644	25.2383	51.9176	62.3278	44.9269	37.0838	40.9167	0.804593	0.357403	1.24439	0.373442	1.1081	0.333395	miR-582-5p
miR-592-592	14.2009	3.70852	7.12617	7.01184	11.4278	13.7744	2.36671	1.63199	12.1788	16.6915	5.98878	11.3294	3.93821	8.55134	1.67579	17.2093	11.8507	11.8608	11.9937	13.5899	7.2573	9.19591	4.58438	9.85037								miR-592-592
miR-598-3p	505.148	374.561	576.202	263.645	497.108	439.632	395.241	453.694	399.87	357.198	279.476	473.945	356.127	249.414	275.249	531.401	333.4	411.639	355.526	306.743	313.181	365.793	267.269	334.913	379.849	0.888238	0.387645	0.81212	0.186552	0.731629	0.0590878	miR-598-3p
miR-598-5p	2.02871	15.7612	4.0721	5.60947	9.99931	3.44359	2.36671	8.15996	10.149	3.3383	7.98503	1.88823	2.81301	4.98828	3.77054	2.60746	3.95024	6.97693	6.85352	9.70705	6.1408	5.61972	7.79344	4.05604								miR-598-5p
miR-6215	2.02871	5.56279	1.01802	2.33728	1.42847	5.73932	11.8336	8.15996	12.1788	3.3383	5.98878	1.88823	8.43903	2.85045	3.35159	2.08597	4.74028	2.09308	0.85669	5.82423	1.67476	2.04354	4.12594	2.31773								miR-6215
miR-6216	2.02871	0.927131	1.01802	0.467456	1.42847	1.14786	2.36671	1.63199	2.0298	3.3383	1.99626	1.88823	3.93821	0.712612	0.418949	0.521493	0.790047	0.697693	0.85669	1.94141	0.558254	0.510884	0.458438	0.579434								miR-6216
miR-6314	2.02871	0.927131	7.12617	3.73965	9.99931	3.44359	2.36671	1.63199	18.2682	13.3532	7.98503	1.88823	0.562602	5.70089	2.93264	3.65045	7.11043	4.18616	4.28345	7.76564	3.90778	1.53265	2.29219	2.31773								miR-6314
miR-6315	2.02871	0.927131	1.01802	0.467456	1.42847	3.44359	2.36671	1.63199	2.0298	3.3383	7.98503	1.88823	0.562602	0.712612	2.51369	2.60746	0.790047	2.09308	0.85669	5.82423	0.558254	0.510884	0.458438	0.579434								miR-6315
miR-6318	16.2296	11.1256	5.09012	0.467456	4.28542	8.03505	2.36671	11.4239	16.2384	3.3383	5.98878	9.44113	7.31383	7.83873	3.77054	6.7794	3.95024	2.09308	5.14014	5.82423	7.2573	4.59795	4.12594	0.579434								miR-6318
miR-6319-2	2.02871	2.78139	4.0721	0.467456	5.71389	1.14786	11.8336	1.63199	2.0298	3.3383	1.99626	1.88823	0.562602	2.85045	2.51369	1.56448	0.790047	0.697693	0.85669	1.94141	1.67476	3.57619	1.37531	0.579434								miR-6319-2
miR-6321	2.02871	0.927131	4.0721	5.14201	8.57084	3.44359	2.36671	1.63199	6.08939	3.3383	5.98878	1.88823	0.562602	0.712612	0.418949	0.521493	0.790047	0.697693	0.85669	13.5899	5.58254	0.510884	1.37531	0.579434								miR-6321
miR-6324	16.2296	3.70852	6.10815	14.9586	15.7132	8.03505	23.6671	31.0078	2.0298	3.3383	5.98878	11.3294	6.75122	4.98828	15.0822	6.7794	7.11043	10.4654	18.8472	11.6485	12.2816	8.17414	13.7531	12.7475	11.281	1.19471	0.457655	0.790338	0.303974	1.19611	0.288205	miR-6324
miR-6325	2.02871	0.927131	5.09012	0.467456	4.28542	3.44359	2.36671	11.4239	2.0298	3.3383	1.99626	11.3294	0.562602	0.712612	0.418949	0.521493	0.790047	0.697693	0.85669	1.94141	0.558254	1.53265	0.458438	3.4766								miR-6325
miR-6328	2.02871	0.927131	1.01802	0.467456	1.42847	1.14786	2.36671	1.63199	2.0298	3.3383	1.99626	1.88823	1.68781	2.13783	0.418949	0.521493	0.790047	0.697693	0.85669	1.94141	0.558254	0.510884	0.458438	0.579434								miR-6328
miR-6329	2.02871	4.63566	5.09012	3.73965	7.14236	5.73932	16.567	6.52797	14.2086	3.3383	9.98129	1.88823	0.562602	8.55134	5.02738	3.65045	0.790047	2.79077	6.85352	5.82423	10.0486	8.68502	2.75063	11.0092								miR-6329
miR-6331	482.832	299.463	404.156	277.669	318.549	339.768	345.54	411.262	365.364	337.168	313.413	324.775	257.672	247.989	323.009	321.239	289.947	348.846	280.138	322.274	282.477	264.127	254.891	296.091	321.194	0.988261	0.492054	0.842759	0.151174	0.800965	0.0815756	miR-6331
miR-652-3p	1935.38	2716.49	1795.79	2797.25	2166.99	1499.11	1869.7	1842.52	1950.64	1869.45	2341.61	1933.54	2332.55	2314.56	2580.31	1267.75	2306.15	2023.31	1919.84	2370.46	2395.47	2609.59	2888.62	2122.47	2160.4	0.914525	0.405455	0.993307	0.491825	1.10808	0.259493	miR-652-3p
miR-652-5p	20.2871	32.4496	15.2704	38.3314	14.2847	22.9573	33.134	9.79195	20.298	33.383	25.9514	26.4352	47.8212	28.5045	23.8801	19.2952	34.7621	33.4893	47.9746	54.3595	49.1264	33.7183	46.7606	43.4575	31.4885	1.0377	0.488163	1.30765	0.195296	1.91807	0.00784598	miR-652-5p
miR-653-3p	1032.61	1048.59	1400.8	1273.35	1059.93	949.284	1396.36	1183.19	1150.9	1342	2032.19	1287.77	991.867	1785.09	1180.6	1057.07	1614.07	1264.22	1217.36	1294.92	1392.29	1049.87	1213.48	1355.3	1273.88	1.24064	0.265998	1.1668	0.205542	1.11215	0.145887	miR-653-3p
miR-653-5p	316.478	254.034	339.002	153.325	304.265	338.62	312.406	345.982	387.691	223.666	265.502	277.569	248.67	285.757	166.323	462.564	250.445	250.472	435.198	407.696	434.88	393.381	332.826	371.996	314.948	1.06278	0.453821	0.975674	0.480366	1.39294	0.0228234	miR-653-5p
miR-664-2-5p	492.975	397.739	458.111	531.497	382.831	346.655	463.876	440.638	874.843	884.649	986.152	970.549	284.677	416.165	477.183	325.411	515.901	463.966	354.67	411.579	303.132	283.03	329.158	409.08	491.853	1.77052	0.192248	0.951527	0.405053	0.801074	0.0521197	miR-664-2-5p
miR-664-3p	215.043	786.207	363.435	643.687	372.831	274.34	182.237	261.119	259.814	347.183	784.53	283.234	405.636	426.854	423.557	404.678	610.707	327.916	406.928	465.938	483.448	843.469	490.987	698.218	448.416	0.797621	0.424838	0.978839	0.486707	1.27619	0.219407	miR-664-3p
miR-665	40.5741	46.3566	47.8471	21.0355	58.5674	55.0975	130.169	55.4877	46.6854	40.0596	37.9289	56.6468	20.8163	20.6657	21.3664	28.1606	25.2815	28.6054	49.688	33.004	31.2622	40.8707	36.2166	35.3455	41.9891	1.36181	0.370553	0.537691	0.033766	0.840094	0.199438	miR-665
miR-666-3p	46.6602	37.0852	51.9192	20.5681	75.7091	43.6188	101.769	63.6477	38.5662	10.0149	19.9626	32.0999	28.6927	33.4927	15.5011	13.5588	27.6517	28.6054	19.7039	42.711	17.8641	30.1421	22.9219	26.6539	35.38	0.965522	0.494724	0.535281	0.062638	0.580624	0.0630855	miR-666-3p
miR-666-5p	190.698	116.819	132.343	86.0119	157.132	168.736	248.505	176.255	129.907	153.562	105.802	205.817	45.0082	87.6512	55.3012	65.1866	96.3858	53.0247	94.2359	124.25	54.7089	59.2625	72.4331	74.1675	114.717	1.19737	0.370553	0.47263	0.017312	0.562447	0.0221149	miR-666-5p
miR-667-3p	898.716	1306.33	823.582	788.598	1024.21	950.431	878.051	923.707	795.681	701.043	602.87	981.878	580.043	481.725	695.036	462.042	865.102	538.619	572.269	543.595	433.763	732.607	596.886	681.993	744.116	0.843118	0.282111	0.625457	0.021532	0.614847	0.0106247	miR-667-3p
miR-667-5p	60.8612	47.2837	82.46	43.4734	47.1396	53.9496	49.701	73.4396	58.8642	53.4128	13.9738	96.2996	30.9431	39.9062	31.8401	41.1979	45.0327	39.0708	33.4109	44.6524	25.1214	40.3598	45.3853	44.037	47.5757	1.0314	0.488184	0.68023	0.054579	0.695076	0.0478578	miR-667-5p
miR-668	517.32	385.687	457.093	334.698	509.965	469.476	444.942	390.046	391.751	300.447	265.502	445.622	242.481	210.933	253.883	239.887	361.052	249.774	246.727	277.622	208.787	288.649	301.652	296.091	337.087	0.83699	0.270833	0.582599	0.009329	0.605603	0.00581326	miR-668
miR-671	111.579	136.288	84.496	97.6982	67.1382	101.012	85.2017	89.7595	109.609	106.826	175.671	179.382	78.7643	96.2026	71.6402	63.6221	94.0156	86.5139	126.79	73.7736	77.5973	79.187	98.5641	118.784	100.421	1.2478	0.355132	0.820376	0.143039	0.96069	0.422715	miR-671
miR-672-3p	137.952	148.341	108.929	126.68	132.848	82.6462	106.502	125.663	115.699	136.87	159.701	122.735	124.335	130.408	131.131	101.17	109.027	101.165	140.497	178.61	160.777	140.493	156.786	160.503	130.811	1.04038	0.456898	0.945537	0.360765	1.27159	0.029385	miR-672-3p
miR-672-5p	7721.25	6765.28	9045.15	9919.41	7215.22	5858.7	7003.11	8334.58	10421	15272.7	14920	9739.47	3879.14	6688.57	10040.1	2946.43	4820.08	4144.99	5912.87	8464.55	5442.98	2477.79	7625.65	7438.19	7587.39	1.41195	0.257372	0.698965	0.106303	0.803053	0.152096	miR-672-5p
miR-673-3p	10.1435	2.78139	27.4867	8.88166	7.14236	14.9222	11.8336	4.89597	6.08939	10.0149	13.9738	1.88823	5.06342	5.70089	5.02738	4.17194	5.53033	6.27924	5.99683	5.82423	6.1408	2.55442	7.335	4.05604								miR-673-3p
miR-673-5p	56.8037	56.555	46.8291	39.7337	38.5688	59.6889	47.3343	45.6958	24.3576	13.3532	35.9327	64.1997	19.6911	24.2288	20.5285	25.5531	31.6019	16.0469	23.1306	46.5938	38.5195	51.5993	39.4256	48.6724	38.1102	0.774276	0.3251	0.461636	0.006514	0.831518	0.143542	miR-673-5p
miR-674-3p	139.981	113.11	89.5861	104.243	87.1368	91.8291	137.269	91.3915	103.52	73.4426	99.8129	122.735	59.0732	101.903	72.8971	75.6164	87.6953	73.2578	161.914	99.0119	115.559	130.786	114.151	95.0271	101.706	1.00365	0.498971	0.751644	0.059121	1.1447	0.196767	miR-674-3p
miR-674-5p	421.971	547.007	539.553	560.479	581.388	343.211	402.341	478.174	464.824	443.994	552.964	404.081	560.914	505.954	863.034	261.789	602.806	484.199	442.052	518.357	584.492	604.886	725.248	647.227	522.539	0.917413	0.387645	1.09523	0.381169	1.17659	0.127833	miR-674-5p
miR-675-5p	2.02871	0.927131	1.01802	0.467456	1.42847	1.14786	2.36671	1.63199	2.0298	3.3383	1.99626	1.88823	0.562602	0.712612	0.418949	0.521493	0.790047	0.697693	0.85669	1.94141	0.558254	0.510884	1.37531	0.579434								miR-675-5p
miR-676	310.392	252.18	318.642	193.994	238.555	289.262	291.106	318.238	290.261	220.328	317.405	226.587	177.782	243.713	165.485	347.314	235.434	235.123	218.456	203.848	126.165	197.712	170.08	201.063	241.214	1.03799	0.458064	0.876375	0.262127	0.697011	0.0201436	miR-676
miR-679	2.02871	0.927131	1.01802	0.467456	1.42847	1.14786	2.36671	1.63199	2.0298	3.3383	1.99626	1.88823	0.562602	0.712612	0.418949	0.521493	0.790047	0.697693	0.85669	1.94141	0.558254	1.53265	0.458438	0.579434								miR-679
miR-702-3p	691.789	1542.75	852.086	696.976	829.943	787.435	373.941	479.806	397.84	584.202	463.132	770.397	585.106	386.948	603.286	255.01	590.165	470.245	388.08	458.173	321.554	393.891	399.758	392.277	571.449	0.56829	0.195962	0.535229	0.049527	0.435798	0.0226103	miR-702-3p
miR-702-5p	48.6889	25.9597	49.8832	33.1894	42.8542	36.7317	54.4344	42.4318	62.9237	30.0447	33.9364	54.7586	12.3772	21.3783	26.3938	13.5588	28.4417	16.0469	16.2771	36.8868	10.6068	18.9027	24.2972	30.71	32.1548	1.17371	0.370553	0.498076	0.014764	0.580179	0.0237565	miR-702-5p
miR-708-3p	48.6889	30.5953	43.775	27.5799	28.5695	33.2881	80.4683	65.2797	46.6854	3.3383	25.9514	20.7705	31.5057	24.9414	19.2716	66.751	23.7014	24.4193	44.5479	29.1212	26.7962	44.4469	20.6297	23.7568	34.7866	1.14116	0.457633	0.89691	0.404643	0.890831	0.312755	miR-708-3p
miR-708-5p	892.63	803.823	818.492	947.065	841.37	657.726	870.951	988.987	978.363	904.679	890.331	853.478	1447.57	1466.55	1387.98	1183.27	1305.95	1387.71	1358.71	1358.99	1388.94	1147.44	1450.5	1427.72	1114.97	1.10596	0.257251	1.64863	0.000769	1.63921	0.000360192	miR-708-5p
miR-741-3p	2.02871	0.927131	1.01802	0.467456	1.42847	1.14786	2.36671	1.63199	2.0298	3.3383	1.99626	1.88823	3.37561	2.85045	2.93264	0.521493	2.37014	0.697693	2.57007	1.94141	0.558254	3.0653	4.58438	0.579434								miR-741-3p
miR-743a-3p	2.02871	0.927131	1.01802	1.40237	1.42847	1.14786	2.36671	1.63199	2.0298	3.3383	1.99626	1.88823	1.68781	0.712612	2.93264	0.521493	0.790047	0.697693	0.85669	1.94141	0.558254	0.510884	0.458438	0.579434								miR-743a-3p
miR-743a-5p	2.02871	0.927131	1.01802	0.467456	1.42847	1.14786	2.36671	1.63199	2.0298	3.3383	1.99626	1.88823	0.562602	0.712612	0.418949	0.521493	0.790047	0.697693	0.85669	1.94141	0.558254	0.510884	0.458438	0.579434								miR-743a-5p
miR-743b-3p	2.02871	0.927131	1.01802	0.467456	1.42847	1.14786	2.36671	1.63199	2.0298	3.3383	1.99626	1.88823	0.562602	0.712612	0.418949	1.56448	0.790047	0.697693	0.85669	1.94141	0.558254	0.510884	1.83375	0.579434								miR-743b-3p
miR-758-3p	87.2343	96.4216	111.983	45.8107	78.566	95.2727	137.269	83.2316	101.49	83.4575	49.9065	109.517	30.3805	30.6423	30.5833	79.7884	45.8227	39.0708	45.4046	50.4767	31.8205	49.5557	56.8463	53.3079	67.6608	1.09623	0.440982	0.497368	0.022393	0.557769	0.0191672	miR-758-3p
miR-758-5p	8.11482	0.927131	9.16222	4.67456	4.28542	6.88718	14.2003	1.63199	6.08939	3.3383	1.99626	15.1058	4.50082	0.712612	3.77054	3.12896	3.95024	2.09308	0.85669	5.82423	3.34952	3.0653	3.6675	5.2149								miR-758-5p
miR-760-3p	11159.9	8444.31	10290.2	7342.33	8545.12	8669.82	12153.1	9958.41	14687.6	13249.7	11562.3	17139.4	4188.01	6186.18	6046.69	4097.37	7936.03	6754.37	5541.93	5750.46	3591.81	3738.65	4757.67	6119.4	8246.28	1.44625	0.17903	0.646603	0.018055	0.541763	0.00289486	miR-760-3p
miR-760-5p	2.02871	2.78139	1.01802	1.40237	1.42847	1.14786	2.36671	1.63199	2.0298	3.3383	1.99626	1.88823	0.562602	0.712612	1.25685	1.56448	0.790047	0.697693	2.57007	1.94141	0.558254	0.510884	0.458438	0.579434								miR-760-5p
miR-764-3p	91.2917	94.5674	99.7664	85.0769	92.8507	58.5411	94.6686	106.079	97.4303	100.149	63.8803	69.8644	109.145	122.569	101.386	103.256	150.899	137.446	64.2517	83.4806	58.0584	144.58	63.2644	101.401	95.5793	1.01911	0.488163	1.38806	0.029869	0.986481	0.479845	miR-764-3p
miR-764-5p	26.3732	41.7209	39.703	20.1006	31.4264	32.1402	54.4344	44.0638	32.4768	20.0298	33.9364	28.3234	12.3772	12.1144	10.8927	10.9513	13.4308	12.5585	20.5606	33.004	11.7233	20.4354	16.0453	17.383	24.8419	1.11386	0.439113	0.377746	0.013924	0.622318	0.0330174	miR-764-5p
miR-770-3p	6702.84	5113.13	5731.48	3752.27	5223.92	5244.59	6835.07	5509.6	6406.04	5895.43	5044.55	7724.74	2229.03	3102.71	2672.05	2173.58	4070.32	3284.04	2921.31	3376.11	2045.44	2379.19	2929.42	3376.94	4322.66	1.17776	0.272529	0.551864	0.0102	0.53602	0.00527028	miR-770-3p
miR-770-5p	985.951	940.111	963.051	588.994	939.935	1013.56	1041.35	964.507	765.234	707.719	519.027	921.455	594.67	483.863	462.1	526.186	567.254	528.154	563.702	623.193	505.778	750.999	543.707	585.228	711.906	0.90568	0.394557	0.58219	0.012177	0.657744	0.0109402	miR-770-5p
miR-7a-1-3p	162.296	162.248	141.505	161.272	135.705	101.012	158.57	76.7036	166.443	86.7958	151.716	122.735	196.911	158.2	162.552	180.958	181.711	237.913	200.465	217.438	226.651	319.813	220.967	264.801	174.808	0.883019	0.387645	1.29421	0.046608	1.67832	0.00808061	miR-7a-1-3p
miR-7a-2-3p	531.521	861.305	649.5	936.314	512.822	573.932	556.178	608.733	554.135	774.485	1129.88	702.42	749.948	840.169	710.956	568.948	654.159	613.97	1389.55	1228.91	930.051	954.331	1314.34	970.551	804.88	1.06406	0.458064	1.0179	0.480366	1.66964	0.0100396	miR-7a-2-3p
miR-7a-5p	96552.2	94626.7	124609	143532	143083	108948	52732.8	72661.2	88679.9	122856	123992	109927	161058	197200	203786	117264	122639	133469	145913	175096	153035	82652.8	161867	111951	127005	0.802484	0.282111	1.31498	0.089345	1.16752	0.195162	miR-7a-5p
miR-7b	20836.8	18677.1	26701.8	27355	28973.7	20519.2	12375.6	15316.2	19293.2	24416.3	24164.7	22063.9	27135.4	38409.8	33471.9	21226.3	25350.2	25068.1	20893.8	27241.9	20373.5	14212.8	21959.2	19506.1	23147.6	0.822221	0.282111	1.19291	0.165903	0.868055	0.173786	miR-7b
miR-802-3p	2.02871	0.927131	1.01802	1.86982	1.42847	1.14786	2.36671	1.63199	2.0298	3.3383	1.99626	1.88823	0.562602	0.712612	1.25685	0.521493	0.790047	0.697693	2.57007	1.94141	0.558254	0.510884	0.458438	0.579434								miR-802-3p
miR-802-5p	2.02871	0.927131	1.01802	0.467456	1.42847	1.14786	2.36671	1.63199	2.0298	3.3383	1.99626	1.88823	0.562602	0.712612	0.418949	0.521493	0.790047	0.697693	0.85669	1.94141	1.67476	0.510884	0.458438	0.579434								miR-802-5p
miR-871-3p	2.02871	0.927131	1.01802	0.467456	1.42847	1.14786	2.36671	1.63199	2.0298	3.3383	1.99626	1.88823	1.68781	0.712612	0.418949	0.521493	0.790047	0.697693	0.85669	1.94141	0.558254	0.510884	0.458438	0.579434								miR-871-3p
miR-871-5p	2.02871	0.927131	1.01802	0.467456	1.42847	1.14786	2.36671	1.63199	2.0298	3.3383	1.99626	1.88823	0.562602	0.712612	0.418949	0.521493	0.790047	0.697693	0.85669	1.94141	0.558254	0.510884	1.37531	0.579434								miR-871-5p
miR-872-3p	79.1195	63.0449	100.784	87.8817	67.1382	99.8642	59.1679	99.5515	69.0131	53.4128	85.8391	24.5469	109.707	81.9503	75.4108	135.588	88.4853	113.026	71.1053	79.5978	103.277	92.9808	100.856	93.8682	84.8007	0.786471	0.308571	1.2136	0.150411	1.08809	0.265044	miR-872-3p
miR-872-5p	1371.4	865.013	1364.15	861.053	1521.32	898.778	1654.33	1504.7	1422.89	1048.23	1337.49	1340.64	1332.24	1594.82	1442.86	1460.18	1493.19	2264.01	2235.96	1621.08	1784.18	1593.45	1775.07	1750.47	1480.73	1.2073	0.282111	1.39315	0.062989	1.56359	0.00974233	miR-872-5p
miR-873-3p	231.272	222.511	211.749	158.467	182.845	192.841	265.072	150.143	192.831	220.328	221.585	266.24	165.968	150.361	167.161	152.797	165.12	135.352	193.612	165.02	119.466	114.438	208.589	181.363	184.797	1.09712	0.387645	0.780837	0.030115	0.818954	0.0964248	miR-873-3p
miR-873-5p	196.784	118.673	188.335	116.396	171.417	196.285	286.372	158.303	190.801	153.562	125.764	111.405	120.959	142.522	111.859	257.617	112.977	106.049	133.644	139.782	131.19	92.47	151.284	103.139	150.733	1.03879	0.483203	0.862429	0.311138	0.760721	0.0675162	miR-873-5p
miR-874-3p	20.2871	45.4294	33.5948	29.9172	38.5688	37.8795	37.8674	31.0078	34.5066	23.3681	23.9551	43.4292	57.3854	43.4693	24.718	37.5475	45.8227	39.7685	41.1211	31.0626	29.5875	36.2727	41.2594	31.8688	35.8206	0.94388	0.456898	1.20923	0.200836	1.02672	0.438191	miR-874-3p
miR-874-5p	2.02871	2.78139	4.0721	6.07692	5.71389	3.44359	2.36671	1.63199	2.0298	3.3383	1.99626	1.88823	6.18862	4.98828	5.02738	3.12896	5.53033	4.88385	6.85352	5.82423	3.34952	10.2177	3.6675	4.63547								miR-874-5p
miR-876	2.02871	0.927131	3.05407	1.86982	1.42847	1.14786	2.36671	6.52797	2.0298	3.3383	5.98878	1.88823	0.562602	0.712612	0.418949	0.521493	0.790047	0.697693	2.57007	1.94141	1.67476	1.53265	0.458438	0.579434								miR-876
miR-877	97.3779	127.944	85.514	87.4142	78.566	137.744	142.003	76.7036	101.49	110.164	39.9252	128.399	73.7009	83.3756	96.3582	58.4072	105.866	65.5831	60.825	66.0079	63.641	88.8938	79.3097	94.4477	89.5692	0.974168	0.488184	0.786402	0.121898	0.737316	0.0603456	miR-877
miR-878	2.02871	0.927131	1.01802	0.467456	4.28542	1.14786	2.36671	1.63199	2.0298	3.3383	1.99626	1.88823	0.562602	0.712612	0.418949	0.521493	0.790047	0.697693	0.85669	1.94141	1.67476	0.510884	0.458438	0.579434								miR-878
miR-879-3p	2.02871	9.27131	6.10815	13.0888	9.99931	14.9222	7.10014	9.79195	2.0298	16.6915	1.99626	5.66468	7.31383	14.9648	9.21687	18.2522	10.2706	13.2562	6.85352	17.4727	22.3302	8.68502	8.25188	12.7475	10.3462	0.780865	0.427836	1.3222	0.223635	1.37753	0.210165	miR-879-3p
miR-879-5p	48.6889	67.6806	68.2076	41.1361	97.1361	70.0197	80.4683	76.7036	69.0131	26.7064	57.8915	52.8703	145.714	137.534	90.074	78.7454	99.546	147.213	116.51	126.192	128.398	254.931	134.322	187.736	100.143	0.925635	0.456898	1.77878	0.028419	2.41325	0.0182622	miR-879-5p
miR-881-3p	2.02871	0.927131	1.01802	0.467456	1.42847	1.14786	2.36671	1.63199	2.0298	3.3383	1.99626	1.88823	0.562602	0.712612	0.418949	0.521493	0.790047	0.697693	0.85669	1.94141	1.67476	0.510884	0.458438	0.579434								miR-881-3p
miR-92a-1-5p	2.02871	3.70852	8.14419	1.40237	4.28542	3.44359	2.36671	1.63199	8.11919	3.3383	1.99626	1.88823	2.25041	2.13783	1.67579	0.521493	3.16019	0.697693	0.85669	9.70705	2.23302	3.0653	2.75063	5.79434								miR-92a-1-5p
miR-92a-3p	825.683	798.26	799.149	803.556	837.085	889.595	918.285	825.788	718.549	911.355	932.253	874.249	693.688	625.673	671.575	612.232	630.458	559.55	738.467	722.205	755.318	598.245	948.966	665.19	764.807	1.04586	0.370924	0.765783	0.001846	0.894023	0.12315	miR-92a-3p
miR-92b-3p	7173.5	12024.9	8058.68	10570.6	8870.82	9221.94	6411.43	6888.64	6832.3	9854.66	10632.1	11216.1	9116.4	8166.53	10388.3	6795.57	10956.4	10805.2	10545.9	8913.01	9042.6	9805.9	9641.86	9985.38	9246.6	0.926945	0.439113	1.00551	0.491825	1.03602	0.384954	miR-92b-3p
miR-92b-5p	456.459	628.595	515.12	841.42	442.827	498.173	300.573	437.374	684.042	607.57	824.455	1034.75	499.591	763.92	691.684	375.475	609.127	465.361	471.179	460.114	284.151	238.583	366.75	392.277	537.065	1.14964	0.429894	1.00667	0.492631	0.654248	0.0382097	miR-92b-5p
miR-93-3p	20.2871	14.8341	11.1983	16.3609	17.1417	16.0701	16.567	14.6879	8.11919	13.3532	25.9514	22.6587	15.7529	12.1144	24.718	18.7737	15.8009	20.2331	20.5606	5.82423	16.1894	14.8156	19.2544	12.7475	16.4173	1.05679	0.470565	1.11994	0.292816	0.932211	0.384954	miR-93-3p
miR-93-5p	413.856	338.403	379.723	353.397	417.114	365.021	395.241	399.838	452.645	403.934	323.394	371.981	436.579	488.139	454.978	495.939	380.013	393.499	364.093	314.508	362.307	389.293	380.962	370.258	393.546	1.03507	0.439113	1.16831	0.051432	0.962033	0.273755	miR-93-5p
miR-935	62.8899	59.3364	93.6582	55.6272	69.9952	60.8368	75.7349	32.6398	54.8046	30.0447	37.9289	71.7526	77.6391	42.7567	51.5307	65.7081	58.4635	58.6062	69.3919	71.8322	71.4565	96.557	57.3047	56.7845	61.8033	0.752853	0.277461	0.881595	0.248326	1.05215	0.385527	miR-935
miR-96-5p	28.4019	31.5225	6.10815	65.9113	18.5701	49.3582	2.36671	29.3758	8.11919	26.7064	61.884	18.8823	122.647	78.3873	96.3582	92.3042	33.972	6.27924	131.93	168.903	366.773	73.5673	351.163	147.176	84.0278	0.737144	0.424612	2.15112	0.106077	6.20153	0.0289214	miR-96-5p
miR-98-3p	10.1435	32.4496	21.3785	29.9172	45.7111	29.8445	2.36671	17.9519	28.4172	23.3681	31.9401	26.4352	63.574	52.7333	39.8001	42.2409	30.0218	60.0016	29.9841	40.7696	32.937	59.2625	36.675	23.7568	33.82	0.770041	0.377926	1.70187	0.046608	1.31834	0.172886	miR-98-3p
miR-98-5p	9650.55	6519.59	10813.5	9570.69	9486.49	5411.03	10115.3	10196.7	10778.2	10478.9	11306.8	8646.19	9708.26	13689.3	12162.5	8185.35	9740.49	14756.2	9279.66	10503	8934.86	6869.85	7173.17	10301.2	9761.57	1.19572	0.270833	1.32633	0.08778	1.03129	0.434059	miR-98-5p
miR-99a-3p	2.02871	7.41705	11.1983	5.60947	11.4278	3.44359	21.3004	4.89597	2.0298	16.6915	1.99626	5.66468	13.5024	2.13783	5.44633	24.5101	7.90047	9.07001	5.14014	9.70705	11.1651	6.13061	8.25188	11.5887								miR-99a-3p
miR-99a-5p	4540.24	4262.02	4737.89	4455.79	4121.14	6017.1	4934.6	4269.29	4538.63	4393.2	4671.24	4269.28	5674.97	5321.78	4168.12	10353.2	4431.38	4793.15	7415.51	4593.38	5499.36	4184.14	4988.26	4078.63	5029.68	0.962397	0.440982	1.23489	0.248019	1.09331	0.30107	miR-99a-5p
miR-99b-3p	83.1769	62.1178	60.0634	69.6509	65.7097	68.8718	80.4683	53.8557	71.0429	66.766	37.9289	43.4292	62.4488	74.1116	65.7749	77.1809	63.9938	39.7685	67.6785	50.4767	55.2672	44.9578	57.3047	46.9341	61.2075	0.863035	0.357403	0.93576	0.338646	0.787662	0.0234097	miR-99b-3p
miR-99b-5p	4422.58	3926.4	3934.66	4135.11	3329.77	4428.46	4158.32	3601.81	4278.81	3925.84	3900.69	4639.37	3917.96	3739.79	3085.14	4394.62	3793.02	2877.98	4709.22	3333.4	3404.23	3143.98	3869.21	2842.12	3824.69	1.01356	0.481548	0.902036	0.178674	0.881093	0.142888	miR-99b-5p
miR-9a-3p	2974.08	2686.83	3156.89	2197.04	4271.13	3339.14	2747.76	3322.73	2902.61	2520.42	2429.45	2600.09	3723.3	2525.5	3256.07	3664.53	3141.23	4610.36	3395.06	2997.54	3771.56	6001.35	2628.22	3693.89	3273.2	0.887138	0.370574	1.12327	0.276332	1.20738	0.205226	miR-9a-3p
miR-9a-5p	44919.6	36285.1	45106.6	33267	53729.1	40467.9	43263.5	44710	40119	43728.4	51257.9	42987.4	58101	41000.8	54976.1	75979.4	53167	73952.7	46997.1	55172.9	66938.6	76465.5	48406	80716.8	52154.8	1.04843	0.439113	1.40745	0.051432	1.47649	0.0289214	miR-9a-5p
miR-9b-3p	2.02871	0.927131	1.01802	0.467456	1.42847	3.44359	2.36671	1.63199	2.0298	3.3383	1.99626	1.88823	0.562602	0.712612	0.418949	0.521493	0.790047	0.697693	0.85669	1.94141	0.558254	0.510884	1.37531	0.579434								miR-9b-3p
miR-9b-5p	2.02871	0.927131	1.01802	0.467456	1.42847	1.14786	2.36671	1.63199	2.0298	3.3383	1.99626	1.88823	0.562602	0.712612	0.418949	0.521493	2.37014	0.697693	2.57007	5.82423	2.23302	0.510884	0.458438	3.4766								miR-9b-5p
